# Supplementary material for: Proteome-wide analysis of lysine 2-hydroxyisobutyrylation in Frankliniella occidentalis
Source: BMC Genomics. 2022 Aug 29;23:621. doi: 10.1186/s12864-022-08841-w (PMC9422105; doi:10.1186/s12864-022-08841-w)
Supplement: Supplementary file 1 — Additional file 1: [file 12864_2022_8841_MOESM1_ESM.xlsx]

## Sheet: Table S1-Summary
Header line description of table 1			Table 1. MS/MS spectrum database search analysis summary (Localization probability > 0.75)
Total spectrum	Number of spectrum produced by mass spectrometer
Matched spectrum	Number of spectrum matched with alignment protein		Total spectrums	Matched spectrums	Peptides	Modified peptides	Identified proteins	Identified sites
Peptides	Number of peptides which spectrum hit		48686	28717	7698	6997	1125 (overlap)	4093 (overlap)
Modified peptides	Total number of modified peptides identified
Identified proteins	Number of proteins detected by spectrum search analysis
Identified sites	Number of modification sites detected by spectrum search analysis
Header line description of worksheet "Site_ident"
Protein accession	Protein accession number of database used for search
Position	Modification site localization in protein
Amino acid	The amino acid that modification site modified
Protein description	Protein functional description
Gene name	Indicates the name of the gene that code for the protein sequence
Localization probability	Probability of a certain amino acid containing this modification in this peptide
PEP	The maximal posterior error probability for peptides
Score	A simple rule to be used to judge whether a result is significant or not
Modified sequence	Identified peptide sequence marked with modification sites localization probabilities
Charge	Carried charge of peptide
Mass error [ppm]	Parts per million ratio of peptide mass error between the theory and practice
MS/MS Count	Number of spectrum matched with peptide
Header line description of worksheet "Peptide_ident"
ID	Identified peptide index number
Sequence	Identified peptide amino acid sequence
Length	Identified peptide amino acid length
Modifications	identified peptide with modification markers
Modified sequence	Identified peptide sequence marked with modification sites localization probabilities
Protein accession	Protein accession number of database used for search
Protein description	Protein functional description
Charge	Carried charge of peptide
m/z	Mass-to-charge ratio of peptide
Mass error [ppm]	Parts per million ratio of peptide mass error between the theory and practice
PEP	The maximal posterior error probability for peptides
Score	A simple rule to be used to judge whether a result is significant or not
MS/MS	Count Number of spectrum matched with peptide

## Sheet: Table S1-Site_ident
Protein accession	Position	Amino acid	Protein description	Gene name	Charge	Mass error [ppm]	MS/MS Count	Localization prob 1	Modified sequence	PEP 1	Score 1	Localization prob 2	PEP 2	Score 2	Localization prob 3	PEP 3	Score 3	Number of repeat
A0A6J1RU67	1055	K	Pyruvate carboxylase OS=Frankliniella occidentalis OX=133901 GN=LOC113202510 PE=4 SV=1	LOC113202510	2	0.23937	5	1	GK(1)TLSFK	0.0140642	89.142	1	0.0129322	92.187	1	0.0170476	81.119	3
I6NC77	314	K	Cytochrome b OS=Frankliniella occidentalis OX=133901 PE=3 SV=1	--	2	1.046	3	1	IK(1)QGSQFNLIK	0.00395583	67.252	1	0.00680718	62.466	1	0.00295064	71.085	3
I6NC77	21	K	Cytochrome b OS=Frankliniella occidentalis OX=133901 PE=3 SV=1	--	2	-0.10256	6	1	ILSSSLIK(1)LPSPK	1.38043e-10	151.74	1	2.62547e-05	111.83	1	5.45981e-07	131.35	3
I6NC77	5	K	Cytochrome b OS=Frankliniella occidentalis OX=133901 PE=3 SV=1	--	2	0.065579	6	1	K(1)IYLNPIMK	0.000898364	97.431	1	0.0023198	85.676	1	0.000918329	85.676	3
I6NC76	61	K	Cytochrome c oxidase subunit 3 OS=Frankliniella occidentalis OX=133901 PE=3 SV=1	--	2	-0.69759	1		EVLK(1)GLK			1	0.0236108	70.912				1
I6NC76	57	K	Cytochrome c oxidase subunit 3 OS=Frankliniella occidentalis OX=133901 PE=3 SV=1	--	2	0.20775	4	1	HTK(1)EVLK	0.0047491	106.04	1	0.0088603	106.04	1	0.0088603	106.04	3
I6NC76	103	K	Cytochrome c oxidase subunit 3 OS=Frankliniella occidentalis OX=133901 PE=3 SV=1	--	2	0.73342	1	1	WPCK(1)GIK	0.0311337	62.717							1
I6NC86	499	K	Cytochrome c oxidase subunit 1 OS=Frankliniella occidentalis OX=133901 PE=3 SV=1	--	2	0.33877	4	1	NNWSIEWNK(1)SAPTK	7.28664e-06	115.91	1	4.52799e-07	125.97	1	2.0684e-09	141	3
I6NC86	504	K	Cytochrome c oxidase subunit 1 OS=Frankliniella occidentalis OX=133901 PE=3 SV=1	--	3	-0.067989	4	1	SAPTK(1)EHCFEENPK	1.31246e-05	102.52	1	2.54181e-05	94.09	1	9.13629e-06	96.247	3
B1GWC1	12	K	Cytochrome oxidase subunit II (Fragment) OS=Frankliniella occidentalis OX=133901 GN=coii PE=4 SV=1	coii	2	-1.2584	13	1	K(1)YMMGWR	0.013162	58.981	1	0.0212367	72.138	1	0.0189795	83.614	3
A0A6J1SSU2	540	K	heat shock 70 kDa protein cognate 5 OS=Frankliniella occidentalis OX=133901 GN=LOC113210248 PE=3 SV=1	LOC113210248	2	0.46996	5	0.714791	GTGK(1)EQQIVIQSSGGLSK	1.60323e-07	97.49	0.993544	4.92887e-10	117.37	1	5.68608e-12	125.03	3
A0A6J1SSU2	624	K	heat shock 70 kDa protein cognate 5 OS=Frankliniella occidentalis OX=133901 GN=LOC113210248 PE=3 SV=1	LOC113210248	2	0.16874	3	1	DLLANK(1)EDSDPEEIR	7.99317e-18	178.23	1	2.05023e-17	173.44	1	3.83658e-23	193.47	3
A0A6J1SSU2	136	K	heat shock 70 kDa protein cognate 5 OS=Frankliniella occidentalis OX=133901 GN=LOC113210248 PE=3 SV=1	LOC113210248	2	0.417	5	1	DMK(1)TVSYK	0.00902169	78.149	1	0.00646839	87.476	1	0.00646839	87.476	3
A0A6J1SSU2	141	K	heat shock 70 kDa protein cognate 5 OS=Frankliniella occidentalis OX=133901 GN=LOC113210248 PE=3 SV=1	LOC113210248	2	-0.43677	5	1	TVSYK(1)IVK	0.0358815	51.059	1	0.031602	53.968	1	0.0213871	60.91	3
A0A6J1SSU2	299	K	heat shock 70 kDa protein cognate 5 OS=Frankliniella occidentalis OX=133901 GN=LOC113210248 PE=3 SV=1	LOC113210248	2	0.10663	2		EQGLDITK(1)DPMAMQR			1	1.125e-09	138.19	1	3.55171e-17	167.69	2
A0A6J1SSU2	132	K	heat shock 70 kDa protein cognate 5 OS=Frankliniella occidentalis OX=133901 GN=LOC113210248 PE=3 SV=1	LOC113210248	2	-0.070883	7	1	RFEDAEVK(1)K	0.0106223	78.149	1	0.00761596	87.476	1	0.0051378	97.635	3
A0A6J1SSU2	359	K	heat shock 70 kDa protein cognate 5 OS=Frankliniella occidentalis OX=133901 GN=LOC113210248 PE=3 SV=1	LOC113210248	3	0.24977	6	1	SKFETLVDGLIK(1)K	3.32997e-05	101.39	1	8.62669e-11	129.82	1	1.08973e-07	135.99	3
A0A6J1SSU2	344	K	heat shock 70 kDa protein cognate 5 OS=Frankliniella occidentalis OX=133901 GN=LOC113210248 PE=3 SV=1	LOC113210248	2	0.36647	2		HMNLK(1)LTR			1	0.0160715	64.841	1	0.00733526	83.998	2
A0A6J1SSU2	144	K	heat shock 70 kDa protein cognate 5 OS=Frankliniella occidentalis OX=133901 GN=LOC113210248 PE=3 SV=1	LOC113210248	2	0.5481	1		IVK(1)ASNGDAWVQATDGK						1	7.17173e-06	93.495	1
A0A6J1SSU2	291	K	heat shock 70 kDa protein cognate 5 OS=Frankliniella occidentalis OX=133901 GN=LOC113210248 PE=3 SV=1	LOC113210248	2	-2.9501	1	1	K(1)EQGLDITK	0.0392696	60.064							1
A0A6J1SSU2	308	K	heat shock 70 kDa protein cognate 5 OS=Frankliniella occidentalis OX=133901 GN=LOC113210248 PE=3 SV=1	LOC113210248	2	-0.0070016	3	1	LK(1)EAAEK	0.00239768	127.02	1	0.00230278	127.56	1	0.00248486	126.52	3
A0A6J1SSU2	104	K	heat shock 70 kDa protein cognate 5 OS=Frankliniella occidentalis OX=133901 GN=LOC113210248 PE=3 SV=1	LOC113210248	2	0.12021	12	1	LVGMPAK(1)R	0.00398616	79.116	1	0.0113353	69.998	1	0.00694982	69.998	3
A0A6J1SSU2	572	K	heat shock 70 kDa protein cognate 5 OS=Frankliniella occidentalis OX=133901 GN=LOC113210248 PE=3 SV=1	LOC113210248	2	0.14847	4	1	NAEQYAAQDK(1)VK	1.28679e-42	252.96	1	1.30805e-18	184.34	1	2.92241e-09	145.29	3
A0A6J1SSU2	466	K	heat shock 70 kDa protein cognate 5 OS=Frankliniella occidentalis OX=133901 GN=LOC113210248 PE=3 SV=1	LOC113210248	2	0.14081	3	1	NTTIPTK(1)K	0.0168129	68.224	1	0.0177682	66.692	1	0.0375749	53.756	3
A0A6J1SSU2	74	K	heat shock 70 kDa protein cognate 5 OS=Frankliniella occidentalis OX=133901 GN=LOC113210248 PE=3 SV=1	LOC113210248	2	0.070741	3	1	QAK(1)VIENAEGSR	5.03072e-05	107.17	1	0.00231326	70.438	1	0.00360581	64.224	3
A0A6J1SSU2	119	K	heat shock 70 kDa protein cognate 5 OS=Frankliniella occidentalis OX=133901 GN=LOC113210248 PE=3 SV=1	LOC113210248	2	0.65591	6	1	QAVTNSANTFYATK(1)R	4.72099e-10	147.12	1	5.08046e-05	93.424	1	5.08046e-05	93.424	3
A0A6J1SSU2	93	K	heat shock 70 kDa protein cognate 5 OS=Frankliniella occidentalis OX=133901 GN=LOC113210248 PE=3 SV=1	LOC113210248	2	0.43726	2	1	TTPSVVAFSK(1)DGER	0.00171695	66.246				1	0.000931454	73.834	2
A0A6J1SSU2	366	K	heat shock 70 kDa protein cognate 5 OS=Frankliniella occidentalis OX=133901 GN=LOC113210248 PE=3 SV=1	LOC113210248	2	-1.5557	3	1	TVDPCK(1)K	0.0267667	72.138	1	0.0325693	65.252	1	0.0197809	81.784	3
A0A6J1SSU2	233	K	heat shock 70 kDa protein cognate 5 OS=Frankliniella occidentalis OX=133901 GN=LOC113210248 PE=3 SV=1	LOC113210248	3	0.40652	3	1	VINEPTAAALAYGMDK(1)TEDK	0.00782394	47.822	1	5.82607e-08	102.43	1	5.07129e-09	107.78	3
A0A6J1T1J6	96	K	Catalase OS=Frankliniella occidentalis OX=133901 GN=LOC113210689 PE=3 SV=1	LOC113210689	2	0.41829	4	1	AK(1)LFNQVGK	0.0030106	78.516	1	0.00564047	71.692	1	0.0147786	59.35	3
A0A6J1T1J6	103	K	Catalase OS=Frankliniella occidentalis OX=133901 GN=LOC113210689 PE=3 SV=1	LOC113210689	2	1.6316	6	1	LFNQVGK(1)K	0.00712697	89.142	1	0.00552424	95.352	1	0.00490731	98.997	3
A0A6J1T1J6	478	K	Catalase OS=Frankliniella occidentalis OX=133901 GN=LOC113210689 PE=3 SV=1	LOC113210689	2	-0.75279	5	1	AVK(1)NFCQVNPDFGR	4.51202e-28	209.19	1	3.45969e-10	150.22	1	4.48426e-07	126.09	3
A0A6J1T1J6	235	K	Catalase OS=Frankliniella occidentalis OX=133901 GN=LOC113210689 PE=3 SV=1	LOC113210689	3	-0.32652	6	1	FHMK(1)TAQGIK	0.000933622	89.9	1	4.69001e-07	131.82	1	0.00114916	72.243	3
A0A6J1T1J6	241	K	Catalase OS=Frankliniella occidentalis OX=133901 GN=LOC113210689 PE=3 SV=1	LOC113210689	2	-0.069007	6	1	TAQGIK(1)NLPVDK	0.000126937	100.11	1	6.66708e-05	105.66	1	1.22632e-06	124.51	3
A0A6J1T1J6	505	K	Catalase OS=Frankliniella occidentalis OX=133901 GN=LOC113210689 PE=3 SV=1	LOC113210689	2	-0.1049	5	1	HGSHISAK(1)I	0.0139378	61.679	1	0.00311725	80.438	1	0.012595	62.582	3
A0A6J1T1J6	209	K	Catalase OS=Frankliniella occidentalis OX=133901 GN=LOC113210689 PE=3 SV=1	LOC113210689	2	0.23755	3	1	K(1)MNGYGSHTFK	0.0252015	46.068	1	0.00249655	62.705	1	2.68578e-05	111.63	3
A0A6J1T1J6	219	K	Catalase OS=Frankliniella occidentalis OX=133901 GN=LOC113210689 PE=3 SV=1	LOC113210689	3	-1.0298	3	1	MNGYGSHTFK(1)LVNDK	1.08966e-05	96.673	1	3.33486e-05	89.911	0.983988	0.00782836	42.618	3
A0A6J1T1J6	104	K	Catalase OS=Frankliniella occidentalis OX=133901 GN=LOC113210689 PE=3 SV=1	LOC113210689	2	0.31579	2		K(1)TPIAIR			1	0.0367772	62.659	1	0.0444183	58.917	2
A0A6J1T1J6	224	K	Catalase OS=Frankliniella occidentalis OX=133901 GN=LOC113210689 PE=3 SV=1	LOC113210689	2	-0.20408	4	1	LVNDK(1)NEVVYCK	2.37591e-07	134.99	1	0.000205477	93.345	1	2.46413e-09	146.36	3
A0A6J1T1J6	291	K	Catalase OS=Frankliniella occidentalis OX=133901 GN=LOC113210689 PE=3 SV=1	LOC113210689	2	0.56363	6	1	NK(1)FNPFDVTK	1.59701e-07	136.02	1	8.82859e-07	126.19	1	6.90318e-07	128.81	3
A0A6J1T1J6	247	K	Catalase OS=Frankliniella occidentalis OX=133901 GN=LOC113210689 PE=3 SV=1	LOC113210689	3	0.2271	6	1	NLPVDK(1)AEQISAQDPDYSIR	1.63592e-12	132.14	1	1.89851e-18	163.53	1	8.83624e-08	99.407	3
A0A6J1T1J6	16	K	Catalase OS=Frankliniella occidentalis OX=133901 GN=LOC113210689 PE=3 SV=1	LOC113210689	2	0.13573	9	1	SDPAADQLVNYK(1)K	7.63288e-07	130.2	1	8.54026e-05	103.76	1	4.62229e-05	107.65	3
A0A6J1T1J6	4	K	Catalase OS=Frankliniella occidentalis OX=133901 GN=LOC113210689 PE=3 SV=1	LOC113210689	2	-0.85847	6	1	SGK(1)SDPAADQLVNYK	1.41425e-08	135.61	1	6.84064e-23	186.08	1	1.58987e-10	147.64	3
A0A6J1T1J6	75	K	Catalase OS=Frankliniella occidentalis OX=133901 GN=LOC113210689 PE=3 SV=1	LOC113210689	3	0.14502	10	1	VVHAK(1)GAGAFGYFELTHDISK	1.73134e-38	174.2	1	2.90031e-14	126.26	1	4.14697e-36	203.26	3
A0A482JL23	89	K	Peptidyl-prolyl cis-trans isomerase OS=Frankliniella occidentalis OX=133901 GN=LOC113205128 PE=2 SV=1	LOC113205128	3	-0.18186	9	1	ALCTGEQGFGYK(1)GSIFHR	1.16477e-15	153.72	1	3.87822e-13	149.73	1	4.17178e-11	136.34	3
A0A482JL23	180	K	Peptidyl-prolyl cis-trans isomerase OS=Frankliniella occidentalis OX=133901 GN=LOC113205128 PE=2 SV=1	LOC113205128	3	1.8764	19	1	HVVFGSVIEGMDVVK(1)K	7.50634e-19	176.89	1	3.01296e-15	165.64	1	1.04756e-18	175.15	3
A0A482JL23	181	K	Peptidyl-prolyl cis-trans isomerase OS=Frankliniella occidentalis OX=133901 GN=LOC113205128 PE=2 SV=1	LOC113205128	2	-0.88267	2	1	K(1)LESFGSHDGK	0.000961291	72.731	1	1.97261e-05	114.72				2
A0A482JL23	122	K	Peptidyl-prolyl cis-trans isomerase OS=Frankliniella occidentalis OX=133901 GN=LOC113205128 PE=2 SV=1	LOC113205128	2	-0.02581	9	1	K(1)FADENFQLK	3.78726e-05	108.7	1	8.46998e-06	120.06	1	0.000182646	100.88	3
A0A482JL23	191	K	Peptidyl-prolyl cis-trans isomerase OS=Frankliniella occidentalis OX=133901 GN=LOC113205128 PE=2 SV=1	LOC113205128	3	-0.080452	13	1	LESFGSHDGK(1)TSK	0.00015265	80.746	1	9.53738e-05	88.075	1	0.000150983	80.96	3
A0A482JL23	194	K	Peptidyl-prolyl cis-trans isomerase OS=Frankliniella occidentalis OX=133901 GN=LOC113205128 PE=2 SV=1	LOC113205128	3	-0.13988	2	0.5	LESFGSHDGK(0.425)TSK(0.575)K	0.00597989	50.088	0.574969	0.0224634	40.941				2
A0A482JL23	71	K	Peptidyl-prolyl cis-trans isomerase OS=Frankliniella occidentalis OX=133901 GN=LOC113205128 PE=2 SV=1	LOC113205128	2	-3.2123	4	1	SDVVPK(1)TAENFR	0.00566868	62.088	1	0.0308205	46.069	1	0.0248814	47.712	3
A0A482JL23	116	K	Peptidyl-prolyl cis-trans isomerase OS=Frankliniella occidentalis OX=133901 GN=LOC113205128 PE=2 SV=1	LOC113205128	3	0.57126	26	1	VIPNFMCQGGDFTNHNGTGGK(1)SIYGR	1.84289e-17	134.68	1	7.76865e-18	135.8	1	1.18849e-21	146.15	3
A0A482JNN3	214	K	Endocuticle structural glycoprotein CP-GN OS=Frankliniella occidentalis OX=133901 PE=2 SV=1	--	2	0.81671	6	1	DIQAK(1)DGPVAAK	6.01723e-05	106.26	1	7.17613e-06	120.57	1	0.000930566	77.597	3
A0A482JNN3	51	K	Endocuticle structural glycoprotein CP-GN OS=Frankliniella occidentalis OX=133901 PE=2 SV=1	--	2	-0.71074	6	1	SSVVSQSVPVVSK(1)TIVK	2.26379e-07	108.18	1	1.44164e-07	113.33	1	1.92892e-06	104.2	3
A0A482JNN3	55	K	Endocuticle structural glycoprotein CP-GN OS=Frankliniella occidentalis OX=133901 PE=2 SV=1	--	3	0.36702	4	1	TIVK(1)SVPQYQQQYQTVSQYQSVPQYQQQVVVK	1.15664e-11	107.32	1	2.59378e-14	111.82	1	1.16183e-10	99.319	3
A0A482JNN3	174	K	Endocuticle structural glycoprotein CP-GN OS=Frankliniella occidentalis OX=133901 PE=2 SV=1	--	3	-0.32679	7	1	TAFVPQYDSVSVSASAQPK(1)YK	2.94503e-08	97.57	1	3.08195e-05	76.693	1	2.92302e-21	165.53	3
A0A482JNN3	209	K	Endocuticle structural glycoprotein CP-GN OS=Frankliniella occidentalis OX=133901 PE=2 SV=1	--	3	-0.04163	5	1	VNFQTENGIQSAETGSVK(1)DIQAK	1.46928e-60	241.08	1	1.38395e-21	159.67	1	2.53685e-21	153.83	3
A0A482JNV8	425	K	ATP synthase subunit alpha OS=Frankliniella occidentalis OX=133901 GN=LOC113206634 PE=2 SV=1	LOC113206634	2	-0.60347	15	1	AMK(1)QVAGSMK	0.00352156	72.2	1	0.000422071	91.549	1	0.000473771	90.827	3
A0A482JNV8	432	K	ATP synthase subunit alpha OS=Frankliniella occidentalis OX=133901 GN=LOC113206634 PE=2 SV=1	LOC113206634	2	-1.4735	3	1	QVAGSMK(1)LELAQYR	7.75848e-05	94.09	1	0.000118673	91.812	1	6.03082e-06	117.2	3
A0A482JNV8	303	K	ATP synthase subunit alpha OS=Frankliniella occidentalis OX=133901 GN=LOC113206634 PE=2 SV=1	LOC113206634	3	0.24751	14	1	DNGK(1)HALIIYDDLSK	9.87849e-29	200.48	1	5.56626e-15	166.3	1	5.47939e-13	154.49	3
A0A482JNV8	314	K	ATP synthase subunit alpha OS=Frankliniella occidentalis OX=133901 GN=LOC113206634 PE=2 SV=1	LOC113206634	3	0.93865	12	1	HALIIYDDLSK(1)QAVAYR	7.42002e-38	212.24	1	3.10703e-19	166.79	1	5.10251e-38	216.27	3
A0A482JNV8	192	K	ATP synthase subunit alpha OS=Frankliniella occidentalis OX=133901 GN=LOC113206634 PE=2 SV=1	LOC113206634	3	0.16258	7	1	ESVRDPMQTGIK(1)AVDSLVPIGR	9.08565e-07	91.276	1	2.84695e-30	190.67	1	1.04805e-11	119.38	3
A0A482JNV8	238	K	ATP synthase subunit alpha OS=Frankliniella occidentalis OX=133901 GN=LOC113206634 PE=2 SV=1	LOC113206634	2	-0.13966	29	1	FNDGADENK(1)K	2.78463e-08	146.11	1	1.16727e-09	158.79	1	3.79928e-07	133.81	3
A0A482JNV8	496	K	ATP synthase subunit alpha OS=Frankliniella occidentalis OX=133901 GN=LOC113206634 PE=2 SV=1	LOC113206634	2	-0.11348	7	1	GHLDK(1)LDPAK	1.42182e-09	155.33	1	1.86181e-05	114.86	1	0.000104683	103.91	3
A0A482JNV8	501	K	ATP synthase subunit alpha OS=Frankliniella occidentalis OX=133901 GN=LOC113206634 PE=2 SV=1	LOC113206634	2	-0.12464	12	1	LDPAK(1)ITDFEK	7.17363e-07	125.54	1	3.35687e-11	147.09	1	2.84702e-05	94.122	3
A0A482JNV8	63	K	ATP synthase subunit alpha OS=Frankliniella occidentalis OX=133901 GN=LOC113206634 PE=2 SV=1	LOC113206634	2	-0.64536	6	1	IMGSAPK(1)ADLEETGR	3.77775e-05	93.106	1	0.00735999	53.008	1	0.000793081	73.593	3
A0A482JNV8	537	K	ATP synthase subunit alpha OS=Frankliniella occidentalis OX=133901 GN=LOC113206634 PE=2 SV=1	LOC113206634	2	-3.5901	18	1	ITDETDAK(1)LK	2.0675e-05	113.93	1	8.05558e-06	114.86	1	2.29442e-05	112.89	3
A0A482JNV8	539	K	ATP synthase subunit alpha OS=Frankliniella occidentalis OX=133901 GN=LOC113206634 PE=2 SV=1	LOC113206634	3	0.0043639	2	0.654957	ITDETDAK(0.345)LK(0.655)K	0.000211633	88.596							1
A0A482JNV8	124	K	ATP synthase subunit alpha OS=Frankliniella occidentalis OX=133901 GN=LOC113206634 PE=2 SV=1	LOC113206634	2	0.20799	10	1	LIK(1)EGDIVK	0.00139162	90.15	1	0.000560529	101.65	1	0.000176505	113.62	3
A0A482JNV8	216	K	ATP synthase subunit alpha OS=Frankliniella occidentalis OX=133901 GN=LOC113206634 PE=2 SV=1	LOC113206634	3	-0.47185	9	1	QTGK(1)TALAIDTIINQQR	1.17387e-30	205.98	1	1.65033e-30	204.13	1	3.28952e-41	194.01	3
A0A482JNV8	259	K	ATP synthase subunit alpha OS=Frankliniella occidentalis OX=133901 GN=LOC113206634 PE=2 SV=1	LOC113206634	2	-0.10932	10	1	STVAQIVK(1)R	9.62165e-05	121.05	1	1.63451e-05	135.83	1	7.41573e-05	122.52	3
A0A482JNV8	173	K	ATP synthase subunit alpha OS=Frankliniella occidentalis OX=133901 GN=LOC113206634 PE=2 SV=1	LOC113206634	2	0.10697	6	1	VGTK(1)APGIIPR	0.00219881	73.951	1	0.000169114	96.171	1	2.49458e-05	110.54	3
A0A482JNV8	159	K	ATP synthase subunit alpha OS=Frankliniella occidentalis OX=133901 GN=LOC113206634 PE=2 SV=1	LOC113206634	2	-1.1869	26	1	VVDALGDAIDGK(1)GTIK	1.80772e-17	140.96	1	4.22635e-11	149	1	1.77764e-06	107.5	3
A0A482JR79	262	K	2-phospho-D-glycerate hydro-lyase OS=Frankliniella occidentalis OX=133901 GN=LOC113211604 PE=2 SV=1	LOC113211604	2	-0.70357	6	1	DGQYDLDFK(1)NPNSDK	9.59225e-29	200.77	1	2.05704e-05	102.08	1	5.35609e-10	145.46	3
A0A482JR79	268	K	2-phospho-D-glycerate hydro-lyase OS=Frankliniella occidentalis OX=133901 GN=LOC113211604 PE=2 SV=1	LOC113211604	2	-0.66135	1		NPNSDK(1)SQWLSGEK						1	1.5858e-07	133.47	1
A0A482JR79	54	K	2-phospho-D-glycerate hydro-lyase OS=Frankliniella occidentalis OX=133901 GN=LOC113211604 PE=2 SV=1	LOC113211604	3	0.29605	13	1	DNDK(1)SQYHGK	4.69001e-07	131.82	1	4.05786e-15	183.03	1	3.4375e-38	240	3
A0A482JR79	60	K	2-phospho-D-glycerate hydro-lyase OS=Frankliniella occidentalis OX=133901 GN=LOC113211604 PE=2 SV=1	LOC113211604	3	0.30731	4	1	SQYHGK(1)SVQK	0.000905621	74.53	1	1.75708e-07	128.35	1	0.00174337	66.664	3
A0A482JR79	183	K	2-phospho-D-glycerate hydro-lyase OS=Frankliniella occidentalis OX=133901 GN=LOC113211604 PE=2 SV=1	LOC113211604	3	-0.79054	4	1	EAMK(1)MGSEVYHHLK	0.00305812	54.09	1	0.000528986	67.234	1	0.000171482	77.776	3
A0A482JR79	193	K	2-phospho-D-glycerate hydro-lyase OS=Frankliniella occidentalis OX=133901 GN=LOC113211604 PE=2 SV=1	LOC113211604	3	0.6675	13	1	MGSEVYHHLK(1)NIIK	1.88521e-05	98.592	1	1.68851e-05	99.941	1	0.000112676	82.069	3
A0A482JR79	335	K	2-phospho-D-glycerate hydro-lyase OS=Frankliniella occidentalis OX=133901 GN=LOC113211604 PE=2 SV=1	LOC113211604	2	-1.3272	15	1	IQMAVDK(1)K	0.00204758	97.431	1	0.00151857	121.09	1	0.00665563	74.464	3
A0A482JR79	336	K	2-phospho-D-glycerate hydro-lyase OS=Frankliniella occidentalis OX=133901 GN=LOC113211604 PE=2 SV=1	LOC113211604	2	-0.57585	2	1	K(1)ACNCLLLK	0.00465734	76.064	1	0.00538318	74.464				2
A0A482JR79	126	K	2-phospho-D-glycerate hydro-lyase OS=Frankliniella occidentalis OX=133901 GN=LOC113211604 PE=2 SV=1	LOC113211604	2	-0.0074229	6	1	K(1)GIPLYK	0.00991124	107.59	1	0.0142529	94.662	1	0.0110477	104.21	3
A0A482JR79	363	K	2-phospho-D-glycerate hydro-lyase OS=Frankliniella occidentalis OX=133901 GN=LOC113211604 PE=2 SV=1	LOC113211604	3	0.39938	7	1	K(1)NGWGTMVSHR	0.00436759	67.997	1	0.000826723	82.85	1	0.00116609	70.685	3
A0A482JR79	407	K	2-phospho-D-glycerate hydro-lyase OS=Frankliniella occidentalis OX=133901 GN=LOC113211604 PE=2 SV=1	LOC113211604	2	0.31651	12	1	LAK(1)YNQILR	0.000197883	111.95	1	0.00171631	87.639	1	0.000197883	111.95	3
A0A482JR79	103	K	2-phospho-D-glycerate hydro-lyase OS=Frankliniella occidentalis OX=133901 GN=LOC113211604 PE=2 SV=1	LOC113211604	2	0.054858	5	1	LDGTENK(1)AK	0.0015301	89.08	1	0.00139162	90.15	1	0.00139162	90.15	3
A0A482JR79	327	K	2-phospho-D-glycerate hydro-lyase OS=Frankliniella occidentalis OX=133901 GN=LOC113211604 PE=2 SV=1	LOC113211604	2	-0.3692	7	1	TNIQIVGDDLTVTNPK(1)R	1.72457e-45	228.32	1	2.92726e-37	210.98	1	1.07002e-37	219.97	3
A0A482JR79	362	K	2-phospho-D-glycerate hydro-lyase OS=Frankliniella occidentalis OX=133901 GN=LOC113211604 PE=2 SV=1	LOC113211604	3	-0.099739	8	1	VNQIGSVTESIQAHLLAK(1)K	6.10866e-33	198.85	1	8.36883e-22	173.28	1	1.95383e-33	206.8	3
A0A482JR79	427	K	2-phospho-D-glycerate hydro-lyase OS=Frankliniella occidentalis OX=133901 GN=LOC113211604 PE=2 SV=1	LOC113211604	2	0.42745	5	1	YAGK(1)NFR	0.026386	67.035	1	0.0158429	84.359	1	0.019364	76.847	3
A0A6J1RQW8	862	K	myosin heavy chain, muscle isoform X14 OS=Frankliniella occidentalis OX=133901 GN=LOC113201709 PE=3 SV=1	LOC113201709	2	-0.11173	6	1	AAK(1)AQENFEK	6.3242e-05	106.4	1	0.00129809	79.311	1	3.26647e-05	108.47	3
A0A6J1RQW8	869	K	myosin heavy chain, muscle isoform X14 OS=Frankliniella occidentalis OX=133901 GN=LOC113201709 PE=3 SV=1	LOC113201709	2	0.58271	10	1	AQENFEK(1)EEK	9.0835e-08	136.96	1	2.91338e-05	110.08	1	2.77739e-17	195.83	3
A0A6J1RQW8	1251	K	myosin heavy chain, muscle isoform X14 OS=Frankliniella occidentalis OX=133901 GN=LOC113201709 PE=3 SV=1	LOC113201709	2	-0.25208	3	1	AATEK(1)VAK	0.00551074	91.318	1	0.00181635	116.73	1	0.00297477	107.29	3
A0A6J1RQW8	1394	K	myosin heavy chain, muscle isoform X14 OS=Frankliniella occidentalis OX=133901 GN=LOC113201709 PE=3 SV=1	LOC113201709	2	-0.36944	9	1	AEELEEAK(1)R	0.000659975	101.65	1	0.00180156	89.08	1	0.000267304	109.66	3
A0A6J1RQW8	1785	K	myosin heavy chain, muscle isoform X14 OS=Frankliniella occidentalis OX=133901 GN=LOC113201709 PE=3 SV=1	LOC113201709	3	0.517	2	1	AEQDHAQTQEK(1)LRK	0.0209713	41.743	1	0.0423561	42.317				2
A0A6J1RQW8	1455	K	myosin heavy chain, muscle isoform X14 OS=Frankliniella occidentalis OX=133901 GN=LOC113201709 PE=3 SV=1	LOC113201709	2	0.015588	7	1	AIDK(1)IIGEWK	0.000148187	101.3	1	1.8091e-08	147.62	1	3.79666e-06	121.61	3
A0A6J1RQW8	1461	K	myosin heavy chain, muscle isoform X14 OS=Frankliniella occidentalis OX=133901 GN=LOC113201709 PE=3 SV=1	LOC113201709	2	0.34476	8	1	IIGEWK(1)LK	0.0198392	61.962	1	0.0126077	71.379	1	0.0116178	73.248	3
A0A6J1RQW8	1610	K	myosin heavy chain, muscle isoform X14 OS=Frankliniella occidentalis OX=133901 GN=LOC113201709 PE=3 SV=1	LOC113201709	2	0.15426	6	1	ALDSMQASLEAEAK(1)GK	1.03836e-05	94.487	1	0.0020479	57.315	1	1.13092e-10	141.55	3
A0A6J1RQW8	1612	K	myosin heavy chain, muscle isoform X14 OS=Frankliniella occidentalis OX=133901 GN=LOC113201709 PE=3 SV=1	LOC113201709	2	0.14568	8	1	GK(1)AEALR	0.0130388	91.9	1	0.0114293	97.033	1	0.00904602	105.39	3
A0A6J1RQW8	1645	K	myosin heavy chain, muscle isoform X14 OS=Frankliniella occidentalis OX=133901 GN=LOC113201709 PE=3 SV=1	LOC113201709	2	-0.51003	3	1	ANAEAQK(1)NIK	1.16503e-05	118.03	1	2.03398e-07	135.43	1	5.72471e-07	130.41	3
A0A6J1RQW8	872	K	myosin heavy chain, muscle isoform X14 OS=Frankliniella occidentalis OX=133901 GN=LOC113201709 PE=3 SV=1	LOC113201709	3	-0.52973	1		AQENFEK(0.055)EEK(0.945)LRK			0.945323	0.00265299	64.104				1
A0A6J1RQW8	875	K	myosin heavy chain, muscle isoform X14 OS=Frankliniella occidentalis OX=133901 GN=LOC113201709 PE=3 SV=1	LOC113201709	2	0.39067	7	1	K(1)ELEGLNAK	5.62975e-05	126.07	1	0.00180928	89.029	1	0.00331364	79.148	3
A0A6J1RQW8	1448	K	myosin heavy chain, muscle isoform X14 OS=Frankliniella occidentalis OX=133901 GN=LOC113201709 PE=3 SV=1	LOC113201709	2	0.79274	8	1	ATAIANAAEK(1)K	0.000323952	91.961	1	3.37569e-09	144.7	1	0.000808416	83.182	3
A0A6J1RQW8	975	K	myosin heavy chain, muscle isoform X14 OS=Frankliniella occidentalis OX=133901 GN=LOC113201709 PE=3 SV=1	LOC113201709	3	0.066603	4	1	ATK(1)DHQIR	0.0041305	71.379	1	0.000136287	103.83				2
A0A6J1RQW8	1336	K	myosin heavy chain, muscle isoform X14 OS=Frankliniella occidentalis OX=133901 GN=LOC113201709 PE=3 SV=1	LOC113201709	2	0.22306	12	1	ATLLGK(1)FR	0.00753272	83.206	1	0.00914163	77.923	1	0.00663843	86.794	3
A0A6J1RQW8	454	K	myosin heavy chain, muscle isoform X14 OS=Frankliniella occidentalis OX=133901 GN=LOC113201709 PE=3 SV=1	LOC113201709	3	-0.43971	9	1	RCNETLDTQQK(1)R	1.90671e-13	174.42	1	6.41229e-17	191.53	1	1.23974e-10	151.98	3
A0A6J1RQW8	1089	K	myosin heavy chain, muscle isoform X14 OS=Frankliniella occidentalis OX=133901 GN=LOC113201709 PE=3 SV=1	LOC113201709	3	0.81041	9	1	DK(1)EISSLTAKLEDEQSVVGK	7.94226e-18	157.85	0.999999	1.64319e-05	81.016	1	5.96008e-05	106.62	3
A0A6J1RQW8	1097	K	myosin heavy chain, muscle isoform X14 OS=Frankliniella occidentalis OX=133901 GN=LOC113201709 PE=3 SV=1	LOC113201709	3	-0.15	6	1	DKEISSLTAK(1)LEDEQSVVGK	1.5267e-57	246.31	1	4.73555e-27	184.6	1	3.63283e-19	166.28	3
A0A6J1RQW8	1107	K	myosin heavy chain, muscle isoform X14 OS=Frankliniella occidentalis OX=133901 GN=LOC113201709 PE=3 SV=1	LOC113201709	2	-0.74228	3	1	LEDEQSVVGK(1)LQK	5.24033e-09	139.46	1	5.06798e-07	131.79	1	3.0879e-10	122.64	3
A0A6J1RQW8	1225	K	myosin heavy chain, muscle isoform X14 OS=Frankliniella occidentalis OX=133901 GN=LOC113201709 PE=3 SV=1	LOC113201709	2	-2.7102	5	1	DK(1)SSMVAELNDLR	0.00374395	61.657	1	3.11713e-09	142.45	1	6.24446e-06	119.87	3
A0A6J1RQW8	972	K	myosin heavy chain, muscle isoform X14 OS=Frankliniella occidentalis OX=133901 GN=LOC113201709 PE=3 SV=1	LOC113201709	4	0.70261	3	0.998512	SEQDK(0.999)ATK(0.001)DHQIR	0.00117282	67.997	0.98753	1.85126e-13	121.25				2
A0A6J1RQW8	1177	K	myosin heavy chain, muscle isoform X14 OS=Frankliniella occidentalis OX=133901 GN=LOC113201709 PE=3 SV=1	LOC113201709	2	0.2417	7	1	EAELAK(1)LR	0.00466622	95.531	1	0.00662872	86.833	1	0.0053773	91.853	3
A0A6J1RQW8	348	K	myosin heavy chain, muscle isoform X14 OS=Frankliniella occidentalis OX=133901 GN=LOC113201709 PE=3 SV=1	LOC113201709	2	0.13887	9	1	EDK(1)ADIYK	0.0262731	57.59	1	0.0262731	57.59	1	0.0056626	90.709	3
A0A6J1RQW8	353	K	myosin heavy chain, muscle isoform X14 OS=Frankliniella occidentalis OX=133901 GN=LOC113201709 PE=3 SV=1	LOC113201709	3	0.68973	1	0.999529	EDKADIYK(1)ITAAVMHMGGMK	5.73611e-07	93.201							1
A0A6J1RQW8	365	K	myosin heavy chain, muscle isoform X14 OS=Frankliniella occidentalis OX=133901 GN=LOC113201709 PE=3 SV=1	LOC113201709	3	-0.21632	12	1	ITAAVMHMGGMK(1)FK	0.000337136	76.073	1	4.13524e-22	186.13	1	0.00333199	53.448	3
A0A6J1RQW8	213	K	myosin heavy chain, muscle isoform X14 OS=Frankliniella occidentalis OX=133901 GN=LOC113201709 PE=3 SV=1	LOC113201709	2	-0.24838	3		KEEPAPGEK(1)K						1	0.00140052	91.549	1
A0A6J1RQW8	883	K	myosin heavy chain, muscle isoform X14 OS=Frankliniella occidentalis OX=133901 GN=LOC113201709 PE=3 SV=1	LOC113201709	2	-0.18348	11	1	KELEGLNAK(1)LLAEK	4.20544e-13	165.45	1	1.443e-21	185.63	1	3.01142e-12	157.91	3
A0A6J1RQW8	888	K	myosin heavy chain, muscle isoform X14 OS=Frankliniella occidentalis OX=133901 GN=LOC113201709 PE=3 SV=1	LOC113201709	2	0.94495	35	1	LLAEK(1)NALLK	1.04407e-11	163.16	1	3.71375e-08	142.43	1	2.51948e-11	163.64	3
A0A6J1RQW8	1507	K	myosin heavy chain, muscle isoform X14 OS=Frankliniella occidentalis OX=133901 GN=LOC113201709 PE=3 SV=1	LOC113201709	2	-0.57017	3	1	ENK(1)NLADEVK	0.000818261	86.014	1	0.000633453	88.596	1	0.00218815	76.302	3
A0A6J1RQW8	1358	K	myosin heavy chain, muscle isoform X14 OS=Frankliniella occidentalis OX=133901 GN=LOC113201709 PE=3 SV=1	LOC113201709	2	-0.39609	7	1	EQVEEEAEGK(1)ADLQR	7.12303e-37	224.33	1	3.36339e-17	168.41	1	1.42314e-22	186.85	3
A0A6J1RQW8	84	K	myosin heavy chain, muscle isoform X14 OS=Frankliniella occidentalis OX=133901 GN=LOC113201709 PE=3 SV=1	LOC113201709	3	0.82053	6	1	KEQVGQVNPPK(1)YEK	0.000143196	83.869	1	0.000351693	85.536	1	0.00018232	92.636	3
A0A6J1RQW8	70	K	myosin heavy chain, muscle isoform X14 OS=Frankliniella occidentalis OX=133901 GN=LOC113201709 PE=3 SV=1	LOC113201709	2	1.5846	3	1	GDLVTVGLPNGEEK(1)AFK	0.00623805	57.315	1	1.42081e-07	113.47	1	2.05057e-07	109.14	3
A0A6J1RQW8	908	K	myosin heavy chain, muscle isoform X14 OS=Frankliniella occidentalis OX=133901 GN=LOC113201709 PE=3 SV=1	LOC113201709	3	0.046905	10	1	NLEGEKGSLSEYQEK(1)SAK	7.43022e-10	127.56	1	2.0156e-12	159.44	1	3.43603e-09	144.1	3
A0A6J1RQW8	911	K	myosin heavy chain, muscle isoform X14 OS=Frankliniella occidentalis OX=133901 GN=LOC113201709 PE=3 SV=1	LOC113201709	2	0.2121	5	1	SAK(1)LQAQK	0.000264477	136.11	1	7.97054e-05	146.03	1	0.00266197	109.71	3
A0A6J1RQW8	618	K	myosin heavy chain, muscle isoform X14 OS=Frankliniella occidentalis OX=133901 GN=LOC113201709 PE=3 SV=1	LOC113201709	3	-0.89338	4	1	GSNK(1)LLCEIFLDHPGQSGGGGDAGGK	7.74132e-10	99.6	1	1.5804e-13	118.54	1	0.000295232	60.472	3
A0A6J1RQW8	640	K	myosin heavy chain, muscle isoform X14 OS=Frankliniella occidentalis OX=133901 GN=LOC113201709 PE=3 SV=1	LOC113201709	3	-0.48802	6	1	LLCEIFLDHPGQSGGGGDAGGK(1)GGR	3.50205e-07	87.511	1	6.52078e-13	113.31	1	2.46053e-10	106.11	3
A0A6J1RQW8	1246	K	myosin heavy chain, muscle isoform X14 OS=Frankliniella occidentalis OX=133901 GN=LOC113201709 PE=3 SV=1	LOC113201709	3	0.021403	5	1	GSVDHLTNEK(1)AATEK	8.93738e-11	148.7	1	5.96106e-08	126.71	1	2.60696e-09	110.44	3
A0A6J1RQW8	1842	K	myosin heavy chain, muscle isoform X14 OS=Frankliniella occidentalis OX=133901 GN=LOC113201709 PE=3 SV=1	LOC113201709	2	-0.44691	7	1	HADAQK(1)NLR	0.00116968	91.867	1	0.000469267	103.55	1	0.0080239	67.897	3
A0A6J1RQW8	1216	K	myosin heavy chain, muscle isoform X14 OS=Frankliniella occidentalis OX=133901 GN=LOC113201709 PE=3 SV=1	LOC113201709	3	0.1151	4	1	HNDAVAEMGEQIDQLNK(1)LK	2.44379e-41	224.4	1	1.2731e-09	113.05	1	3.38997e-15	150.68	3
A0A6J1RQW8	859	K	myosin heavy chain, muscle isoform X14 OS=Frankliniella occidentalis OX=133901 GN=LOC113201709 PE=3 SV=1	LOC113201709	2	1.9889	21	1	IEDEIAALQDK(1)AAK	3.16681e-27	201.08	1	1.7058e-05	107.69	1	4.51202e-28	209.19	3
A0A6J1RQW8	738	K	myosin heavy chain, muscle isoform X14 OS=Frankliniella occidentalis OX=133901 GN=LOC113201709 PE=3 SV=1	LOC113201709	2	-0.11987	9	1	IIAPQAIAK(1)VDEEK	0.000341946	81.632	1	5.73395e-09	136.81	1	3.10284e-05	104.55	3
A0A6J1RQW8	1852	K	myosin heavy chain, muscle isoform X14 OS=Frankliniella occidentalis OX=133901 GN=LOC113201709 PE=3 SV=1	LOC113201709	3	0.31079	11	1	IK(1)ELSFQAEEDRK	2.22976e-05	114.7	1	4.50938e-05	107.65	1	3.20426e-05	110.92	3
A0A6J1RQW8	1583	K	myosin heavy chain, muscle isoform X14 OS=Frankliniella occidentalis OX=133901 GN=LOC113201709 PE=3 SV=1	LOC113201709	3	-0.1369	9	1	IQEK(1)EEEFENTRK	3.9234e-08	136.6	1	7.62511e-05	94.023	1	1.59821e-05	109	3
A0A6J1RQW8	1320	K	myosin heavy chain, muscle isoform X14 OS=Frankliniella occidentalis OX=133901 GN=LOC113201709 PE=3 SV=1	LOC113201709	2	-0.94052	13	1	ISLTTQLEDTK(1)R	5.91741e-23	202.18	1	4.39024e-09	143.42	1	2.7286e-06	122.46	3
A0A6J1RQW8	1087	K	myosin heavy chain, muscle isoform X14 OS=Frankliniella occidentalis OX=133901 GN=LOC113201709 PE=3 SV=1	LOC113201709	2	0.18101	2	0.999906	K(1)DKEISSLTAK	1.28509e-06	131.06	0.999884	1.44083e-10	158.11				2
A0A6J1RQW8	956	K	myosin heavy chain, muscle isoform X14 OS=Frankliniella occidentalis OX=133901 GN=LOC113201709 PE=3 SV=1	LOC113201709	2	-0.77923	3	1	K(1)DVEDLELNLQK	2.18899e-05	103.83				1	2.03982e-05	116.63	2
A0A6J1RQW8	1078	K	myosin heavy chain, muscle isoform X14 OS=Frankliniella occidentalis OX=133901 GN=LOC113201709 PE=3 SV=1	LOC113201709	2	-0.67878	10	1	K(1)ELEQTVQR	3.13164e-06	147.75	1	6.56073e-05	123.79	1	2.76726e-06	148.32	3
A0A6J1RQW8	74	K	myosin heavy chain, muscle isoform X14 OS=Frankliniella occidentalis OX=133901 GN=LOC113201709 PE=3 SV=1	LOC113201709	2	-0.015773	11	1	K(1)EQVGQVNPPK	6.67002e-11	155.48	1	6.3808e-11	155.97	1	2.40494e-11	162.68	3
A0A6J1RQW8	646	K	myosin heavy chain, muscle isoform X14 OS=Frankliniella occidentalis OX=133901 GN=LOC113201709 PE=3 SV=1	LOC113201709	2	0.16033	7	1	K(1)GGGFATVSSSYK	3.46362e-05	110.44	1	9.79232e-05	102.52	1	0.000110191	101.3	3
A0A6J1RQW8	1199	K	myosin heavy chain, muscle isoform X14 OS=Frankliniella occidentalis OX=133901 GN=LOC113201709 PE=3 SV=1	LOC113201709	3	0.19272	9	1	K(1)HNDAVAEMGEQIDQLNK	2.09952e-12	141.22	1	5.6201e-25	181.86	1	1.80884e-12	142.72	3
A0A6J1RQW8	1198	K	myosin heavy chain, muscle isoform X14 OS=Frankliniella occidentalis OX=133901 GN=LOC113201709 PE=3 SV=1	LOC113201709	3	-0.19212	3	0.5	K(0.5)K(0.5)HNDAVAEMGEQIDQLNK	0.00908566	44.577	0.5	4.61638e-14	139.38	0.5	0.000548699	67.227	3
A0A6J1RQW8	946	K	myosin heavy chain, muscle isoform X14 OS=Frankliniella occidentalis OX=133901 GN=LOC113201709 PE=3 SV=1	LOC113201709	2	-0.71585	2	1	K(1)LEQEVSGLK	0.000980413	85.813				1	0.00107528	84.687	2
A0A6J1RQW8	955	K	myosin heavy chain, muscle isoform X14 OS=Frankliniella occidentalis OX=133901 GN=LOC113201709 PE=3 SV=1	LOC113201709	2	0.23873	16	1	LEQEVSGLK(1)K	1.3743e-09	157.38	1	2.15307e-09	152.07	1	2.66283e-06	124.12	3
A0A6J1RQW8	1638	K	myosin heavy chain, muscle isoform X14 OS=Frankliniella occidentalis OX=133901 GN=LOC113201709 PE=3 SV=1	LOC113201709	3	-0.61186	6	1	LEADINELEIALDHANK(1)ANAEAQK	6.89973e-22	151.06	1	2.84116e-21	145.33	1	1.49079e-25	161.68	3
A0A6J1RQW8	1001	K	myosin heavy chain, muscle isoform X14 OS=Frankliniella occidentalis OX=133901 GN=LOC113201709 PE=3 SV=1	LOC113201709	2	0.86333	2	1	K(1)LQGETNQK	0.00307914	80.688	1	0.00331181	79.16				2
A0A6J1RQW8	1009	K	myosin heavy chain, muscle isoform X14 OS=Frankliniella occidentalis OX=133901 GN=LOC113201709 PE=3 SV=1	LOC113201709	4	-0.385	14	1	LQGETNQK(1)TGEELQAAEDKVNHLNK	7.18256e-102	312.46	1	1.23494e-114	327.42	1	3.62462e-139	345.93	3
A0A6J1RQW8	1020	K	myosin heavy chain, muscle isoform X14 OS=Frankliniella occidentalis OX=133901 GN=LOC113201709 PE=3 SV=1	LOC113201709	3	0.4014	51	1	TGEELQAAEDK(1)VNHLNK	2.16096e-47	214.08	1	3.36976e-55	227.25	1	3.58888e-64	243.35	3
A0A6J1RQW8	1026	K	myosin heavy chain, muscle isoform X14 OS=Frankliniella occidentalis OX=133901 GN=LOC113201709 PE=3 SV=1	LOC113201709	2	0.17452	3	0.987	VNHLNK(1)VK	0.000292093	73.057	1	8.50054e-13	136.66				2
A0A6J1RQW8	1283	K	myosin heavy chain, muscle isoform X14 OS=Frankliniella occidentalis OX=133901 GN=LOC113201709 PE=3 SV=1	LOC113201709	2	1.1276	2	1	K(1)LSIENSDLLR	5.04284e-05	107.06	1	0.00386607	69.815				2
A0A6J1RQW8	1058	K	myosin heavy chain, muscle isoform X14 OS=Frankliniella occidentalis OX=133901 GN=LOC113201709 PE=3 SV=1	LOC113201709	2	1.2295	9	1	K(1)VEGDLK	0.0191582	83.206	1	0.00288917	83.206	1	2.9358e-08	108.47	3
A0A6J1RQW8	1064	K	myosin heavy chain, muscle isoform X14 OS=Frankliniella occidentalis OX=133901 GN=LOC113201709 PE=3 SV=1	LOC113201709	3	0.12217	1	0.671553	K(0.328)VEGDLK(0.672)LTQEAVTDLER	0.000102447	77.899							1
A0A6J1RQW8	1810	K	myosin heavy chain, muscle isoform X14 OS=Frankliniella occidentalis OX=133901 GN=LOC113201709 PE=3 SV=1	LOC113201709	2	-0.2799	3	1	LDEAENNALK(1)GGK	5.13892e-21	160.22	1	4.65325e-12	135.02	1	2.0498e-17	155.86	3
A0A6J1RQW8	1813	K	myosin heavy chain, muscle isoform X14 OS=Frankliniella occidentalis OX=133901 GN=LOC113201709 PE=3 SV=1	LOC113201709	3	-2.0278	1	0.849935	LDEAENNALK(0.15)GGK(0.85)K	0.000194453	79.089							1
A0A6J1RQW8	439	K	myosin heavy chain, muscle isoform X14 OS=Frankliniella occidentalis OX=133901 GN=LOC113201709 PE=3 SV=1	LOC113201709	2	-0.045481	14	1	LFK(1)YLVK	0.00740146	110.61	1	0.00740146	110.61	1	0.00740146	110.61	3
A0A6J1RQW8	766	K	myosin heavy chain, muscle isoform X14 OS=Frankliniella occidentalis OX=133901 GN=LOC113201709 PE=3 SV=1	LOC113201709	3	0.070134	12	1	LGHTK(1)VFFR	5.78262e-05	113.62	1	2.1418e-05	122.33	1	1.56649e-05	126.07	3
A0A6J1RQW8	1489	K	myosin heavy chain, muscle isoform X14 OS=Frankliniella occidentalis OX=133901 GN=LOC113201709 PE=3 SV=1	LOC113201709	3	2.0538	6	1	LK(1)GAYEEGQEQLEAVR	9.32953e-15	165.45	1	2.02407e-23	188.44	1	5.45081e-37	221.31	3
A0A6J1RQW8	1309	K	myosin heavy chain, muscle isoform X14 OS=Frankliniella occidentalis OX=133901 GN=LOC113201709 PE=3 SV=1	LOC113201709	3	-0.088766	4	1	LK(1)ISLTTQLEDTKR	4.07345e-05	93.424	1	2.22333e-05	101.3	1	8.33999e-06	107.69	3
A0A6J1RQW8	893	K	myosin heavy chain, muscle isoform X14 OS=Frankliniella occidentalis OX=133901 GN=LOC113201709 PE=3 SV=1	LOC113201709	2	-0.77939	5	1	NALLK(1)NLEGEK	4.61515e-07	129.82	1	5.78223e-07	127.87	1	0.000127569	99.752	3
A0A6J1RQW8	899	K	myosin heavy chain, muscle isoform X14 OS=Frankliniella occidentalis OX=133901 GN=LOC113201709 PE=3 SV=1	LOC113201709	2	0.25658	9	1	NLEGEK(1)GSLSEYQEK	1.89661e-13	162.46	1	8.52152e-10	141.55	1	6.30382e-10	144.29	3
A0A6J1RQW8	561	K	myosin heavy chain, muscle isoform X14 OS=Frankliniella occidentalis OX=133901 GN=LOC113201709 PE=3 SV=1	LOC113201709	3	-1.0923	1	1	LMNNHLGK(1)SPNFQK	0.000610111	64.842							1
A0A6J1RQW8	916	K	myosin heavy chain, muscle isoform X14 OS=Frankliniella occidentalis OX=133901 GN=LOC113201709 PE=3 SV=1	LOC113201709	3	-0.36042	6	1	LQAQK(1)TDLESQLADVQER	1.58229e-26	195.46	1	2.1234e-20	177.44	1	3.06834e-25	186.98	3
A0A6J1RQW8	944	K	myosin heavy chain, muscle isoform X14 OS=Frankliniella occidentalis OX=133901 GN=LOC113201709 PE=3 SV=1	LOC113201709	2	-0.58734	17	1	NQLFQAK(1)K	0.00781617	86.794	1	5.69774e-09	133.47	1	7.46234e-11	141	3
A0A6J1RQW8	504	K	myosin heavy chain, muscle isoform X14 OS=Frankliniella occidentalis OX=133901 GN=LOC113201709 PE=3 SV=1	LOC113201709	4	-0.46765	5	1	LQQFFNHHMFVLEQEEYK(1)K	2.15886e-21	168.69	1	7.95044e-10	119.68	1	3.91196e-14	143.67	3
A0A6J1RQW8	1054	K	myosin heavy chain, muscle isoform X14 OS=Frankliniella occidentalis OX=133901 GN=LOC113201709 PE=3 SV=1	LOC113201709	2	-0.044735	4	1	LRGDVEK(1)AK	0.00296821	94.692	1	0.00533203	68.557	1	0.0146893	74.841	3
A0A6J1RQW8	839	K	myosin heavy chain, muscle isoform X14 OS=Frankliniella occidentalis OX=133901 GN=LOC113201709 PE=3 SV=1	LOC113201709	3	-0.13672	11	0.999189	LWQK(1)VKPLLNVTR	7.59721e-05	94.09	0.999996	1.48762e-12	153.39	0.999875	2.94738e-05	105.19	3
A0A6J1RQW8	841	K	myosin heavy chain, muscle isoform X14 OS=Frankliniella occidentalis OX=133901 GN=LOC113201709 PE=3 SV=1	LOC113201709	2	0.32196	8	1	VK(1)PLLNVTR	0.00833061	64.711	1	0.00160562	88.495	1	0.0043965	74.92	3
A0A6J1RQW8	725	K	myosin heavy chain, muscle isoform X14 OS=Frankliniella occidentalis OX=133901 GN=LOC113201709 PE=3 SV=1	LOC113201709	2	-0.28246	65	1	MNYPDFK(1)LR	3.72781e-05	126.07	1	1.04933e-07	161.79	1	3.72781e-05	126.07	3
A0A6J1RQW8	1874	K	myosin heavy chain, muscle isoform X14 OS=Frankliniella occidentalis OX=133901 GN=LOC113201709 PE=3 SV=1	LOC113201709	2	-0.86978	5	1	MQDLVDK(1)LQQK	4.83162e-07	127.17	1	6.25416e-07	124.12	1	1.64573e-05	112.5	3
A0A6J1RQW8	1532	K	myosin heavy chain, muscle isoform X14 OS=Frankliniella occidentalis OX=133901 GN=LOC113201709 PE=3 SV=1	LOC113201709	2	-0.060867	7	1	NIHEIEK(1)AR	0.00409228	61.161	1	0.00173239	72.607	1	0.00277026	79.489	3
A0A6J1RQW8	613	K	myosin heavy chain, muscle isoform X14 OS=Frankliniella occidentalis OX=133901 GN=LOC113201709 PE=3 SV=1	LOC113201709	3	3.6728	1	0.99999	NKDPLNDTVVDQFK(1)K	0.00382921	55.354							1
A0A6J1RQW8	1077	K	myosin heavy chain, muscle isoform X14 OS=Frankliniella occidentalis OX=133901 GN=LOC113201709 PE=3 SV=1	LOC113201709	3	0.17292	1	0.5	NK(0.5)K(0.5)ELEQTVQR	0.000189527	89.561							1
A0A6J1RQW8	995	K	myosin heavy chain, muscle isoform X14 OS=Frankliniella occidentalis OX=133901 GN=LOC113201709 PE=3 SV=1	LOC113201709	3	-0.12229	6	1	NLNDEIAHQDELINK(1)LNK	1.29133e-15	152.32	1	6.02398e-13	148.44	1	3.27696e-09	96.208	3
A0A6J1RQW8	998	K	myosin heavy chain, muscle isoform X14 OS=Frankliniella occidentalis OX=133901 GN=LOC113201709 PE=3 SV=1	LOC113201709	3	0.92425	3	0.893251	NLNDEIAHQDELINK(0.012)LNK(0.988)EK	0.000377462	66.636	0.987846	2.02745e-07	94.632	0.97942	9.27999e-14	119.37	3
A0A6J1RQW8	1000	K	myosin heavy chain, muscle isoform X14 OS=Frankliniella occidentalis OX=133901 GN=LOC113201709 PE=3 SV=1	LOC113201709	4	0.90125	3	0.562739	NLNDEIAHQDELINK(0.001)LNK(0.029)EK(0.97)K	0.00466008	47.75	0.970153	1.07977e-20	155.49	0.780348	0.000434906	62.617	3
A0A6J1RQW8	7	K	myosin heavy chain, muscle isoform X14 OS=Frankliniella occidentalis OX=133901 GN=LOC113201709 PE=3 SV=1	LOC113201709	3	0.74796	5	0.942557	PK(0.008)PAPK(0.992)EEDPDPTPYLFVSLEQK	2.69123e-06	80.453	0.992066	1.39342e-06	86.825	0.945916	0.000463587	62.193	3
A0A6J1RQW8	1731	K	myosin heavy chain, muscle isoform X14 OS=Frankliniella occidentalis OX=133901 GN=LOC113201709 PE=3 SV=1	LOC113201709	3	-0.32831	6	1	QAEQELGDAHEQLNELSAQNTSISAAK(1)R	3.93577e-173	357.94	1	2.84917e-173	361.64	1	4.03847e-101	286.23	3
A0A6J1RQW8	1113	K	myosin heavy chain, muscle isoform X14 OS=Frankliniella occidentalis OX=133901 GN=LOC113201709 PE=3 SV=1	LOC113201709	2	0.73505	2	1	QIK(1)ELQSR	0.00829064	80.165	1	0.0258772	57.859				2
A0A6J1RQW8	1307	K	myosin heavy chain, muscle isoform X14 OS=Frankliniella occidentalis OX=133901 GN=LOC113201709 PE=3 SV=1	LOC113201709	2	0.39318	7	1	QLEEAESQVSQLSK(1)LK	1.56307e-68	278.89	1	3.77035e-158	379.9	1	1.97552e-102	327	3
A0A6J1RQW8	1266	K	myosin heavy chain, muscle isoform X14 OS=Frankliniella occidentalis OX=133901 GN=LOC113201709 PE=3 SV=1	LOC113201709	3	0.027248	8	1	QLQHSLNEVQGK(1)LDETNR	1.25869e-15	152.68	1	5.56154e-16	160.49	1	9.06624e-47	231.41	3
A0A6J1RQW8	1367	K	myosin heavy chain, muscle isoform X14 OS=Frankliniella occidentalis OX=133901 GN=LOC113201709 PE=3 SV=1	LOC113201709	2	-1.3041	2	1	QLSK(1)ANAEAQLWR	0.000434393	82.069				1	0.000150266	94.688	2
A0A6J1RQW8	1378	K	myosin heavy chain, muscle isoform X14 OS=Frankliniella occidentalis OX=133901 GN=LOC113201709 PE=3 SV=1	LOC113201709	2	0.08712	5	1	SK(1)YESEGVAR	0.000529364	90.05	1	3.21659e-05	108.7	1	0.00107577	82.417	3
A0A6J1RQW8	297	K	myosin heavy chain, muscle isoform X14 OS=Frankliniella occidentalis OX=133901 GN=LOC113201709 PE=3 SV=1	LOC113201709	3	0.19154	11	1	SYHIFYQMMSGSVK(1)GLK	1.1184e-06	101.01	1	1.74901e-06	97.904	1	4.20965e-06	92.8	3
A0A6J1RQW8	1281	K	myosin heavy chain, muscle isoform X14 OS=Frankliniella occidentalis OX=133901 GN=LOC113201709 PE=3 SV=1	LOC113201709	2	0.36694	29	1	TLNDFDAAK(1)K	7.20058e-06	110.53	1	0.000117139	104.22	1	9.56304e-05	108.56	3
A0A6J1RQW8	1476	K	myosin heavy chain, muscle isoform X14 OS=Frankliniella occidentalis OX=133901 GN=LOC113201709 PE=3 SV=1	LOC113201709	2	-2.1426	2		VDDLAAELDASQK(1)ECR			1	3.93291e-11	149.22	1	1.72721e-14	164.41	2
A0A6J1RQW8	204	K	myosin heavy chain, muscle isoform X14 OS=Frankliniella occidentalis OX=133901 GN=LOC113201709 PE=3 SV=1	LOC113201709	2	0.20599	9	1	VIAYFATVGASTK(1)K	2.09995e-07	132.97	1	1.25657e-05	112.42	1	2.31823e-09	141.54	3
A0A6J1RQW8	1420	K	myosin heavy chain, muscle isoform X14 OS=Frankliniella occidentalis OX=133901 GN=LOC113201709 PE=3 SV=1	LOC113201709	2	0.4776	9	1	VVALEK(1)TK	0.00924251	77.732	1	0.0098004	76.679	1	0.0098004	76.679	3
A0A6J1RQW8	729	K	myosin heavy chain, muscle isoform X14 OS=Frankliniella occidentalis OX=133901 GN=LOC113201709 PE=3 SV=1	LOC113201709	2	-0.056641	6	1	YK(1)IIAPQAIAK	0.00141834	76.927	1	0.00265799	72.2	1	8.62648e-05	103.31	3
A0A6J1RQW8	1655	K	myosin heavy chain, muscle isoform X14 OS=Frankliniella occidentalis OX=133901 GN=LOC113201709 PE=3 SV=1	LOC113201709	3	-0.93245	4	1	YQQQLK(1)DVQTALEEEQR	1.13791e-06	100.58				1	5.08379e-08	112.57	2
A0A6J1RQP3	476	K	huntingtin-interacting protein 1-like isoform X2 OS=Frankliniella occidentalis OX=133901 GN=LOC113201742 PE=3 SV=1	LOC113201742	2	-4.2909	2	1	ANEEAEK(1)RK	0.0276428	64.711	1	0.0276428	64.711				2
A0A6J1RQP3	761	K	huntingtin-interacting protein 1-like isoform X2 OS=Frankliniella occidentalis OX=133901 GN=LOC113201742 PE=3 SV=1	LOC113201742	2	2.2172	1		LLQAEIVAK(1)GK			1	0.0432012	45.653				1
A0A6J1RQR8	420	K	NADPH--cytochrome P450 reductase OS=Frankliniella occidentalis OX=133901 GN=LOC113201764 PE=3 SV=1	LOC113201764	2	2.5961	3	1	ALYQK(1)WINQDNR	0.0193461	49.243				1	0.000287324	90.793	2
A0A6J1RQR8	396	K	NADPH--cytochrome P450 reductase OS=Frankliniella occidentalis OX=133901 GN=LOC113201764 PE=3 SV=1	LOC113201764	2	0.86273	2		ELAEYTK(1)NNK			1	4.02826e-06	121.5	1	0.000258072	94.692	2
A0A6J1RQR8	399	K	NADPH--cytochrome P450 reductase OS=Frankliniella occidentalis OX=133901 GN=LOC113201764 PE=3 SV=1	LOC113201764	2	-0.31737	12	1	NNK(1)EQEMLR	8.24831e-05	120.99	1	2.46865e-07	155.07	1	0.000202226	111.61	3
A0A6J1RQR8	296	K	NADPH--cytochrome P450 reductase OS=Frankliniella occidentalis OX=133901 GN=LOC113201764 PE=3 SV=1	LOC113201764	2	-1.2154	1		ELHK(1)TGDR			1	0.00882718	78.516				1
A0A6J1RQR8	489	K	NADPH--cytochrome P450 reductase OS=Frankliniella occidentalis OX=133901 GN=LOC113201764 PE=3 SV=1	LOC113201764	2	0.46165	4	1	INK(1)GVATTWLR	6.91724e-07	125.97	1	1.55666e-05	115.33	1	2.30174e-05	111.52	3
A0A6J1RQR8	602	K	NADPH--cytochrome P450 reductase OS=Frankliniella occidentalis OX=133901 GN=LOC113201764 PE=3 SV=1	LOC113201764	2	0.38511	4	1	K(1)VYVTHK	0.00980991	107.9	1	0.0218927	77.923	1	0.00855157	111.01	3
A0A6J1RQR8	102	K	NADPH--cytochrome P450 reductase OS=Frankliniella occidentalis OX=133901 GN=LOC113201764 PE=3 SV=1	LOC113201764	2	-0.023086	5	1	LAK(1)EGIR	0.0155059	85.265	1	0.0122195	94.262	1	0.00846464	107.43	3
A0A6J1RQR8	281	K	NADPH--cytochrome P450 reductase OS=Frankliniella occidentalis OX=133901 GN=LOC113201764 PE=3 SV=1	LOC113201764	4	0.48966	5	1	LHSFVNQRPPFDAK(1)NPFLANITVNR	1.44147e-13	120.63	1	4.35873e-25	152.07	1	2.67662e-17	134.68	3
A0A6J1RQR8	415	K	NADPH--cytochrome P450 reductase OS=Frankliniella occidentalis OX=133901 GN=LOC113201764 PE=3 SV=1	LOC113201764	2	-0.317	5	1	LMASTSPEGK(1)ALYQK	2.65478e-06	115.1	1	1.15655e-09	137.8	1	2.24015e-05	101.3	3
A0A6J1RQR8	664	K	NADPH--cytochrome P450 reductase OS=Frankliniella occidentalis OX=133901 GN=LOC113201764 PE=3 SV=1	LOC113201764	2	0.70676	3	1	MSEQEAIAYVK(1)K	3.50351e-22	174.72	1	8.03941e-10	150.49	1	5.55667e-09	141.13	3
A0A6J1RQR8	248	K	NADPH--cytochrome P450 reductase OS=Frankliniella occidentalis OX=133901 GN=LOC113201764 PE=3 SV=1	LOC113201764	3	-0.30338	1	1	QYK(1)LTEHSDIDPGR	0.000272765	74.789							1
A0A6J1RQR8	638	K	NADPH--cytochrome P450 reductase OS=Frankliniella occidentalis OX=133901 GN=LOC113201764 PE=3 SV=1	LOC113201764	2	0.52427	5	1	SMAK(1)DVHNIILK	0.000384925	76.332	1	5.28085e-05	94.688	1	0.0105805	59.227	3
A0A6J1RQR8	188	K	NADPH--cytochrome P450 reductase OS=Frankliniella occidentalis OX=133901 GN=LOC113201764 PE=3 SV=1	LOC113201764	2	-0.9188	1		TYEYYNEVAK(1)YVDK						1	0.000189964	88.561	1
A0A6J1RQR8	465	K	NADPH--cytochrome P450 reductase OS=Frankliniella occidentalis OX=133901 GN=LOC113201764 PE=3 SV=1	LOC113201764	2	0.46273	3	1	YYSISSSPK(1)LYSTK	6.91658e-05	95.981	1	0.00140485	69.261	1	4.01275e-05	102.5	3
A0A6J1RSS1	5121	K	twitchin isoform X7 OS=Frankliniella occidentalis OX=133901 GN=LOC113201767 PE=3 SV=1	LOC113201767	2	2.03	3	1	ADSGEYK(1)LVAK	0.000185405	94.767	1	8.7081e-10	149.96	1	0.000185405	94.767	3
A0A6J1RSS1	5125	K	twitchin isoform X7 OS=Frankliniella occidentalis OX=133901 GN=LOC113201767 PE=3 SV=1	LOC113201767	2	0.38316	2		LVAK(1)NINGK			1	0.00844277	64.42	1	0.00964062	63.419	2
A0A6J1RSS1	4926	K	twitchin isoform X7 OS=Frankliniella occidentalis OX=133901 GN=LOC113201767 PE=3 SV=1	LOC113201767	2	0.83056	3	1	AENK(1)LGR	0.0286626	72.138	1	0.027983	64.803	1	0.0251321	68.787	3
A0A6J1RSS1	2701	K	twitchin isoform X7 OS=Frankliniella occidentalis OX=133901 GN=LOC113201767 PE=3 SV=1	LOC113201767	2	1.3437	3	1	AGK(1)PINYDVNVR	0.00753296	60.157	1	0.01226	55.261	1	0.0278909	46.88	3
A0A6J1RSS1	4447	K	twitchin isoform X7 OS=Frankliniella occidentalis OX=133901 GN=LOC113201767 PE=3 SV=1	LOC113201767	2	0.2084	2	1	AGPGAPSDASK(1)TFTAK	3.23502e-10	131.45							1
A0A6J1RSS1	4452	K	twitchin isoform X7 OS=Frankliniella occidentalis OX=133901 GN=LOC113201767 PE=3 SV=1	LOC113201767	2	-0.19044	3	1	TFTAK(1)PR	0.0425743	56.122	1	0.0177923	79.116	1	0.0241236	77.058	3
A0A6J1RSS1	5038	K	twitchin isoform X7 OS=Frankliniella occidentalis OX=133901 GN=LOC113201767 PE=3 SV=1	LOC113201767	3	0.086737	4	1	AGPGEPSDASK(1)THVAR	2.69494e-06	100.23	1	9.27168e-08	119.65	1	4.53134e-06	93.909	3
A0A6J1RSS1	2080	K	twitchin isoform X7 OS=Frankliniella occidentalis OX=133901 GN=LOC113201767 PE=3 SV=1	LOC113201767	3	-1.77	2	0.988683	AGPGEPSDATK(0.009)PIIAK(0.991)CR	2.64694e-05	85.362	0.990638	0.000219691	75.682				2
A0A6J1RSS1	3265	K	twitchin isoform X7 OS=Frankliniella occidentalis OX=133901 GN=LOC113201767 PE=3 SV=1	LOC113201767	3	-0.16671	1		AGPGEPSEETK(1)THTAK			1	1.49505e-18	171.08				1
A0A6J1RSS1	2974	K	twitchin isoform X7 OS=Frankliniella occidentalis OX=133901 GN=LOC113201767 PE=3 SV=1	LOC113201767	3	-0.21165	4	0.999857	AGPGEPSEPTKPIVAK(1)AR	2.64528e-07	105.28	0.996691	0.000171861	76.586	0.998667	2.58522e-05	85.563	3
A0A6J1RSS1	3862	K	twitchin isoform X7 OS=Frankliniella occidentalis OX=133901 GN=LOC113201767 PE=3 SV=1	LOC113201767	2	-1.4366	4	1	PSEASETITAK(1)DR	1.33634e-12	160.84	1	4.14237e-09	142.1	1	4.14237e-09	142.1	3
A0A6J1RSS1	3348	K	twitchin isoform X7 OS=Frankliniella occidentalis OX=133901 GN=LOC113201767 PE=3 SV=1	LOC113201767	2	0.50957	1		AHSGVYK(1)ITAK						1	0.0292182	47.361	1
A0A6J1RSS1	3352	K	twitchin isoform X7 OS=Frankliniella occidentalis OX=133901 GN=LOC113201767 PE=3 SV=1	LOC113201767	4	0.38379	1		ITAK(1)NEVGEDTAELEVTVLGKPGKPK						1	3.53033e-23	151.91	1
A0A6J1RSS1	4152	K	twitchin isoform X7 OS=Frankliniella occidentalis OX=133901 GN=LOC113201767 PE=3 SV=1	LOC113201767	3	-0.58873	4	0.999001	AINAAGPGEASDASK(0.999)SITCK(0.001)PR	1.02434e-20	153.19	0.998421	5.90424e-15	134.87	0.99113	3.85309e-11	112.58	3
A0A6J1RSS1	4335	K	twitchin isoform X7 OS=Frankliniella occidentalis OX=133901 GN=LOC113201767 PE=3 SV=1	LOC113201767	2	0.34334	1		ALNK(1)EGESEPLETYTSIVAK			1	2.78233e-18	165.17				1
A0A6J1RSS1	2202	K	twitchin isoform X7 OS=Frankliniella occidentalis OX=133901 GN=LOC113201767 PE=3 SV=1	LOC113201767	3	-0.038301	4	1	AQHATVK(1)WK	0.0124625	46.462	1	0.00383658	61.78	1	0.00115354	77.192	3
A0A6J1RSS1	6587	K	twitchin isoform X7 OS=Frankliniella occidentalis OX=133901 GN=LOC113201767 PE=3 SV=1	LOC113201767	4	-0.10752	5	1	ASHAHIPDLNHK(1)ISGLIEHR	3.83088e-06	89.47	1	2.44226e-19	166.29	1	1.71717e-33	202.22	3
A0A6J1RSS1	4665	K	twitchin isoform X7 OS=Frankliniella occidentalis OX=133901 GN=LOC113201767 PE=3 SV=1	LOC113201767	3	-0.42388	1		ATDWDK(1)DHVDLK						1	0.00343293	57.106	1
A0A6J1RSS1	5382	K	twitchin isoform X7 OS=Frankliniella occidentalis OX=133901 GN=LOC113201767 PE=3 SV=1	LOC113201767	2	0.25156	5	1	ATWTVDDK(1)PVGTR	0.000235364	90.412	1	1.87885e-05	115.12	1	0.000821745	76.728	3
A0A6J1RSS1	7499	K	twitchin isoform X7 OS=Frankliniella occidentalis OX=133901 GN=LOC113201767 PE=3 SV=1	LOC113201767	2	-1.9388	2		AVNK(1)AGVK			1	0.00739652	83.753	1	0.0219792	60.508	2
A0A6J1RSS1	3448	K	twitchin isoform X7 OS=Frankliniella occidentalis OX=133901 GN=LOC113201767 PE=3 SV=1	LOC113201767	2	1.1301	2	1	AVNK(1)EGESDELETDK	2.13327e-06	118.21	1	4.10257e-06	113.4				2
A0A6J1RSS1	3812	K	twitchin isoform X7 OS=Frankliniella occidentalis OX=133901 GN=LOC113201767 PE=3 SV=1	LOC113201767	2	0.44638	5	1	DANSSK(1)WVK	0.00261517	80.688	1	0.00153665	89.029	1	0.0119879	61.56	3
A0A6J1RSS1	3923	K	twitchin isoform X7 OS=Frankliniella occidentalis OX=133901 GN=LOC113201767 PE=3 SV=1	LOC113201767	3	0.47516	1	1	DELTIEHEDYK(1)TR	0.000104211	86.944							1
A0A6J1RSS1	4100	K	twitchin isoform X7 OS=Frankliniella occidentalis OX=133901 GN=LOC113201767 PE=3 SV=1	LOC113201767	2	0.56053	3	1	DGGSPITGYVIEK(1)R	3.18778e-07	130.61	1	2.89744e-05	105.99	1	8.14367e-05	95.981	3
A0A6J1RSS1	1828	K	twitchin isoform X7 OS=Frankliniella occidentalis OX=133901 GN=LOC113201767 PE=3 SV=1	LOC113201767	2	0.086755	5	1	DGK(1)ALPLK	0.00983982	76.605	1	0.027977	56.432	1	0.0132029	70.256	3
A0A6J1RSS1	3019	K	twitchin isoform X7 OS=Frankliniella occidentalis OX=133901 GN=LOC113201767 PE=3 SV=1	LOC113201767	2	-0.5316	1	1	DGK(1)PLTGVGVK	0.0510114	41.109							1
A0A6J1RSS1	4989	K	twitchin isoform X7 OS=Frankliniella occidentalis OX=133901 GN=LOC113201767 PE=3 SV=1	LOC113201767	2	-0.075093	3	1	DK(1)FSPNWEK	0.000912911	94.309	1	0.00244451	82.008	1	0.00628165	70.028	3
A0A6J1RSS1	2325	K	twitchin isoform X7 OS=Frankliniella occidentalis OX=133901 GN=LOC113201767 PE=3 SV=1	LOC113201767	3	-0.70126	3	1	DK(1)HATDWVEVAK	0.000687019	71.558	1	0.00539713	50.897	1	0.00495989	59.116	3
A0A6J1RSS1	2554	K	twitchin isoform X7 OS=Frankliniella occidentalis OX=133901 GN=LOC113201767 PE=3 SV=1	LOC113201767	3	-2.8618	3	1	DKPELEVTGLEPGHEYK(1)FR	1.24852e-09	116.43				1	2.62137e-06	92.563	2
A0A6J1RSS1	4693	K	twitchin isoform X7 OS=Frankliniella occidentalis OX=133901 GN=LOC113201767 PE=3 SV=1	LOC113201767	2	-0.43955	3	1	DK(1)YGQWEK	0.0124421	71.692	1	0.0110772	74.269	1	0.0226601	60.045	3
A0A6J1RSS1	3216	K	twitchin isoform X7 OS=Frankliniella occidentalis OX=133901 GN=LOC113201767 PE=3 SV=1	LOC113201767	2	0.17054	3	1	DK(1)YSPNFVK	0.00504652	73.233	1	0.00165209	88.136	1	0.0019614	85.744	3
A0A6J1RSS1	5768	K	twitchin isoform X7 OS=Frankliniella occidentalis OX=133901 GN=LOC113201767 PE=3 SV=1	LOC113201767	2	1.3715	3	1	DNGGSEITAYVVEK(1)R	2.34935e-06	118.55	1	0.00177808	66.022	1	0.000153673	88.19	3
A0A6J1RSS1	1998	K	twitchin isoform X7 OS=Frankliniella occidentalis OX=133901 GN=LOC113201767 PE=3 SV=1	LOC113201767	4	-1.2978	2		DPWDEPGKPNNVEVVDWDK(1)DHADLK			0.998422	0.000802115	53.496	0.999964	5.21356e-07	84.127	2
A0A6J1RSS1	7531	K	twitchin isoform X7 OS=Frankliniella occidentalis OX=133901 GN=LOC113201767 PE=3 SV=1	LOC113201767	2	-0.20545	3	1	DTAFFDK(1)GENVDIK	1.38035e-22	192.65	1	1.58317e-07	133.48	1	3.3696e-10	150.26	3
A0A6J1RSS1	7538	K	twitchin isoform X7 OS=Frankliniella occidentalis OX=133901 GN=LOC113201767 PE=3 SV=1	LOC113201767	3	-3.466	1		GENVDIK(1)IPFTGHPK						1	0.0154564	40.724	1
A0A6J1RSS1	2456	K	twitchin isoform X7 OS=Frankliniella occidentalis OX=133901 GN=LOC113201767 PE=3 SV=1	LOC113201767	2	0.7101	2		DTGK(1)YTLIAENASGK			1	0.00109451	70.41	1	0.000210966	83.37	2
A0A6J1RSS1	8562	K	twitchin isoform X7 OS=Frankliniella occidentalis OX=133901 GN=LOC113201767 PE=3 SV=1	LOC113201767	3	-0.31775	2		EIK(0.77)PSK(0.23)DFEYTNEANIYK			0.770495	3.9359e-07	103.67	0.5	4.12022e-06	92.633	2
A0A6J1RSS1	8565	K	twitchin isoform X7 OS=Frankliniella occidentalis OX=133901 GN=LOC113201767 PE=3 SV=1	LOC113201767	3	0.12439	2	0.788616	EIK(0.211)PSK(0.789)DFEYTNEANIYK	4.46476e-07	103.01				0.5	4.12022e-06	92.633	2
A0A6J1RSS1	2920	K	twitchin isoform X7 OS=Frankliniella occidentalis OX=133901 GN=LOC113201767 PE=3 SV=1	LOC113201767	3	-0.72482	2		EK(1)FSAGWDEVLATHSPDR			1	2.37196e-09	121.44	1	6.62237e-20	169.25	2
A0A6J1RSS1	4395	K	twitchin isoform X7 OS=Frankliniella occidentalis OX=133901 GN=LOC113201767 PE=3 SV=1	LOC113201767	2	0.13419	2		EPISDGGTPITGYIIEK(1)K			1	5.07671e-46	226.74	1	2.95232e-15	157.54	2
A0A6J1RSS1	5935	K	twitchin isoform X7 OS=Frankliniella occidentalis OX=133901 GN=LOC113201767 PE=3 SV=1	LOC113201767	3	0.015731	9	1	PK(1)LHLDGLIGR	6.35043e-06	113.38	1	7.47323e-06	111.63	1	2.96193e-05	102.95	3
A0A6J1RSS1	711	K	twitchin isoform X7 OS=Frankliniella occidentalis OX=133901 GN=LOC113201767 PE=3 SV=1	LOC113201767	2	1.5975	3	1	ETDK(1)GSYK	0.0282322	56.258	1	0.00924251	77.732	1	0.0226983	60.019	3
A0A6J1RSS1	680	K	twitchin isoform X7 OS=Frankliniella occidentalis OX=133901 GN=LOC113201767 PE=3 SV=1	LOC113201767	2	1.5689	3	1	ETSAVK(1)EDSR	5.24618e-08	138.25	1	0.000234418	96.113	1	0.000244908	95.483	3
A0A6J1RSS1	2939	K	twitchin isoform X7 OS=Frankliniella occidentalis OX=133901 GN=LOC113201767 PE=3 SV=1	LOC113201767	2	0.28271	2		FAK(1)VPGLK			1	0.0126273	71.342	1	0.00739652	83.753	2
A0A6J1RSS1	2944	K	twitchin isoform X7 OS=Frankliniella occidentalis OX=133901 GN=LOC113201767 PE=3 SV=1	LOC113201767	2	-0.17561	3	1	VPGLK(1)EGQTYQFR	8.5927e-13	162.93	1	3.4742e-17	178.67	1	5.91705e-09	137.84	3
A0A6J1RSS1	3338	K	twitchin isoform X7 OS=Frankliniella occidentalis OX=133901 GN=LOC113201767 PE=3 SV=1	LOC113201767	2	-2.8003	5	1	FCILK(1)TK	0.0270743	66.073	1	0.0270743	66.073	1	0.0257089	67.981	3
A0A6J1RSS1	4309	K	twitchin isoform X7 OS=Frankliniella occidentalis OX=133901 GN=LOC113201767 PE=3 SV=1	LOC113201767	2	-1.0029	2		FDPENGAWIPVGK(1)SK			1	5.36197e-06	110.32	1	0.00823394	54.768	2
A0A6J1RSS1	4311	K	twitchin isoform X7 OS=Frankliniella occidentalis OX=133901 GN=LOC113201767 PE=3 SV=1	LOC113201767	3	0.55442	2		SK(1)DPEMVVDGLTPGHEYK			1	0.000136224	75.992	1	6.43435e-06	90.85	2
A0A6J1RSS1	3891	K	twitchin isoform X7 OS=Frankliniella occidentalis OX=133901 GN=LOC113201767 PE=3 SV=1	LOC113201767	2	1.3552	3	1	FDVK(1)ISGEPPPTK	0.00563744	60.657	1	0.00149359	71.935	1	0.000455466	81.185	3
A0A6J1RSS1	3900	K	twitchin isoform X7 OS=Frankliniella occidentalis OX=133901 GN=LOC113201767 PE=3 SV=1	LOC113201767	3	0.92226	3	1	ISGEPPPTK(1)TWFHNK	8.25483e-06	100.11	1	1.98948e-06	108.58				2
A0A6J1RSS1	8559	K	twitchin isoform X7 OS=Frankliniella occidentalis OX=133901 GN=LOC113201767 PE=3 SV=1	LOC113201767	3	1.4004	1	0.975541	FDVVWLHNNK(0.976)EIK(0.024)PSK	7.55155e-05	80.545							1
A0A6J1RSS1	2029	K	twitchin isoform X7 OS=Frankliniella occidentalis OX=133901 GN=LOC113201767 PE=3 SV=1	LOC113201767	2	-0.19564	4	1	FGK(1)DWATGK	4.9047e-05	125.71	1	0.00442687	74.841	1	0.00201178	85.355	3
A0A6J1RSS1	7802	K	twitchin isoform X7 OS=Frankliniella occidentalis OX=133901 GN=LOC113201767 PE=3 SV=1	LOC113201767	3	-0.66205	1		FIPVTHAMEK(1)ELIR						1	2.54181e-05	94.09	1
A0A6J1RSS1	4459	K	twitchin isoform X7 OS=Frankliniella occidentalis OX=133901 GN=LOC113201767 PE=3 SV=1	LOC113201767	2	-0.98466	1	1	FLAPK(1)IDR	0.0220844	60.436							1
A0A6J1RSS1	3573	K	twitchin isoform X7 OS=Frankliniella occidentalis OX=133901 GN=LOC113201767 PE=3 SV=1	LOC113201767	3	-0.50669	1	0.981319	FLK(0.019)PK(0.981)IDR	0.033065	40.994							1
A0A6J1RSS1	1315	K	twitchin isoform X7 OS=Frankliniella occidentalis OX=133901 GN=LOC113201767 PE=3 SV=1	LOC113201767	2	-3.2788	3	1	FYK(1)GMTEIIEGGR	0.00234008	65.895	1	0.000145325	95.264	1	2.18815e-05	113.76	3
A0A6J1RSS1	6791	K	twitchin isoform X7 OS=Frankliniella occidentalis OX=133901 GN=LOC113201767 PE=3 SV=1	LOC113201767	3	1.0411	1		GCHYNVIGLEPNK(1)K						1	0.0182087	40.477	1
A0A6J1RSS1	7546	K	twitchin isoform X7 OS=Frankliniella occidentalis OX=133901 GN=LOC113201767 PE=3 SV=1	LOC113201767	3	0.4803	1		IPFTGHPK(1)PR						1	0.00167205	67.334	1
A0A6J1RSS1	5332	K	twitchin isoform X7 OS=Frankliniella occidentalis OX=133901 GN=LOC113201767 PE=3 SV=1	LOC113201767	2	0.23029	1	1	GGPGEPSDASK(1)SVIAK	9.58652e-05	85.988							1
A0A6J1RSS1	3142	K	twitchin isoform X7 OS=Frankliniella occidentalis OX=133901 GN=LOC113201767 PE=3 SV=1	LOC113201767	2	0.48926	1		GLEPGK(1)K						1	0.0459498	58.167	1
A0A6J1RSS1	6098	K	twitchin isoform X7 OS=Frankliniella occidentalis OX=133901 GN=LOC113201767 PE=3 SV=1	LOC113201767	2	-0.90224	2	1	GLTEGK(1)K	0.0143874	94.262				1	0.0103069	106.42	2
A0A6J1RSS1	3687	K	twitchin isoform X7 OS=Frankliniella occidentalis OX=133901 GN=LOC113201767 PE=3 SV=1	LOC113201767	4	0.44207	3	0.984904	GPLDVSDVTAEGVHLK(0.985)WDK(0.015)PEDDGGEPVDHYVVER	5.72029e-21	134.96	0.936034	8.8549e-16	114.76	0.76352	4.05126e-07	65.378	3
A0A6J1RSS1	3690	K	twitchin isoform X7 OS=Frankliniella occidentalis OX=133901 GN=LOC113201767 PE=3 SV=1	LOC113201767	3	0.59236	3	1	WDK(1)PEDDGGEPVDHYVVER	2.56079e-07	94.632	1	1.89712e-07	98.175	1	2.23353e-07	96.379	3
A0A6J1RSS1	3384	K	twitchin isoform X7 OS=Frankliniella occidentalis OX=133901 GN=LOC113201767 PE=3 SV=1	LOC113201767	2	0.94723	3	1	GPLEVSDVTK(1)NSAK	3.03751e-07	129.77	1	4.75043e-06	118.52	1	9.78184e-07	109.07	3
A0A6J1RSS1	7426	K	twitchin isoform X7 OS=Frankliniella occidentalis OX=133901 GN=LOC113201767 PE=3 SV=1	LOC113201767	2	-1.0709	3	1	GPTPPEIVK(1)PLK	0.00128938	75.739	1	0.00752871	60.161	1	0.00195545	72.29	3
A0A6J1RSS1	2105	K	twitchin isoform X7 OS=Frankliniella occidentalis OX=133901 GN=LOC113201767 PE=3 SV=1	LOC113201767	2	1.2404	2	1	GQTIK(1)YDIK	0.027694	67.704	1	0.0503923	57.532				2
A0A6J1RSS1	2109	K	twitchin isoform X7 OS=Frankliniella occidentalis OX=133901 GN=LOC113201767 PE=3 SV=1	LOC113201767	2	-0.12716	3	1	YDIK(1)YGGEPEPEVR	0.000341946	81.632	1	7.56169e-05	94.532	1	0.00171695	66.246	3
A0A6J1RSS1	478	K	twitchin isoform X7 OS=Frankliniella occidentalis OX=133901 GN=LOC113201767 PE=3 SV=1	LOC113201767	2	0.71551	3	1	GTTVVK(1)ETSK	0.0196155	53.013				1	0.000244908	95.483	2
A0A6J1RSS1	6269	K	twitchin isoform X7 OS=Frankliniella occidentalis OX=133901 GN=LOC113201767 PE=3 SV=1	LOC113201767	2	-2.5017	1		GYIVQK(1)K						1	0.0240936	75.311	1
A0A6J1RSS1	6565	K	twitchin isoform X7 OS=Frankliniella occidentalis OX=133901 GN=LOC113201767 PE=3 SV=1	LOC113201767	3	0.048397	5	1	HDGGSPITGYVIEK(1)R	5.94753e-07	119.62	1	1.46093e-05	94.532	1	1.185e-35	213.51	3
A0A6J1RSS1	3836	K	twitchin isoform X7 OS=Frankliniella occidentalis OX=133901 GN=LOC113201767 PE=3 SV=1	LOC113201767	3	0.018254	5	1	HEATVPDLLEGGK(1)YQFR	9.10313e-08	108.06	1	9.43284e-10	130.72	1	6.55737e-08	109.48	3
A0A6J1RSS1	166	K	twitchin isoform X7 OS=Frankliniella occidentalis OX=133901 GN=LOC113201767 PE=3 SV=1	LOC113201767	2	0.8074	1	1	HK(1)LTVDK	0.0507159	58.596							1
A0A6J1RSS1	7878	K	twitchin isoform X7 OS=Frankliniella occidentalis OX=133901 GN=LOC113201767 PE=3 SV=1	LOC113201767	5	-0.84625	2		HMHEK(1)NIIHLDIKPENIMCQTR			0.999999	2.04388e-11	112.85	0.999996	1.42308e-06	86.761	2
A0A6J1RSS1	5460	K	twitchin isoform X7 OS=Frankliniella occidentalis OX=133901 GN=LOC113201767 PE=3 SV=1	LOC113201767	3	-0.94461	3		HPK(1)DDGGSPILHYLVEK			1	2.88236e-08	117.2	1	1.89439e-24	181.72	2
A0A6J1RSS1	1743	K	twitchin isoform X7 OS=Frankliniella occidentalis OX=133901 GN=LOC113201767 PE=3 SV=1	LOC113201767	2	0.94787	2		IEIK(1)NLGGGK			1	0.0139133	57.785	1	0.0230871	50.108	2
A0A6J1RSS1	1749	K	twitchin isoform X7 OS=Frankliniella occidentalis OX=133901 GN=LOC113201767 PE=3 SV=1	LOC113201767	3	-0.18446	3	1	NLGGGK(1)HQLVFNK	0.00625065	48.568	1	0.0152176	41.218	1	0.00625065	48.568	3
A0A6J1RSS1	3912	K	twitchin isoform X7 OS=Frankliniella occidentalis OX=133901 GN=LOC113201767 PE=3 SV=1	LOC113201767	3	-0.12011	2	1	IESK(1)DELTIEHEDYK	3.03818e-05	90.453				1	0.00035858	70.41	2
A0A6J1RSS1	1974	K	twitchin isoform X7 OS=Frankliniella occidentalis OX=133901 GN=LOC113201767 PE=3 SV=1	LOC113201767	2	-2.0803	2	1	IGSSEPATFAK(1)PILAK	1.2804e-05	95.067	1	7.93838e-05	87.519				2
A0A6J1RSS1	5630	K	twitchin isoform X7 OS=Frankliniella occidentalis OX=133901 GN=LOC113201767 PE=3 SV=1	LOC113201767	3	-0.39337	3	1	IIATNVAGQSEPSEPSDVVTAK(1)DR	6.72883e-11	107.75	1	3.55624e-05	72.935	1	1.13092e-09	100.44	3
A0A6J1RSS1	7417	K	twitchin isoform X7 OS=Frankliniella occidentalis OX=133901 GN=LOC113201767 PE=3 SV=1	LOC113201767	3	-0.22278	1		IK(0.003)DPK(0.996)GPTPPEIVKPLK						0.996492	0.00152454	64.454	1
A0A6J1RSS1	5639	K	twitchin isoform X7 OS=Frankliniella occidentalis OX=133901 GN=LOC113201767 PE=3 SV=1	LOC113201767	3	0.19189	3	1	IK(1)TPLHDIR	0.0125245	46.406	1	0.0142452	44.863	1	0.005489	57.785	3
A0A6J1RSS1	6860	K	twitchin isoform X7 OS=Frankliniella occidentalis OX=133901 GN=LOC113201767 PE=3 SV=1	LOC113201767	2	0.056207	3	1	IQGYK(1)VEFR	0.00181219	86.898	1	0.00198869	85.533	1	0.0015301	89.08	3
A0A6J1RSS1	7357	K	twitchin isoform X7 OS=Frankliniella occidentalis OX=133901 GN=LOC113201767 PE=3 SV=1	LOC113201767	2	0.18063	5	1	IQGYWIDK(1)R	0.000312676	107.79	1	0.000272918	109.29	1	5.16812e-05	119.68	3
A0A6J1RSS1	3976	K	twitchin isoform X7 OS=Frankliniella occidentalis OX=133901 GN=LOC113201767 PE=3 SV=1	LOC113201767	3	-0.23066	3	1	ISDIHK(1)EGCK	0.00672622	52.247	1	0.00672622	52.247	1	0.00127457	71.066	3
A0A6J1RSS1	1608	K	twitchin isoform X7 OS=Frankliniella occidentalis OX=133901 GN=LOC113201767 PE=3 SV=1	LOC113201767	2	-0.43569	3	1	ISEYPYK(1)FVK	0.00178786	77.533	1	4.92032e-06	109.66	1	0.000111828	96.143	3
A0A6J1RSS1	3906	K	twitchin isoform X7 OS=Frankliniella occidentalis OX=133901 GN=LOC113201767 PE=3 SV=1	LOC113201767	3	-0.34748	4	1	TWFHNK(1)AR	0.0103533	53.968	1	0.00538987	64.265	1	0.00346524	75.213	3
A0A6J1RSS1	6965	K	twitchin isoform X7 OS=Frankliniella occidentalis OX=133901 GN=LOC113201767 PE=3 SV=1	LOC113201767	2	-0.20622	6	1	ITGYIIEK(1)R	0.000641433	101.97	1	0.000221512	112.71	1	0.00105322	94.692	3
A0A6J1RSS1	2139	K	twitchin isoform X7 OS=Frankliniella occidentalis OX=133901 GN=LOC113201767 PE=3 SV=1	LOC113201767	2	1.1421	4	1	ITIDK(1)YER	0.0161399	64.711	1	0.0144523	67.897	1	0.0150908	66.692	3
A0A6J1RSS1	7457	K	twitchin isoform X7 OS=Frankliniella occidentalis OX=133901 GN=LOC113201767 PE=3 SV=1	LOC113201767	2	-3.1169	5	1	ITWYK(1)GAR	0.0451814	47.574	1	0.0198392	61.962	1	0.0164518	64.265	3
A0A6J1RSS1	1872	K	twitchin isoform X7 OS=Frankliniella occidentalis OX=133901 GN=LOC113201767 PE=3 SV=1	LOC113201767	2	0.66971	1	1	IVISNGQGEATK(1)DLK	3.59313e-06	114.64							1
A0A6J1RSS1	4220	K	twitchin isoform X7 OS=Frankliniella occidentalis OX=133901 GN=LOC113201767 PE=3 SV=1	LOC113201767	3	0.29319	2	0.999121	IVNVPNNSK(0.999)LVYDK(0.001)PER	1.80997e-06	100.04				0.996245	1.95946e-05	89.468	2
A0A6J1RSS1	4225	K	twitchin isoform X7 OS=Frankliniella occidentalis OX=133901 GN=LOC113201767 PE=3 SV=1	LOC113201767	2	1.6944	5	1	LVYDK(1)PER	0.0142795	68.224	1	0.0142795	68.224	1	0.0142795	68.224	3
A0A6J1RSS1	1467	K	twitchin isoform X7 OS=Frankliniella occidentalis OX=133901 GN=LOC113201767 PE=3 SV=1	LOC113201767	2	0.27377	2		KDELFPGSK(1)YK			1	1.55932e-05	120.87	1	0.00209641	84.352	2
A0A6J1RSS1	7807	K	twitchin isoform X7 OS=Frankliniella occidentalis OX=133901 GN=LOC113201767 PE=3 SV=1	LOC113201767	3	-0.43815	2	1	K(1)EIDIMNQLHHNK	1.63496e-22	192.15	1	4.45808e-05	98.592				2
A0A6J1RSS1	8549	K	twitchin isoform X7 OS=Frankliniella occidentalis OX=133901 GN=LOC113201767 PE=3 SV=1	LOC113201767	3	-0.37459	2	1	K(1)FDVVWLHNNK	0.000333237	79.201				1	8.88173e-05	92.866	2
A0A6J1RSS1	3934	K	twitchin isoform X7 OS=Frankliniella occidentalis OX=133901 GN=LOC113201767 PE=3 SV=1	LOC113201767	2	-0.40074	2		K(1)HTGLYTIK			1	0.00841226	53.597	1	0.000460991	105.17	2
A0A6J1RSS1	8649	K	twitchin isoform X7 OS=Frankliniella occidentalis OX=133901 GN=LOC113201767 PE=3 SV=1	LOC113201767	2	0.62349	6	0.99951	KPEK(1)VTWLK	0.000157202	126.19	0.999899	8.84417e-06	147.74	0.999895	0.000582944	113.69	3
A0A6J1RSS1	7715	K	twitchin isoform X7 OS=Frankliniella occidentalis OX=133901 GN=LOC113201767 PE=3 SV=1	LOC113201767	3	0.74568	3	0.87891	K(0.013)PK(0.987)YELDENGKK	0.000982849	77.124	0.857824	0.0071108	60.301	0.987018	0.000128472	99.5	3
A0A6J1RSS1	7723	K	twitchin isoform X7 OS=Frankliniella occidentalis OX=133901 GN=LOC113201767 PE=3 SV=1	LOC113201767	2	-1.3652	3	1	YELDENGK(1)K	0.0073961	70.028	1	0.000739183	100.25	1	5.73217e-05	125.82	3
A0A6J1RSS1	7784	K	twitchin isoform X7 OS=Frankliniella occidentalis OX=133901 GN=LOC113201767 PE=3 SV=1	LOC113201767	2	2.6066	1		K(1)TGNIFAAK			1	0.022903	55.649				1
A0A6J1RSS1	707	K	twitchin isoform X7 OS=Frankliniella occidentalis OX=133901 GN=LOC113201767 PE=3 SV=1	LOC113201767	2	4.2922	1	1	LEIENIK(1)ETDK	0.00611205	63.091							1
A0A6J1RSS1	606	K	twitchin isoform X7 OS=Frankliniella occidentalis OX=133901 GN=LOC113201767 PE=3 SV=1	LOC113201767	2	0.64064	1		LELK(1)DPQLEDSGLYK						1	0.000191977	84.508	1
A0A6J1RSS1	617	K	twitchin isoform X7 OS=Frankliniella occidentalis OX=133901 GN=LOC113201767 PE=3 SV=1	LOC113201767	3	-2.4089	1		LELKDPQLEDSGLYK(1)CNIK						0.999581	0.0209035	42.633	1
A0A6J1RSS1	5502	K	twitchin isoform X7 OS=Frankliniella occidentalis OX=133901 GN=LOC113201767 PE=3 SV=1	LOC113201767	3	0.21042	5	1	LIHMK(1)EYLFR	3.47122e-07	123.79	1	5.09391e-06	116.52	1	2.97208e-07	126.31	3
A0A6J1RSS1	6923	K	twitchin isoform X7 OS=Frankliniella occidentalis OX=133901 GN=LOC113201767 PE=3 SV=1	LOC113201767	3	1.5928	2	0.80429	LK(0.196)PK(0.804)FGVPSPPDTPTVVK	0.00286513	57.936	0.770438	0.0196398	43.955				2
A0A6J1RSS1	2799	K	twitchin isoform X7 OS=Frankliniella occidentalis OX=133901 GN=LOC113201767 PE=3 SV=1	LOC113201767	4	-0.85991	2		LK(1)WDKPEDDGGKPITGYTVEK			0.999988	6.1621e-06	79.467	0.999987	3.78611e-08	96.379	2
A0A6J1RSS1	2802	K	twitchin isoform X7 OS=Frankliniella occidentalis OX=133901 GN=LOC113201767 PE=3 SV=1	LOC113201767	3	-1.2703	1		WDK(1)PEDDGGKPITGYTVEK						0.999969	2.24357e-05	83.423	1
A0A6J1RSS1	8242	K	twitchin isoform X7 OS=Frankliniella occidentalis OX=133901 GN=LOC113201767 PE=3 SV=1	LOC113201767	3	-0.087158	5	0.999993	LLCCVSGKPPPTVK(1)WFK	6.94665e-08	113.47	0.999955	6.65133e-07	105.53	0.989178	0.00411874	54.004	3
A0A6J1RSS1	5801	K	twitchin isoform X7 OS=Frankliniella occidentalis OX=133901 GN=LOC113201767 PE=3 SV=1	LOC113201767	2	0.25382	3	1	LLEGTK(1)YEFR	0.0186257	59.265	1	0.00297014	76.927	1	0.000543355	87.568	3
A0A6J1RSS1	2746	K	twitchin isoform X7 OS=Frankliniella occidentalis OX=133901 GN=LOC113201767 PE=3 SV=1	LOC113201767	2	-1.7024	2		LNIK(1)DSIR			1	0.00613369	88.819	1	0.00829064	80.165	2
A0A6J1RSS1	5888	K	twitchin isoform X7 OS=Frankliniella occidentalis OX=133901 GN=LOC113201767 PE=3 SV=1	LOC113201767	2	0.15486	3	1	LNSDPVK(1)GQEYTDDR	9.70126e-18	177.58	1	2.73251e-11	151.73	1	2.08893e-22	182.61	3
A0A6J1RSS1	2526	K	twitchin isoform X7 OS=Frankliniella occidentalis OX=133901 GN=LOC113201767 PE=3 SV=1	LOC113201767	2	0.85634	6	1	MDTATGK(1)WVR	5.34537e-08	137.98	1	8.14228e-12	167.67	1	4.54331e-08	140.16	3
A0A6J1RSS1	6572	K	twitchin isoform X7 OS=Frankliniella occidentalis OX=133901 GN=LOC113201767 PE=3 SV=1	LOC113201767	2	-2.0051	1		MISEDK(1)WTK						1	0.0294647	48.981	1
A0A6J1RSS1	8071	K	twitchin isoform X7 OS=Frankliniella occidentalis OX=133901 GN=LOC113201767 PE=3 SV=1	LOC113201767	2	-0.49565	12	1	MLLDK(1)YK	0.00952683	94.262	1	0.0168993	73.616	1	0.0205731	67.032	3
A0A6J1RSS1	8073	K	twitchin isoform X7 OS=Frankliniella occidentalis OX=133901 GN=LOC113201767 PE=3 SV=1	LOC113201767	2	-1.2261	4	1	YK(1)ISDTSFDR	0.00127316	79.659	1	0.00107577	82.417	1	0.00432774	69.721	3
A0A6J1RSS1	7139	K	twitchin isoform X7 OS=Frankliniella occidentalis OX=133901 GN=LOC113201767 PE=3 SV=1	LOC113201767	2	0.66448	3	1	MPAELNLPEK(1)ENTK	9.54688e-11	151.56	1	2.66623e-07	130.72	1	4.70362e-17	173.44	3
A0A6J1RSS1	8019	K	twitchin isoform X7 OS=Frankliniella occidentalis OX=133901 GN=LOC113201767 PE=3 SV=1	LOC113201767	4	-0.9446	1		MTAHECLEHPWLK(1)GDHSDR			1	1.66312e-14	145.48				1
A0A6J1RSS1	3805	K	twitchin isoform X7 OS=Frankliniella occidentalis OX=133901 GN=LOC113201767 PE=3 SV=1	LOC113201767	2	-0.26422	3	1	NDGGSPITGYIVEK(1)K	0.000227961	84.41	1	0.00188031	65.105	1	0.000840667	74.428	3
A0A6J1RSS1	1650	K	twitchin isoform X7 OS=Frankliniella occidentalis OX=133901 GN=LOC113201767 PE=3 SV=1	LOC113201767	2	-0.96387	3	0.993194	NGEEVK(0.006)PDK(0.994)R	0.00145657	91.313	0.950555	0.00355245	82.489	0.994133	0.00234615	87.568	3
A0A6J1RSS1	4753	K	twitchin isoform X7 OS=Frankliniella occidentalis OX=133901 GN=LOC113201767 PE=3 SV=1	LOC113201767	2	2.0667	1		NLAPK(1)IDR			1	0.0262731	57.59				1
A0A6J1RSS1	2979	K	twitchin isoform X7 OS=Frankliniella occidentalis OX=133901 GN=LOC113201767 PE=3 SV=1	LOC113201767	2	-0.45747	6	1	NLK(1)PWINR	0.00522351	92.47	1	0.00663843	86.794	1	0.00218175	113.7	3
A0A6J1RSS1	6494	K	twitchin isoform X7 OS=Frankliniella occidentalis OX=133901 GN=LOC113201767 PE=3 SV=1	LOC113201767	2	1.8572	3	1	NLTIGK(1)DYEFR	0.0178075	52.576	1	0.00449938	65.179	1	0.0081765	61.235	3
A0A6J1RSS1	792	K	twitchin isoform X7 OS=Frankliniella occidentalis OX=133901 GN=LOC113201767 PE=3 SV=1	LOC113201767	2	-0.10625	1	1	NNVVIK(1)ER	0.0358137	57.59							1
A0A6J1RSS1	2289	K	twitchin isoform X7 OS=Frankliniella occidentalis OX=133901 GN=LOC113201767 PE=3 SV=1	LOC113201767	3	-0.76444	2		NPYDEPGK(0.182)PGK(0.818)PEIFDWDNK			0.746946	0.00011664	75.608	0.817786	1.7681e-07	96.379	2
A0A6J1RSS1	2298	K	twitchin isoform X7 OS=Frankliniella occidentalis OX=133901 GN=LOC113201767 PE=3 SV=1	LOC113201767	4	0.30985	3	0.999973	NPYDEPGKPGKPEIFDWDNK(1)SVTLR	9.54189e-07	79.236	0.999982	4.07822e-07	87.468	0.999998	7.54028e-13	113.31	3
A0A6J1RSS1	5846	K	twitchin isoform X7 OS=Frankliniella occidentalis OX=133901 GN=LOC113201767 PE=3 SV=1	LOC113201767	3	-2.9586	1		NQFGVPGAPGRPEAVDSDK(1)DFIK						1	0.000407497	62.589	1
A0A6J1RSS1	192	K	twitchin isoform X7 OS=Frankliniella occidentalis OX=133901 GN=LOC113201767 PE=3 SV=1	LOC113201767	2	0.33261	5	1	NVTVEDAGK(1)YK	0.00026808	92.112	1	0.00016844	96.229	1	0.000563314	85.813	3
A0A6J1RSS1	2494	K	twitchin isoform X7 OS=Frankliniella occidentalis OX=133901 GN=LOC113201767 PE=3 SV=1	LOC113201767	3	0.71092	1	1	PGSPMGPLEATNVHK(1)EGLK	1.3535e-16	152.01							1
A0A6J1RSS1	5374	K	twitchin isoform X7 OS=Frankliniella occidentalis OX=133901 GN=LOC113201767 PE=3 SV=1	LOC113201767	3	-0.84757	2	1	PK(1)ATWTVDDKPVGTR	1.88054e-05	94.454	1	2.2254e-08	134.81				2
A0A6J1RSS1	7452	K	twitchin isoform X7 OS=Frankliniella occidentalis OX=133901 GN=LOC113201767 PE=3 SV=1	LOC113201767	2	0.23752	3	1	PK(1)ITWYK	0.00949019	103.83	1	0.0124705	93.429	1	0.0146018	87.696	3
A0A6J1RSS1	4271	K	twitchin isoform X7 OS=Frankliniella occidentalis OX=133901 GN=LOC113201767 PE=3 SV=1	LOC113201767	4	-1.1259	2	1	PSKPEGPLEVSDIHK(1)EGCK	0.000364826	66.777	0.999999	0.000621419	63.302				2
A0A6J1RSS1	6168	K	twitchin isoform X7 OS=Frankliniella occidentalis OX=133901 GN=LOC113201767 PE=3 SV=1	LOC113201767	2	0.40245	10	1	PVTGYYVEK(1)R	0.00273389	54.225	1	2.07956e-07	94.281	1	7.3838e-05	96.113	3
A0A6J1RSS1	1926	K	twitchin isoform X7 OS=Frankliniella occidentalis OX=133901 GN=LOC113201767 PE=3 SV=1	LOC113201767	3	0.84366	3	1	QDLSVK(1)GGWDNVGEVKPGAPTVFK	6.75015e-13	118.37	0.999987	3.64099e-05	74.876	0.999866	8.07962e-05	69.704	3
A0A6J1RSS1	1822	K	twitchin isoform X7 OS=Frankliniella occidentalis OX=133901 GN=LOC113201767 PE=3 SV=1	LOC113201767	2	0.11836	3	1	QTPIEAK(1)LMK	0.0029734	73.887	1	0.0056587	65.627	1	0.00523815	66.92	3
A0A6J1RSS1	123	K	twitchin isoform X7 OS=Frankliniella occidentalis OX=133901 GN=LOC113201767 PE=3 SV=1	LOC113201767	2	0.51321	1	1	QVDGIAPTFAK(1)K	0.0174878	52.576							1
A0A6J1RSS1	5060	K	twitchin isoform X7 OS=Frankliniella occidentalis OX=133901 GN=LOC113201767 PE=3 SV=1	LOC113201767	2	3.7459	3	1	SAMLDLK(1)VR	0.00628165	70.028	1	0.0234406	52.49	1	0.00627078	70.056	3
A0A6J1RSS1	8519	K	twitchin isoform X7 OS=Frankliniella occidentalis OX=133901 GN=LOC113201767 PE=3 SV=1	LOC113201767	4	1.0996	1		SDDK(1)APHIVDHLSSQFVEDGKPVVLTCR						1	3.41185e-05	68.234	1
A0A6J1RSS1	2917	K	twitchin isoform X7 OS=Frankliniella occidentalis OX=133901 GN=LOC113201767 PE=3 SV=1	LOC113201767	2	0.3334	3	1	SDGGAAITGYIIEK(1)K	6.29842e-06	110.35	1	0.000286173	81.448	1	1.57922e-05	105.14	3
A0A6J1RSS1	4986	K	twitchin isoform X7 OS=Frankliniella occidentalis OX=133901 GN=LOC113201767 PE=3 SV=1	LOC113201767	2	1.5671	2		SDGGSPITGYIIEK(1)K			1	1.34113e-09	138.01	1	0.000307021	80.387	2
A0A6J1RSS1	5822	K	twitchin isoform X7 OS=Frankliniella occidentalis OX=133901 GN=LOC113201767 PE=3 SV=1	LOC113201767	2	0.014817	3	1	SDPLNTEK(1)PVVAK	3.9258e-05	107.65	1	1.87885e-05	115.12	1	2.49106e-05	112.42	3
A0A6J1RSS1	7732	K	twitchin isoform X7 OS=Frankliniella occidentalis OX=133901 GN=LOC113201767 PE=3 SV=1	LOC113201767	2	-0.49735	6	1	SEGK(1)VTDYDK	0.000223733	96.756	1	0.000734507	87.184	1	0.00113244	81.625	3
A0A6J1RSS1	4327	K	twitchin isoform X7 OS=Frankliniella occidentalis OX=133901 GN=LOC113201767 PE=3 SV=1	LOC113201767	3	-0.36995	1	1	SKDPEMVVDGLTPGHEYK(1)FR	1.16431e-09	109.85							1
A0A6J1RSS1	2393	K	twitchin isoform X7 OS=Frankliniella occidentalis OX=133901 GN=LOC113201767 PE=3 SV=1	LOC113201767	2	-0.17289	2		SMLK(1)SVTIK			1	0.00504652	73.233	1	0.00250699	81.525	2
A0A6J1RSS1	2398	K	twitchin isoform X7 OS=Frankliniella occidentalis OX=133901 GN=LOC113201767 PE=3 SV=1	LOC113201767	2	-0.42058	3	1	SVTIK(1)AGR	0.00869258	78.77	1	0.00662872	86.833	1	0.00662872	86.833	3
A0A6J1RSS1	8623	K	twitchin isoform X7 OS=Frankliniella occidentalis OX=133901 GN=LOC113201767 PE=3 SV=1	LOC113201767	2	-0.16387	5	1	SPVFK(1)TFPR	8.0082e-06	137.95	1	0.000217865	110.38	1	0.000352627	105.98	3
A0A6J1RSS1	4800	K	twitchin isoform X7 OS=Frankliniella occidentalis OX=133901 GN=LOC113201767 PE=3 SV=1	LOC113201767	3	-0.21283	2		SSDNVK(1)VTHSDYNTK			1	0.00142175	62.861	1	8.35062e-05	80.738	2
A0A6J1RSS1	4809	K	twitchin isoform X7 OS=Frankliniella occidentalis OX=133901 GN=LOC113201767 PE=3 SV=1	LOC113201767	3	-2.5163	1		VTHSDYNTK(1)LSVR						1	0.0152064	41.227	1
A0A6J1RSS1	8027	K	twitchin isoform X7 OS=Frankliniella occidentalis OX=133901 GN=LOC113201767 PE=3 SV=1	LOC113201767	2	-0.2091	3	1	TK(1)EIPASR	0.00476409	94.85	1	0.0110202	74.376	1	0.00469101	95.358	3
A0A6J1RSS1	2693	K	twitchin isoform X7 OS=Frankliniella occidentalis OX=133901 GN=LOC113201767 PE=3 SV=1	LOC113201767	2	-0.29183	1	1	TNLK(1)PIVVR	0.0218412	53.756							1
A0A6J1RSS1	7120	K	twitchin isoform X7 OS=Frankliniella occidentalis OX=133901 GN=LOC113201767 PE=3 SV=1	LOC113201767	2	-1.084	3	1	TTCTVK(1)VGTPPR	5.03072e-05	107.17	1	0.000124065	100.38	1	8.63118e-07	128.36	3
A0A6J1RSS1	3635	K	twitchin isoform X7 OS=Frankliniella occidentalis OX=133901 GN=LOC113201767 PE=3 SV=1	LOC113201767	2	-0.19905	3	1	TTFILTK(1)AK	0.00153426	89.047	1	0.00717734	67.704	1	0.00384722	76.345	3
A0A6J1RSS1	5699	K	twitchin isoform X7 OS=Frankliniella occidentalis OX=133901 GN=LOC113201767 PE=3 SV=1	LOC113201767	3	0.017032	6	1	TTITSIGYHTIVNTVNAK(1)R	1.95383e-33	206.8	1	5.51444e-27	188.41	1	1.03004e-14	148.44	3
A0A6J1RSS1	2649	K	twitchin isoform X7 OS=Frankliniella occidentalis OX=133901 GN=LOC113201767 PE=3 SV=1	LOC113201767	2	-0.20689	3	1	VEGLK(1)ER	0.0219392	73.248	1	0.0231895	71.501	1	0.0157652	84.568	3
A0A6J1RSS1	6940	K	twitchin isoform X7 OS=Frankliniella occidentalis OX=133901 GN=LOC113201767 PE=3 SV=1	LOC113201767	2	0.12703	2		VGK(1)NYADLK			1	0.00628165	70.028	1	0.00160562	88.495	2
A0A6J1RSS1	2663	K	twitchin isoform X7 OS=Frankliniella occidentalis OX=133901 GN=LOC113201767 PE=3 SV=1	LOC113201767	2	0.27267	3	1	VIAINK(1)AGK	0.00264754	80.438	1	0.0063651	69.812	1	0.0166614	57.859	3
A0A6J1RSS1	566	K	twitchin isoform X7 OS=Frankliniella occidentalis OX=133901 GN=LOC113201767 PE=3 SV=1	LOC113201767	3	0.513	1		VK(1)ADPKPTIVWTR			0.999994	0.000214309	81.904				1
A0A6J1RSS1	1614	K	twitchin isoform X7 OS=Frankliniella occidentalis OX=133901 GN=LOC113201767 PE=3 SV=1	LOC113201767	3	1.1872	1		VLK(1)HQQLTEK						1	0.000417108	79.659	1
A0A6J1RSS1	2573	K	twitchin isoform X7 OS=Frankliniella occidentalis OX=133901 GN=LOC113201767 PE=3 SV=1	LOC113201767	3	1.0207	1	1	VTATNAEGDSEPLLTDK(1)AIIAK	0.000776994	58.373							1
A0A6J1RSS1	4619	K	twitchin isoform X7 OS=Frankliniella occidentalis OX=133901 GN=LOC113201767 PE=3 SV=1	LOC113201767	3	0.038352	2	1	VTEPHMDVTGLTPGK(1)EYK	2.30675e-05	82.774				1	7.15581e-07	95.263	2
A0A6J1RSS1	4515	K	twitchin isoform X7 OS=Frankliniella occidentalis OX=133901 GN=LOC113201767 PE=3 SV=1	LOC113201767	2	-1.1501	1		VTIDNTDYNTK(1)LVIR						1	0.0004587	76.82	1
A0A6J1RSS1	5881	K	twitchin isoform X7 OS=Frankliniella occidentalis OX=133901 GN=LOC113201767 PE=3 SV=1	LOC113201767	2	0.25136	3	1	WIK(1)LNSDPVK	9.94888e-05	104.22	1	0.000207454	97.734	1	0.000633453	88.596	3
A0A6J1RSS1	6159	K	twitchin isoform X7 OS=Frankliniella occidentalis OX=133901 GN=LOC113201767 PE=3 SV=1	LOC113201767	2	-0.27926	1		WTPPSVSGGK(1)PVTGYYVEK			1	0.0287237	44.641				1
A0A6J1RSS1	4885	K	twitchin isoform X7 OS=Frankliniella occidentalis OX=133901 GN=LOC113201767 PE=3 SV=1	LOC113201767	2	2.3665	2	1	YVVEK(1)MDEATGR	0.000338765	89.189				1	0.000170965	96.059	2
A0A6J1RSE4	209	K	Aminomethyltransferase OS=Frankliniella occidentalis OX=133901 GN=LOC113201701 PE=3 SV=1	LOC113201701	2	-0.60648	5	1	AAGK(1)DVALR	0.00054031	102.07	1	0.00240848	82.287	1	0.00772992	66.27	3
A0A6J1RSE4	198	K	Aminomethyltransferase OS=Frankliniella occidentalis OX=133901 GN=LOC113201701 PE=3 SV=1	LOC113201701	2	-1.2333	1		LMK(1)EAEER						1	0.00439304	97.431	1
A0A6J1RSE4	357	K	Aminomethyltransferase OS=Frankliniella occidentalis OX=133901 GN=LOC113201701 PE=3 SV=1	LOC113201701	2	-0.14107	2	1	QLK(1)EGPLR	0.0156221	69.628	1	0.00986945	78.77				2
A0A6J1RSE4	256	K	Aminomethyltransferase OS=Frankliniella occidentalis OX=133901 GN=LOC113201701 PE=3 SV=1	LOC113201701	2	3.0866	3	1	TTAAK(1)VAGVPCR	0.000437344	86.114	1	0.00016504	96.604	1	0.000433235	86.243	3
A0A6J1RX01	326	K	quinone oxidoreductase isoform X4 OS=Frankliniella occidentalis OX=133901 GN=LOC113201778 PE=4 SV=1	LOC113201778	2	-1.0125	2	1	LMPK(1)FSR	0.0407431	57.177	1	0.0433474	55.676				2
A0A6J1RR11	428	K	UDP-glucuronosyltransferase OS=Frankliniella occidentalis OX=133901 GN=LOC113201727 PE=3 SV=1	LOC113201727	2	0.21938	6	1	AVVLAK(1)LR	0.0126273	71.342	1	0.0149107	67.032	1	0.0217232	60.682	3
A0A6J1RR11	422	K	UDP-glucuronosyltransferase OS=Frankliniella occidentalis OX=133901 GN=LOC113201727 PE=3 SV=1	LOC113201727	3	1.7455	2	1	SLGIADQLDPHDHAAMTK(1)AVVLAK	2.52468e-05	74.876				1	7.97902e-10	102.73	2
A0A6J1RR17	135	K	histidine-rich glycoprotein-like OS=Frankliniella occidentalis OX=133901 GN=LOC113201730 PE=4 SV=1	LOC113201730	2	2.017	1		ADHK(1)HHHK			1	0.0490993	46.426				1
A0A6J1RR48	344	K	Glucose-6-phosphate 1-dehydrogenase OS=Frankliniella occidentalis OX=133901 GN=LOC113201756 PE=3 SV=1	LOC113201756	2	0.013991	5	1	CGK(1)ALNER	0.0158682	65.224	1	0.0179944	63.216	1	0.0367443	50.473	3
A0A6J1RR48	370	K	Glucose-6-phosphate 1-dehydrogenase OS=Frankliniella occidentalis OX=133901 GN=LOC113201756 PE=3 SV=1	LOC113201756	2	-0.94598	4	1	DVPGDIFNGQAK(1)R	0.00921172	58.04	1	0.000344291	88.021	1	0.00712971	60.157	3
A0A6J1RR48	481	K	Glucose-6-phosphate 1-dehydrogenase OS=Frankliniella occidentalis OX=133901 GN=LOC113201756 PE=3 SV=1	LOC113201756	2	-1.2773	3	1	GPTEADEMVK(1)K	7.98704e-07	126.19	1	5.36888e-11	157.68	1	3.93055e-13	167.11	3
A0A6J1RR48	486	K	Glucose-6-phosphate 1-dehydrogenase OS=Frankliniella occidentalis OX=133901 GN=LOC113201756 PE=3 SV=1	LOC113201756	2	-1.4184	4	1	HGFK(1)YYGSYK	2.1878e-05	113.38	1	1.39782e-06	122.7	1	7.597e-07	127.87	3
A0A6J1RR48	154	K	Glucose-6-phosphate 1-dehydrogenase OS=Frankliniella occidentalis OX=133901 GN=LOC113201756 PE=3 SV=1	LOC113201756	2	0.54878	3	1	IIIEK(1)PFGK	0.00550572	72.042	1	0.00913892	63.816	1	0.0218479	53.751	3
A0A6J1RR48	158	K	Glucose-6-phosphate 1-dehydrogenase OS=Frankliniella occidentalis OX=133901 GN=LOC113201756 PE=3 SV=1	LOC113201756	4	0.70636	2	0.936004	IIIEK(0.064)PFGK(0.936)DSDSSQELSDHLAK	0.00128544	51.31	0.731094	0.00528635	44.441				2
A0A6J1RR48	175	K	Glucose-6-phosphate 1-dehydrogenase OS=Frankliniella occidentalis OX=133901 GN=LOC113201756 PE=3 SV=1	LOC113201756	2	0.43331	6	1	LFK(1)EEQLYR	0.000202226	111.61	1	5.5487e-05	123.86	1	8.24831e-05	120.99	3
A0A6J1RR48	63	K	Glucose-6-phosphate 1-dehydrogenase OS=Frankliniella occidentalis OX=133901 GN=LOC113201756 PE=3 SV=1	LOC113201756	2	-1.9162	3	1	LSIAEVK(1)EK	0.00181219	86.898	1	0.00389246	76.228	1	0.00220482	83.862	3
A0A6J1RR48	145	K	Glucose-6-phosphate 1-dehydrogenase OS=Frankliniella occidentalis OX=133901 GN=LOC113201756 PE=3 SV=1	LOC113201756	2	1.4506	4	1	NTCMGEK(1)GWTR	1.55666e-05	115.33	1	0.000130493	99.5	1	4.40669e-06	121.02	3
A0A6J1RR48	498	K	Glucose-6-phosphate 1-dehydrogenase OS=Frankliniella occidentalis OX=133901 GN=LOC113201756 PE=3 SV=1	LOC113201756	2	0.39788	3	1	WVQSQK(1)PHL	5.15828e-05	124.98	1	0.000961646	89.355	1	0.00173745	87.476	3
A0A6J1RR48	96	K	Glucose-6-phosphate 1-dehydrogenase OS=Frankliniella occidentalis OX=133901 GN=LOC113201756 PE=3 SV=1	LOC113201756	2	0.86819	1	1	YFAGNYDK(1)R	0.00331364	79.148							1
A0A6J1RSZ1	734	K	venom dipeptidyl peptidase 4-like isoform X2 OS=Frankliniella occidentalis OX=133901 GN=LOC113201791 PE=4 SV=1	LOC113201791	2	1.6915	1		AQLTNK(1)VGNFK			1	0.00539923	73.666				1
A0A6J1RT24	62	K	Seryl-tRNA synthetase OS=Frankliniella occidentalis OX=133901 GN=LOC113201808 PE=3 SV=1	LOC113201808	2	-2.1914	1		NLCSK(1)VIGAK			1	0.0227933	50.353				1
A0A6J1RT24	67	K	Seryl-tRNA synthetase OS=Frankliniella occidentalis OX=133901 GN=LOC113201808 PE=3 SV=1	LOC113201808	2	-0.40744	8	1	VIGAK(1)MK	0.0218166	64.803	1	0.0118509	86.086	1	0.0136329	79.939	3
A0A6J1RT24	371	K	Seryl-tRNA synthetase OS=Frankliniella occidentalis OX=133901 GN=LOC113201808 PE=3 SV=1	LOC113201808	2	0.4121	1		VVNIVSGALNNAAAK(1)K			1	1.10711e-08	134.25				1
A0A6J1RRY5	605	K	Proline dehydrogenase OS=Frankliniella occidentalis OX=133901 GN=LOC113201921 PE=3 SV=1	LOC113201921	2	1.4456	2		AQENK(1)GILK			1	0.0218412	53.756	1	0.0341562	47.603	2
A0A6J1RRY5	630	K	Proline dehydrogenase OS=Frankliniella occidentalis OX=133901 GN=LOC113201921 PE=3 SV=1	LOC113201921	2	0.46238	1		GK(1)FLYTPK			1	0.00882718	78.516				1
A0A6J1RRY5	470	K	Proline dehydrogenase OS=Frankliniella occidentalis OX=133901 GN=LOC113201921 PE=3 SV=1	LOC113201921	2	0.5653	1		QNFYFGAK(1)LVR			1	0.000788106	81.017				1
A0A6J1RRY5	299	K	Proline dehydrogenase OS=Frankliniella occidentalis OX=133901 GN=LOC113201921 PE=3 SV=1	LOC113201921	2	0.2471	2		SSPEDK(1)GNIIGK			1	0.003166	66.023	1	0.00739374	60.301	2
A0A6J1RRX1	139	K	methyl farnesoate epoxidase-like OS=Frankliniella occidentalis OX=133901 GN=LOC113202002 PE=3 SV=1	LOC113202002	2	-0.73537	2		DLGLGK(1)SK			1	0.0215075	60.828	1	0.0158682	65.224	2
A0A6J1RRX1	61	K	methyl farnesoate epoxidase-like OS=Frankliniella occidentalis OX=133901 GN=LOC113202002 PE=3 SV=1	LOC113202002	3	0.61954	1		HK(1)YGPLVGLAAGPR						1	0.000655399	64.224	1
A0A6J1RS23	209	K	rRNA-processing protein UTP23 homolog OS=Frankliniella occidentalis OX=133901 GN=LOC113201930 PE=4 SV=1	LOC113201930	2	2.1985	1		GGANPLSCK(1)K						1	0.0339961	45.158	1
A0A6J1RS86	7797	K	uncharacterized protein LOC113202088 OS=Frankliniella occidentalis OX=133901 GN=LOC113202088 PE=4 SV=1	LOC113202088	2	0.31939	1		DK(1)APVEEVK						1	0.0449792	50.108	1
A0A6J1RS86	7804	K	uncharacterized protein LOC113202088 OS=Frankliniella occidentalis OX=133901 GN=LOC113202088 PE=4 SV=1	LOC113202088	2	0.84052	3	1	DKAPVEEVK(1)SK	0.00735715	73.881	1	0.000599193	95.183	1	0.00639455	74.987	3
A0A6J1RS86	7866	K	uncharacterized protein LOC113202088 OS=Frankliniella occidentalis OX=133901 GN=LOC113202088 PE=4 SV=1	LOC113202088	3	-0.86118	4	1	REEPMPAALVDPAK(1)PR	0.000634557	66.977	1	0.000422106	71.601	1	0.000202631	76.378	3
A0A6J1RS86	7940	K	uncharacterized protein LOC113202088 OS=Frankliniella occidentalis OX=133901 GN=LOC113202088 PE=4 SV=1	LOC113202088	4	0.30851	7	1	EHITEEDVHFPELYVSQDQLK(1)K	5.92048e-30	187.39	1	8.66124e-37	209.23	1	5.04097e-25	174.19	3
A0A6J1RS86	7941	K	uncharacterized protein LOC113202088 OS=Frankliniella occidentalis OX=133901 GN=LOC113202088 PE=4 SV=1	LOC113202088	3	-1.878	1		K(1)RPEEWVR						1	0.00375128	82.645	1
A0A6J1RS86	7852	K	uncharacterized protein LOC113202088 OS=Frankliniella occidentalis OX=133901 GN=LOC113202088 PE=4 SV=1	LOC113202088	2	0.36094	3	1	ETVTEEK(1)R	0.00761596	87.476	1	0.00496947	98.629	1	0.00996442	79.474	3
A0A6J1RS86	2072	K	uncharacterized protein LOC113202088 OS=Frankliniella occidentalis OX=133901 GN=LOC113202088 PE=4 SV=1	LOC113202088	2	0.32041	1		HAQEEIAGK(1)R						1	0.00325468	74.53	1
A0A6J1RS86	7919	K	uncharacterized protein LOC113202088 OS=Frankliniella occidentalis OX=133901 GN=LOC113202088 PE=4 SV=1	LOC113202088	4	-1.1197	7	1	VIGPDGK(1)EHITEEDVHFPELYVSQDQLK	0.000119177	62.582	1	9.98539e-08	91.079	1	6.00395e-10	97.057	3
A0A6J1RS86	7838	K	uncharacterized protein LOC113202088 OS=Frankliniella occidentalis OX=133901 GN=LOC113202088 PE=4 SV=1	LOC113202088	2	-0.23279	2	1	K(1)VIHADGK	0.00506785	98.048	1	0.00810572	85.807				2
A0A6J1RS86	7845	K	uncharacterized protein LOC113202088 OS=Frankliniella occidentalis OX=133901 GN=LOC113202088 PE=4 SV=1	LOC113202088	3	0.56259	9	1	VIHADGK(1)ETVTEEK	4.60104e-27	196.8	1	2.87019e-06	109.07	1	1.56416e-08	104.9	3
A0A6J1RS86	7979	K	uncharacterized protein LOC113202088 OS=Frankliniella occidentalis OX=133901 GN=LOC113202088 PE=4 SV=1	LOC113202088	3	-0.22852	4	1	VQRPDGSEQTTEEDVEEPEDAMPK(1)GAK	3.02539e-23	142.23	1	6.14326e-07	85.185	1	3.57354e-18	128.4	3
A0A6J1RS86	1213	K	uncharacterized protein LOC113202088 OS=Frankliniella occidentalis OX=133901 GN=LOC113202088 PE=4 SV=1	LOC113202088	3	-0.16709	3	1	LIGDK(1)HIDTR	0.00633848	53.237	1	0.0136179	44.543	1	0.00633848	53.237	3
A0A6J1RS86	332	K	uncharacterized protein LOC113202088 OS=Frankliniella occidentalis OX=133901 GN=LOC113202088 PE=4 SV=1	LOC113202088	2	0.073156	2	1	LPVEK(1)GR	0.0341612	60.972	1	0.030112	63.306				2
A0A6J1RS86	8037	K	uncharacterized protein LOC113202088 OS=Frankliniella occidentalis OX=133901 GN=LOC113202088 PE=4 SV=1	LOC113202088	3	1.8122	2		QVADEK(1)VEEPQQDEKPSALDK			1	4.50713e-11	115.39	0.999948	3.99834e-06	86.539	2
A0A6J1RS86	8046	K	uncharacterized protein LOC113202088 OS=Frankliniella occidentalis OX=133901 GN=LOC113202088 PE=4 SV=1	LOC113202088	2	0.50492	5	1	VEEPQQDEK(1)PSALDK	1.05054e-05	106.38	1	5.49617e-13	154.46	0.999977	0.000138234	71.148	3
A0A6J1RS86	2187	K	uncharacterized protein LOC113202088 OS=Frankliniella occidentalis OX=133901 GN=LOC113202088 PE=4 SV=1	LOC113202088	2	-0.11909	2	1	SYQATLDSVK(1)DR	0.00571993	62.035	1	0.0063654	72.705				2
A0A6J1RS86	8027	K	uncharacterized protein LOC113202088 OS=Frankliniella occidentalis OX=133901 GN=LOC113202088 PE=4 SV=1	LOC113202088	2	1.8703	3	1	TIVIK(1)DGK	0.0101072	76.1	1	0.0139497	68.846	1	0.0098004	76.679	3
A0A6J1RS86	7787	K	uncharacterized protein LOC113202088 OS=Frankliniella occidentalis OX=133901 GN=LOC113202088 PE=4 SV=1	LOC113202088	2	-0.76744	2	1	TPEPQTPDTK(1)SK	0.00117607	76.326	1	0.000246597	83.53				2
A0A6J1RS86	3720	K	uncharacterized protein LOC113202088 OS=Frankliniella occidentalis OX=133901 GN=LOC113202088 PE=4 SV=1	LOC113202088	2	3.4678	1		TWLHDK(1)K						1	0.03027	67.981	1
A0A6J1RS97	32	K	uncharacterized protein LOC113201978 OS=Frankliniella occidentalis OX=133901 GN=LOC113201978 PE=4 SV=1	LOC113201978	2	0.31067	1		AIAADPDLSNEK(1)LSELR						1	4.94597e-10	136.34	1
A0A6J1RS97	280	K	uncharacterized protein LOC113201978 OS=Frankliniella occidentalis OX=133901 GN=LOC113201978 PE=4 SV=1	LOC113201978	2	0.82576	4	1	DK(1)WSAAQR	0.0299189	55.112	1	0.0299189	55.112	1	0.0142795	68.224	3
A0A6J1RS97	546	K	uncharacterized protein LOC113201978 OS=Frankliniella occidentalis OX=133901 GN=LOC113201978 PE=4 SV=1	LOC113201978	2	-0.27258	6	1	FTPALVK(1)K	0.0345014	55.531	1	0.0345014	55.531	1	0.0345014	55.531	3
A0A6J1RS97	278	K	uncharacterized protein LOC113201978 OS=Frankliniella occidentalis OX=133901 GN=LOC113201978 PE=4 SV=1	LOC113201978	2	0.13464	1	0.999989	LKPLWTAK(1)DK	0.0320569	61.344							1
A0A6J1RTX6	91	K	carnitine O-acetyltransferase-like isoform X3 OS=Frankliniella occidentalis OX=133901 GN=LOC113201994 PE=3 SV=1	LOC113201994	2	-0.15563	3	1	AIEDFGK(1)K	0.0205823	63.565	1	0.0288113	58.815	1	0.0345014	55.531	3
A0A6J1RTX6	432	K	carnitine O-acetyltransferase-like isoform X3 OS=Frankliniella occidentalis OX=133901 GN=LOC113201994 PE=3 SV=1	LOC113201994	2	-0.40791	3	1	AYSFK(1)GYGK	0.000270096	107.69	1	0.000799618	96.668	1	0.00833061	64.711	3
A0A6J1RTX6	436	K	carnitine O-acetyltransferase-like isoform X3 OS=Frankliniella occidentalis OX=133901 GN=LOC113201994 PE=3 SV=1	LOC113201994	2	-1.2901	1		GYGK(1)DFPK			1	0.0337883	52.482				1
A0A6J1RTX6	275	K	carnitine O-acetyltransferase-like isoform X3 OS=Frankliniella occidentalis OX=133901 GN=LOC113201994 PE=3 SV=1	LOC113201994	2	-0.73494	3	1	DDWSK(1)AYK	0.0126077	71.379	1	0.0116178	73.248	1	0.0295389	55.37	3
A0A6J1RTX6	173	K	carnitine O-acetyltransferase-like isoform X3 OS=Frankliniella occidentalis OX=133901 GN=LOC113201994 PE=3 SV=1	LOC113201994	2	2.7931	1		LMIDNGK(1)IPQDK						1	0.0177562	50.354	1
A0A6J1RTX6	317	K	carnitine O-acetyltransferase-like isoform X3 OS=Frankliniella occidentalis OX=133901 GN=LOC113201994 PE=3 SV=1	LOC113201994	2	0.72931	1	1	NPEMPVSMDK(1)R	0.000275773	81.017							1
A0A6J1RTX6	256	K	carnitine O-acetyltransferase-like isoform X3 OS=Frankliniella occidentalis OX=133901 GN=LOC113201994 PE=3 SV=1	LOC113201994	3	1.1809	1		NVIDNSK(1)TPGPPVGILTSAPR						1	1.93981e-11	118.05	1
A0A6J1RTX6	514	K	carnitine O-acetyltransferase-like isoform X3 OS=Frankliniella occidentalis OX=133901 GN=LOC113201994 PE=3 SV=1	LOC113201994	3	-0.15213	3	1	SLK(1)TAVNAHR	0.00653893	52.725	1	0.00798254	49.489	1	0.000872473	74.841	3
A0A6J1RSG7	9	K	26S proteasome regulatory subunit 10B OS=Frankliniella occidentalis OX=133901 GN=LOC113202027 PE=3 SV=1	LOC113202027	2	-0.40673	4	1	EK(1)ALQDYR	0.00446246	96.948	1	0.0197294	66.692	1	0.0100427	76.221	3
A0A6J1RSG7	74	K	26S proteasome regulatory subunit 10B OS=Frankliniella occidentalis OX=133901 GN=LOC113202027 PE=3 SV=1	LOC113202027	2	-1.7993	3	1	FIVK(1)ATNGPR	0.0125525	63.734	1	6.56466e-06	108.57	1	0.0260727	48.998	3
A0A6J1RSG7	182	K	26S proteasome regulatory subunit 10B OS=Frankliniella occidentalis OX=133901 GN=LOC113202027 PE=3 SV=1	LOC113202027	2	0.74151	2		GCLLYGPPGTGK(1)TLLAR			1	9.62828e-05	82.59	1	3.27682e-06	101.04	2
A0A6J1RSG7	324	K	26S proteasome regulatory subunit 10B OS=Frankliniella occidentalis OX=133901 GN=LOC113202027 PE=3 SV=1	LOC113202027	3	0.27797	3	1	IHATPISK(1)HGDIDYEAVVK	2.45304e-07	77.795	1	5.68513e-06	89.859	1	0.000152213	55.437	3
A0A6J1RSG7	316	K	26S proteasome regulatory subunit 10B OS=Frankliniella occidentalis OX=133901 GN=LOC113202027 PE=3 SV=1	LOC113202027	3	0.45849	3	1	LEILK(1)IHATPISK	0.00053737	70.889	1	0.00015946	79.875	1	1.28616e-05	107.65	3
A0A6J1RSG7	22	K	26S proteasome regulatory subunit 10B OS=Frankliniella occidentalis OX=133901 GN=LOC113202027 PE=3 SV=1	LOC113202027	2	2.1216	1		LLEHK(1)EIESR			1	0.0107824	73.273				1
A0A6J1RSG7	70	K	26S proteasome regulatory subunit 10B OS=Frankliniella occidentalis OX=133901 GN=LOC113202027 PE=3 SV=1	LOC113202027	2	-0.11101	3	1	QLTEDK(1)FIVK	0.00254739	75.197	1	0.00867819	62.166	1	0.0174994	54.784	3
A0A6J1RSG7	208	K	26S proteasome regulatory subunit 10B OS=Frankliniella occidentalis OX=133901 GN=LOC113202027 PE=3 SV=1	LOC113202027	2	0.85557	3	1	VVSSAIVDK(1)YIGESAR	1.00591e-06	110.12	1	2.28056e-06	106.93	1	5.64978e-06	103.13	3
A0A6J1RWN8	743	K	myosin heavy chain, muscle isoform X17 OS=Frankliniella occidentalis OX=133901 GN=LOC113201709 PE=3 SV=1	LOC113201709	2	-0.20102	11	1	EPEPK(1)DAAAK	0.000230617	96.342	1	0.000230617	96.342	1	0.00248553	75.387	3
A0A6J1RWN8	738	K	myosin heavy chain, muscle isoform X17 OS=Frankliniella occidentalis OX=133901 GN=LOC113201709 PE=3 SV=1	LOC113201709	2	0.82292	6	1	YMILAPATMQK(1)EPEPK	9.41443e-07	110.97	1	8.0496e-06	100.43	1	0.000101194	85.493	3
A0A6J1RSI9	405	K	phosphatidylinositide phosphatase SAC1 OS=Frankliniella occidentalis OX=133901 GN=LOC113201711 PE=4 SV=1	LOC113201711	2	-0.98991	3	1	TNVVQSMLAK(1)R	0.00378145	70.089	1	4.99762e-05	107.09	1	0.000878088	81.92	3
A0A6J1RZA0	456	K	Alpha-mannosidase OS=Frankliniella occidentalis OX=133901 GN=LOC113202060 PE=3 SV=1	LOC113202060	2	-0.56338	2	1	AALNK(1)LIR	0.00205064	114.78	1	6.11134e-06	154.35				2
A0A6J1RZA0	943	K	Alpha-mannosidase OS=Frankliniella occidentalis OX=133901 GN=LOC113202060 PE=3 SV=1	LOC113202060	2	-0.66128	6	1	AK(1)TLLLR	0.00511107	117.16	1	0.00938303	104.21	1	0.00212792	128.57	3
A0A6J1RZA0	698	K	Alpha-mannosidase OS=Frankliniella occidentalis OX=133901 GN=LOC113202060 PE=3 SV=1	LOC113202060	2	-0.88526	2	1	ATVK(1)SYK	0.0140642	89.142				1	0.0147409	87.323	2
A0A6J1RZA0	912	K	Alpha-mannosidase OS=Frankliniella occidentalis OX=133901 GN=LOC113202060 PE=3 SV=1	LOC113202060	2	-0.46197	3	1	DMSFDK(1)WQK	0.00528785	72.607	1	0.000944625	93.649	1	0.00131264	90.761	3
A0A6J1RZA0	428	K	Alpha-mannosidase OS=Frankliniella occidentalis OX=133901 GN=LOC113202060 PE=3 SV=1	LOC113202060	4	-0.28188	3	1	EAMGVMQHHDAITGTEK(1)QHVAADYSR	7.68132e-10	99.954	1	2.6205e-21	139.47	1	0.00040529	58.812	3
A0A6J1RZA0	993	K	Alpha-mannosidase OS=Frankliniella occidentalis OX=133901 GN=LOC113202060 PE=3 SV=1	LOC113202060	3	0.23291	3	1	ETTLGANHWLK(1)DSER	5.75066e-05	85.493	1	5.76391e-05	85.469	1	1.98443e-05	92.38	3
A0A6J1RZA0	755	K	Alpha-mannosidase OS=Frankliniella occidentalis OX=133901 GN=LOC113202060 PE=3 SV=1	LOC113202060	2	-0.56512	3	1	FTAK(1)GLNTQGVFYTDSNGR	2.44375e-100	298.84	1	6.48025e-78	276.4	1	2.3162e-100	299.57	3
A0A6J1RZA0	451	K	Alpha-mannosidase OS=Frankliniella occidentalis OX=133901 GN=LOC113202060 PE=3 SV=1	LOC113202060	2	3.172	1		GFEECGIATK(1)AALNK						1	3.59313e-06	114.64	1
A0A6J1RZA0	206	K	Alpha-mannosidase OS=Frankliniella occidentalis OX=133901 GN=LOC113202060 PE=3 SV=1	LOC113202060	3	-0.086056	3	1	LDYQDK(1)LHR	0.00015374	103.55	1	0.000383208	91.867	1	0.000856775	80.688	3
A0A6J1RZA0	955	K	Alpha-mannosidase OS=Frankliniella occidentalis OX=133901 GN=LOC113202060 PE=3 SV=1	LOC113202060	4	0.62746	6	1	LEHFVEK(1)GEDHELSK	4.10906e-18	176.49	1	1.27402e-18	179.81	1	0.00328098	52.662	3
A0A6J1RZA0	213	K	Alpha-mannosidase OS=Frankliniella occidentalis OX=133901 GN=LOC113202060 PE=3 SV=1	LOC113202060	2	0.93472	1		LGAK(1)NGEMIWK						1	0.0197982	50.786	1
A0A6J1RZA0	524	K	Alpha-mannosidase OS=Frankliniella occidentalis OX=133901 GN=LOC113202060 PE=3 SV=1	LOC113202060	3	1.6265	1	1	NDK(1)FVVTIFNPQSHK	0.000204516	75.376							1
A0A6J1RZA0	59	K	Alpha-mannosidase OS=Frankliniella occidentalis OX=133901 GN=LOC113202060 PE=3 SV=1	LOC113202060	5	-0.41365	1	0.995683	PK(0.004)PGVLNVHLVPHTHDDVGWLK(0.996)TVDQYYYGSQSLTQK	8.80456e-06	58.001							1
A0A6J1RZA0	377	K	Alpha-mannosidase OS=Frankliniella occidentalis OX=133901 GN=LOC113202060 PE=3 SV=1	LOC113202060	2	-0.27246	4	1	PTIK(1)FFER	0.00365759	102.55	1	0.000465514	132.84	1	1.46654e-05	151.44	3
A0A6J1RZA0	609	K	Alpha-mannosidase OS=Frankliniella occidentalis OX=133901 GN=LOC113202060 PE=3 SV=1	LOC113202060	2	-0.052274	3	1	SFYVSHEGK(1)K	2.00807e-05	115.57	1	2.13005e-08	147.62	1	3.72521e-07	133.89	3
A0A6J1RZA0	941	K	Alpha-mannosidase OS=Frankliniella occidentalis OX=133901 GN=LOC113202060 PE=3 SV=1	LOC113202060	3	0.020508	3	1	SLPHNVHILTLEPWK(1)AK	0.0128076	42.788	1	3.89136e-05	79.837	1	1.30864e-05	89.484	3
A0A6J1RZA0	109	K	Alpha-mannosidase OS=Frankliniella occidentalis OX=133901 GN=LOC113202060 PE=3 SV=1	LOC113202060	3	0.31795	1		WWK(1)NQHDTR			1	0.0064502	55.461				1
A0A6J1RZA0	322	K	Alpha-mannosidase OS=Frankliniella occidentalis OX=133901 GN=LOC113202060 PE=3 SV=1	LOC113202060	3	-0.21662	2	1	YINNHK(1)TEEK	0.00108478	72.848	1	0.00189106	65.278				2
A0A6J1RSM6	258	K	Succinate dehydrogenase [ubiquinone] iron-sulfur subunit, mitochondrial OS=Frankliniella occidentalis OX=133901 GN=LOC113202062 PE=3 SV=1	LOC113202062	2	-0.073198	4	1	AISEIK(1)K	0.0285699	69.998	1	0.0310695	67.032	1	0.0311023	66.993	3
A0A6J1RSM6	269	K	Succinate dehydrogenase [ubiquinone] iron-sulfur subunit, mitochondrial OS=Frankliniella occidentalis OX=133901 GN=LOC113202062 PE=3 SV=1	LOC113202062	2	0.22582	2	1	DK(1)PGLDTAALHN	0.00164823	73.881				1	0.000331015	89.43	2
A0A6J1RSM6	71	K	Succinate dehydrogenase [ubiquinone] iron-sulfur subunit, mitochondrial OS=Frankliniella occidentalis OX=133901 GN=LOC113202062 PE=3 SV=1	LOC113202062	2	4.0098	1	1	IK(1)NEMDPTLTFR	0.0185374	56.139							1
A0A6J1RSM6	266	K	Succinate dehydrogenase [ubiquinone] iron-sulfur subunit, mitochondrial OS=Frankliniella occidentalis OX=133901 GN=LOC113202062 PE=3 SV=1	LOC113202062	2	-0.23058	3	1	LLSGIAK(1)K	0.00942962	81.296	1	0.0148445	71.379	1	0.00573378	94.114	3
A0A6J1RSS7	21	K	V-type proton ATPase subunit G OS=Frankliniella occidentalis OX=133901 GN=LOC113202183 PE=3 SV=1	LOC113202183	2	3.2481	3	1	AAEK(1)VSEAR	0.00108148	87.806	1	0.0243592	51.762	1	0.00732002	67.334	3
A0A6J1RSS7	92	K	V-type proton ATPase subunit G OS=Frankliniella occidentalis OX=133901 GN=LOC113202183 PE=3 SV=1	LOC113202183	2	0.38343	3	1	AVTTHK(1)EQVIEK	0.00460925	53.388	1	0.000211099	79.659	1	4.2859e-07	132.97	3
A0A6J1RSS7	78	K	V-type proton ATPase subunit G OS=Frankliniella occidentalis OX=133901 GN=LOC113202183 PE=3 SV=1	LOC113202183	2	0.5755	3	1	IEADTK(1)LR	0.0236832	59.35	1	0.0213871	60.91	1	0.0422848	48.423	3
A0A6J1RSS7	37	K	V-type proton ATPase subunit G OS=Frankliniella occidentalis OX=133901 GN=LOC113202183 PE=3 SV=1	LOC113202183	2	-0.18493	3	1	QAK(1)EEAQDEIEK	1.71226e-05	116.71	1	5.42072e-08	136.93	1	2.49007e-06	122.39	3
A0A6J1RST5	831	K	vigilin OS=Frankliniella occidentalis OX=133901 GN=LOC113201772 PE=4 SV=1	LOC113201772	2	-0.0032566	3	1	ANDPSDQVTLK(1)GAK	6.6087e-05	96.673	1	0.000363871	80.632	1	0.00526838	59.709	3
A0A6J1RST5	834	K	vigilin OS=Frankliniella occidentalis OX=133901 GN=LOC113201772 PE=4 SV=1	LOC113201772	2	-0.52109	3	1	GAK(1)ECIEAAK	0.0162777	55.806	1	0.0230871	50.108	1	0.0319713	47.302	3
A0A6J1RST5	293	K	vigilin OS=Frankliniella occidentalis OX=133901 GN=LOC113201772 PE=4 SV=1	LOC113201772	3	0.36797	2		AQHK(1)YIIGHK			1	0.00638302	53.124	1	0.00935538	48.284	2
A0A6J1RST5	752	K	vigilin OS=Frankliniella occidentalis OX=133901 GN=LOC113201772 PE=4 SV=1	LOC113201772	2	-3.2643	1	1	DEDK(1)EVITIIGK	0.000455905	85.536							1
A0A6J1RST5	760	K	vigilin OS=Frankliniella occidentalis OX=133901 GN=LOC113201772 PE=4 SV=1	LOC113201772	2	0.89551	4	1	EVITIIGK(1)K	0.00010098	109.99	1	6.21702e-09	147.56	1	0.0382591	48.091	3
A0A6J1RST5	163	K	vigilin OS=Frankliniella occidentalis OX=133901 GN=LOC113201772 PE=4 SV=1	LOC113201772	2	2.4805	3	1	DLEK(1)ATATK	0.015135	59.067	1	0.00333957	77.662	1	0.00202008	85.29	3
A0A6J1RST5	841	K	vigilin OS=Frankliniella occidentalis OX=133901 GN=LOC113201772 PE=4 SV=1	LOC113201772	2	-0.11046	4	1	ECIEAAK(1)TR	0.00333957	77.662	1	0.00160562	88.495	1	0.000756527	97.565	3
A0A6J1RST5	791	K	vigilin OS=Frankliniella occidentalis OX=133901 GN=LOC113201772 PE=4 SV=1	LOC113201772	3	-2.5094	4	1	EIANTTESFMTVDPK(1)HHR	1.23397e-12	113.33	1	3.00325e-05	79.393	1	2.28555e-05	82.877	3
A0A6J1RST5	571	K	vigilin OS=Frankliniella occidentalis OX=133901 GN=LOC113201772 PE=4 SV=1	LOC113201772	3	0.51027	2		ESSYVLEVPIYK(1)QFHK			1	0.000997638	62.104	1	0.00364348	50.04	2
A0A6J1RST5	575	K	vigilin OS=Frankliniella occidentalis OX=133901 GN=LOC113201772 PE=4 SV=1	LOC113201772	3	-0.22982	3	1	QFHK(1)FVIGK	0.00208532	69.812	1	0.0045648	60.019	1	0.00903404	49.536	3
A0A6J1RST5	726	K	vigilin OS=Frankliniella occidentalis OX=133901 GN=LOC113201772 PE=4 SV=1	LOC113201772	2	0.19569	5	1	FLIGK(1)NGANIK	1.73803e-05	114.4	1	0.000127152	99.788	1	2.65852e-09	145.25	3
A0A6J1RST5	677	K	vigilin OS=Frankliniella occidentalis OX=133901 GN=LOC113201772 PE=4 SV=1	LOC113201772	2	-0.32028	4	1	FPAADSK(1)SDK	0.0300863	47.844	1	0.0300863	47.844	1	0.0193786	53.211	3
A0A6J1RST5	680	K	vigilin OS=Frankliniella occidentalis OX=133901 GN=LOC113201772 PE=4 SV=1	LOC113201772	2	-2.29	3	1	SDK(1)VIIR	0.0140072	89.296	1	0.0139127	89.55	1	0.0155257	85.212	3
A0A6J1RST5	580	K	vigilin OS=Frankliniella occidentalis OX=133901 GN=LOC113201772 PE=4 SV=1	LOC113201772	2	0.64424	5	1	FVIGK(1)AGANIR	0.000248083	92.538	1	0.00196545	74.841	1	0.00122551	77.662	3
A0A6J1RST5	1048	K	vigilin OS=Frankliniella occidentalis OX=133901 GN=LOC113201772 PE=4 SV=1	LOC113201772	2	0.69275	2	1	GAVITK(1)IR	0.0373808	50.04				1	0.0373808	50.04	2
A0A6J1RST5	687	K	vigilin OS=Frankliniella occidentalis OX=133901 GN=LOC113201772 PE=4 SV=1	LOC113201772	2	-0.57445	4	1	GPK(1)DDVEK	0.00767258	82.645	1	0.00436364	97.635	1	0.0051319	92.838	3
A0A6J1RST5	437	K	vigilin OS=Frankliniella occidentalis OX=133901 GN=LOC113201772 PE=4 SV=1	LOC113201772	2	0.17996	3	1	HIIGK(1)AGANINK	0.00513449	51.727	1	0.00088963	68.355	1	6.95183e-10	150.46	3
A0A6J1RST5	1037	K	vigilin OS=Frankliniella occidentalis OX=133901 GN=LOC113201772 PE=4 SV=1	LOC113201772	3	0.19016	3	1	IEVDPEYHPK(1)IIGR	0.000437906	69.92	1	5.74269e-05	89.231	1	0.000339718	72.815	3
A0A6J1RST5	393	K	vigilin OS=Frankliniella occidentalis OX=133901 GN=LOC113201772 PE=4 SV=1	LOC113201772	2	0.96239	3	1	IK(1)IEGPPEEVAK	2.98002e-05	111.79	1	0.00019201	94.122	1	0.000567073	82.069	3
A0A6J1RST5	1115	K	vigilin OS=Frankliniella occidentalis OX=133901 GN=LOC113201772 PE=4 SV=1	LOC113201772	2	0.37529	6	1	LIGSK(1)GR	0.0122195	94.262	1	0.0122195	94.262	1	0.0155059	85.265	3
A0A6J1RST5	125	K	vigilin OS=Frankliniella occidentalis OX=133901 GN=LOC113201772 PE=4 SV=1	LOC113201772	2	-0.061092	6	1	PSAVLEAK(1)R	0.000863433	98.048	1	0.000863433	98.048	1	0.00393205	77.662	3
A0A6J1RST5	507	K	vigilin OS=Frankliniella occidentalis OX=133901 GN=LOC113201772 PE=4 SV=1	LOC113201772	2	0.16351	4	1	SLIGTK(1)GEK	0.00989667	63.216	1	0.00567068	71.614	1	0.0396075	46.001	3
A0A6J1RST5	721	K	vigilin OS=Frankliniella occidentalis OX=133901 GN=LOC113201772 PE=4 SV=1	LOC113201772	3	0.27935	3		SQHHK(1)FLIGK			1	0.00509869	56.404	1	0.00590554	54.343	2
A0A6J1RST5	1131	K	vigilin OS=Frankliniella occidentalis OX=133901 GN=LOC113201772 PE=4 SV=1	LOC113201772	2	-0.72176	3	1	VDIK(1)FAR	0.0169814	81.297	1	0.0250404	68.915	1	0.0121781	94.407	3
A0A6J1RST5	250	K	vigilin OS=Frankliniella occidentalis OX=133901 GN=LOC113201772 PE=4 SV=1	LOC113201772	3	0.42024	1		VHIPPPSVMK(1)DEISIAGEK			1	0.00266106	52.614				1
A0A6J1RST5	389	K	vigilin OS=Frankliniella occidentalis OX=133901 GN=LOC113201772 PE=4 SV=1	LOC113201772	2	0.20793	3	1	VHVEFAEK(1)DK	1.76862e-05	115.29	1	1.76862e-05	115.29	1	4.31903e-07	132.32	3
A0A6J1RST5	432	K	vigilin OS=Frankliniella occidentalis OX=133901 GN=LOC113201772 PE=4 SV=1	LOC113201772	3	-1.0847	3	1	YHK(1)HIIGK	0.00213752	87.251	1	0.00252939	82.452	1	0.00160123	93.992	3
A0A6J1RZT6	1755	K	filamin-A isoform X3 OS=Frankliniella occidentalis OX=133901 GN=LOC113202196 PE=4 SV=1	LOC113202196	2	-1.6013	3	1	AEIDFK(1)DR	0.0282322	56.258				1	0.0489761	46.462	2
A0A6J1RZT6	1382	K	filamin-A isoform X3 OS=Frankliniella occidentalis OX=133901 GN=LOC113202196 PE=4 SV=1	LOC113202196	3	-2.4247	2	1	AEISCHDNK(1)DGTVSVSYLPTAPGEYK	1.79094e-06	78.752	1	1.10732e-05	76.799				2
A0A6J1RZT6	1909	K	filamin-A isoform X3 OS=Frankliniella occidentalis OX=133901 GN=LOC113202196 PE=4 SV=1	LOC113202196	4	-0.75465	2	1	EDADPAAVHAHGNGLGEVK(1)TGHK	1.16998e-08	93.583	1	2.05124e-06	79.143				2
A0A6J1RZT6	1311	K	filamin-A isoform X3 OS=Frankliniella occidentalis OX=133901 GN=LOC113202196 PE=4 SV=1	LOC113202196	4	0.31794	2		EEGLHELAVK(1)YNGEHVQGSPFK			1	1.73274e-06	87.062	1	8.7099e-09	103.4	2
A0A6J1RZT6	1528	K	filamin-A isoform X3 OS=Frankliniella occidentalis OX=133901 GN=LOC113202196 PE=4 SV=1	LOC113202196	3	0.025201	2		EGK(1)THQDNTFTVDTR						1	0.00776264	46.68	1
A0A6J1RZT6	1873	K	filamin-A isoform X3 OS=Frankliniella occidentalis OX=133901 GN=LOC113202196 PE=4 SV=1	LOC113202196	4	0.34549	6	1	ENGVNSIHTK(1)FNGVHIPGSPFR	7.90751e-22	165.13	1	2.2912e-11	113.73	1	0.000739824	58.952	3
A0A6J1RZT6	1491	K	filamin-A isoform X3 OS=Frankliniella occidentalis OX=133901 GN=LOC113202196 PE=4 SV=1	LOC113202196	2	0.11008	7	1	EVGEHVVSVK(1)K	4.72511e-17	192.68	1	1.60355e-11	164.04	1	3.26466e-13	169.52	3
A0A6J1RZT6	1600	K	filamin-A isoform X3 OS=Frankliniella occidentalis OX=133901 GN=LOC113202196 PE=4 SV=1	LOC113202196	4	-0.40982	3	1	FADHHVEGSPFTVK(1)VTGEGSNR	0.000139973	64.522	1	0.00254428	48.896	1	0.00789584	43.216	3
A0A6J1RZT6	1407	K	filamin-A isoform X3 OS=Frankliniella occidentalis OX=133901 GN=LOC113202196 PE=4 SV=1	LOC113202196	2	-0.27624	6	1	FGEK(1)HIK	0.0185939	77.923	1	0.0302788	63.21	1	0.0296631	63.565	3
A0A6J1RZT6	1410	K	filamin-A isoform X3 OS=Frankliniella occidentalis OX=133901 GN=LOC113202196 PE=4 SV=1	LOC113202196	2	0.1556	4	1	HIK(1)GSPYNAK	1.30906e-06	122.74	1	8.61978e-10	159.83	1	8.4507e-07	126.71	3
A0A6J1RZT6	1417	K	filamin-A isoform X3 OS=Frankliniella occidentalis OX=133901 GN=LOC113202196 PE=4 SV=1	LOC113202196	2	0.62414	6	1	GSPYNAK(1)ITGEGR	0.000756753	77.192	1	1.53473e-05	116.63	1	0.000296171	87.863	3
A0A6J1RZT6	1099	K	filamin-A isoform X3 OS=Frankliniella occidentalis OX=133901 GN=LOC113202196 PE=4 SV=1	LOC113202196	2	-2.0597	2		INIK(1)YGGK			1	0.0354599	51.346	1	0.0354599	51.346	2
A0A6J1RZT6	1509	K	filamin-A isoform X3 OS=Frankliniella occidentalis OX=133901 GN=LOC113202196 PE=4 SV=1	LOC113202196	2	1.6668	3	1	ITVADK(1)EVGDAK	3.34427e-05	110.38	1	0.000260788	91.62	1	2.22564e-05	114.72	3
A0A6J1RZT6	1403	K	filamin-A isoform X3 OS=Frankliniella occidentalis OX=133901 GN=LOC113202196 PE=4 SV=1	LOC113202196	2	2.4858	2	1	ITVK(1)FGEK	0.0250316	58.433				1	0.0422848	48.423	2
A0A6J1RZT6	1758	K	filamin-A isoform X3 OS=Frankliniella occidentalis OX=133901 GN=LOC113202196 PE=4 SV=1	LOC113202196	2	-0.0031325	6	1	K(1)DGSCYVSYR	1.02174e-05	119.39	1	2.19212e-05	114.86	1	2.57595e-05	113.38	3
A0A6J1RZT6	611	K	filamin-A isoform X3 OS=Frankliniella occidentalis OX=133901 GN=LOC113202196 PE=4 SV=1	LOC113202196	3	-0.37498	1	1	LGGK(1)HQVQVNYGGVATK	0.000199957	74.147							1
A0A6J1RZT6	1495	K	filamin-A isoform X3 OS=Frankliniella occidentalis OX=133901 GN=LOC113202196 PE=4 SV=1	LOC113202196	3	-0.04227	3	1	MGK(1)HITNSPFK	0.0175476	40.377	1	0.0127669	44.564	1	0.0156597	42.031	3
A0A6J1RZT6	1829	K	filamin-A isoform X3 OS=Frankliniella occidentalis OX=133901 GN=LOC113202196 PE=4 SV=1	LOC113202196	2	0.54936	5	1	NGAK(1)GELDAK	0.00059229	89.171	1	0.0146552	57.164	1	0.00102819	83.081	3
A0A6J1RZT6	2024	K	filamin-A isoform X3 OS=Frankliniella occidentalis OX=133901 GN=LOC113202196 PE=4 SV=1	LOC113202196	2	0.43592	3	1	SDASK(1)VTCK	0.000299642	107.08	1	0.00139162	90.15	1	0.00090005	90.15	3
A0A6J1RZT6	2028	K	filamin-A isoform X3 OS=Frankliniella occidentalis OX=133901 GN=LOC113202196 PE=4 SV=1	LOC113202196	2	0.011397	3		VTCK(1)GMGLK			1	0.0132547	57.59	1	0.00651788	69.598	2
A0A6J1RZT6	2019	K	filamin-A isoform X3 OS=Frankliniella occidentalis OX=133901 GN=LOC113202196 PE=4 SV=1	LOC113202196	3	0.39406	3	1	TQGPVLPHFK(1)SDASK	0.0149856	41.088	1	0.00300598	53.395	1	0.00913543	45.618	3
A0A6J1RZT6	736	K	filamin-A isoform X3 OS=Frankliniella occidentalis OX=133901 GN=LOC113202196 PE=4 SV=1	LOC113202196	3	-1.0268	3	1	VAVQPHVDVSK(1)IR	0.00118082	63.091	1	0.00393336	53.034	1	0.00115637	63.181	3
A0A6J1RZT6	220	K	filamin-A isoform X3 OS=Frankliniella occidentalis OX=133901 GN=LOC113202196 PE=4 SV=1	LOC113202196	3	0.44232	1		VEGNHK(1)VYVR			1	0.00659637	52.579				1
A0A6J1RZT6	1779	K	filamin-A isoform X3 OS=Frankliniella occidentalis OX=133901 GN=LOC113202196 PE=4 SV=1	LOC113202196	3	1.1887	2	1	VGIK(1)FNDQHIPDSPYK	0.00920854	45.618				1	0.000106647	77.324	2
A0A6J1RZT6	1890	K	filamin-A isoform X3 OS=Frankliniella occidentalis OX=133901 GN=LOC113202196 PE=4 SV=1	LOC113202196	4	-1.1418	1	1	VGK(1)EDADPAAVHAHGNGLGEVK	3.9095e-05	75.224							1
A0A6J1RZT6	1950	K	filamin-A isoform X3 OS=Frankliniella occidentalis OX=133901 GN=LOC113202196 PE=4 SV=1	LOC113202196	2	-0.82132	1		VSMDCTEVEEGYK(1)VR			1	3.06242e-05	97.797				1
A0A6J1RZT6	1525	K	filamin-A isoform X3 OS=Frankliniella occidentalis OX=133901 GN=LOC113202196 PE=4 SV=1	LOC113202196	2	0.12496	4	1	VTGNTLK(1)EGK	3.15723e-06	121.9	1	0.00127316	79.659	1	0.00070705	87.568	3
A0A6J1RZT6	1978	K	filamin-A isoform X3 OS=Frankliniella occidentalis OX=133901 GN=LOC113202196 PE=4 SV=1	LOC113202196	3	-1.9249	3	1	YNSYHIVGSPFK(1)VTCTGDDLAER	9.44285e-09	95.996	1	2.63695e-07	91.733	1	7.03721e-09	99.11	3
A0A6J1RSW6	377	K	Aminopeptidase OS=Frankliniella occidentalis OX=133901 GN=LOC113202215 PE=3 SV=1	LOC113202215	4	0.773	1		TSHPVEVPVK(1)HPLHVDEIFDDISYNK						1	3.7602e-30	177.6	1
A0A6J1RT07	73	K	haloacid dehalogenase-like hydrolase domain-containing 5 OS=Frankliniella occidentalis OX=133901 GN=LOC113201800 PE=4 SV=1	LOC113201800	2	0.15171	1	1	LVDK(1)NGTFR	0.0487772	43.308							1
A0A6J1RT20	43	K	trans-1,2-dihydrobenzene-1,2-diol dehydrogenase-like OS=Frankliniella occidentalis OX=133901 GN=LOC113202165 PE=3 SV=1	LOC113202165	2	0.64994	3	1	AK(1)DFAAR	0.0130388	91.9	1	0.0170476	81.119				2
A0A6J1RT50	130	K	uncharacterized protein LOC113201830 OS=Frankliniella occidentalis OX=133901 GN=LOC113201830 PE=3 SV=1	LOC113201830	2	0.32886	6	1	ALLAELK(1)K	0.00648841	91.318	1	0.00694796	89.752	1	0.00410449	103.74	3
A0A6J1RT50	173	K	uncharacterized protein LOC113201830 OS=Frankliniella occidentalis OX=133901 GN=LOC113201830 PE=3 SV=1	LOC113201830	2	-0.13648	6	1	ASK(1)SALNAVTR	0.000175093	95.656	1	0.000329903	90.793	1	8.47831e-05	103.44	3
A0A6J1RT92	283	K	neuroglian isoform X2 OS=Frankliniella occidentalis OX=133901 GN=LOC113202221 PE=4 SV=1	LOC113202221	2	0.69513	3	1	DGK(1)QILPSDR	0.000180674	99.343	1	0.000734507	87.184	1	0.000232488	96.229	3
A0A6J1RT92	871	K	neuroglian isoform X2 OS=Frankliniella occidentalis OX=133901 GN=LOC113202221 PE=4 SV=1	LOC113202221	3	-0.38843	1		EINVK(1)GDIHR						1	0.0137519	44.425	1
A0A6J1RT92	1159	K	neuroglian isoform X2 OS=Frankliniella occidentalis OX=133901 GN=LOC113202221 PE=4 SV=1	LOC113202221	2	2.2957	2	1	GGK(1)YAVHER	0.0154649	43.77				1	0.00352099	77.192	2
A0A6J1RT92	852	K	neuroglian isoform X2 OS=Frankliniella occidentalis OX=133901 GN=LOC113202221 PE=4 SV=1	LOC113202221	2	-1.2103	1		GYK(1)IQTWTDK						1	0.00067208	88.056	1
A0A6J1RT92	995	K	neuroglian isoform X2 OS=Frankliniella occidentalis OX=133901 GN=LOC113202221 PE=4 SV=1	LOC113202221	2	-0.17374	1		IHIK(1)ATTR			1	0.0373808	50.04				1
A0A6J1RT92	957	K	neuroglian isoform X2 OS=Frankliniella occidentalis OX=133901 GN=LOC113202221 PE=4 SV=1	LOC113202221	2	0.81742	1		IYYQMVK(1)GTK						1	0.0050177	71.03	1
A0A6J1RT92	989	K	neuroglian isoform X2 OS=Frankliniella occidentalis OX=133901 GN=LOC113202221 PE=4 SV=1	LOC113202221	2	0.37687	2		LAGLEPNTK(1)YR			1	0.000550707	89.805	1	3.27597e-06	110.39	2
A0A6J1RT92	462	K	neuroglian isoform X2 OS=Frankliniella occidentalis OX=133901 GN=LOC113202221 PE=4 SV=1	LOC113202221	3	1.7096	1		VFGAPK(0.008)PEVK(0.992)WIR						0.991537	0.00511969	54.871	1
A0A6J1RT92	241	K	neuroglian isoform X2 OS=Frankliniella occidentalis OX=133901 GN=LOC113202221 PE=4 SV=1	LOC113202221	3	-0.55832	1	1	VLLNVLATGVSSAQNK(1)HEPVR	1.56939e-07	84.946							1
A0A6J1RT92	298	K	neuroglian isoform X2 OS=Frankliniella occidentalis OX=133901 GN=LOC113202221 PE=4 SV=1	LOC113202221	3	0.094103	2	1	VTQGHYGK(1)SLIIK	0.00100688	63.727				1	0.00929916	46.069	2
A0A6J1RTD0	383	K	probable 4-coumarate--CoA ligase 3 OS=Frankliniella occidentalis OX=133901 GN=LOC113201871 PE=3 SV=1	LOC113201871	2	1.5639	2		LNDK(1)AGR			1	0.0207363	74.929	1	0.0242649	69.998	2
A0A6J1RTD0	585	K	probable 4-coumarate--CoA ligase 3 OS=Frankliniella occidentalis OX=133901 GN=LOC113201871 PE=3 SV=1	LOC113201871	2	0.11269	3	1	NAGGK(1)VLR	0.0240187	64.265	1	0.0198392	61.962	1	0.0270708	57.047	3
A0A6J1RTD4	278	K	uncharacterized protein LOC113202250 OS=Frankliniella occidentalis OX=133901 GN=LOC113202250 PE=4 SV=1	LOC113202250	2	2.4298	2		TVDLK(1)QLVVR			1	1.97249e-05	99.815	1	0.00218047	79.201	2
A0A6J1RVA6	13	K	14-3-3 protein zeta isoform X1 OS=Frankliniella occidentalis OX=133901 GN=LOC113202324 PE=3 SV=1	LOC113202324	2	0.29334	6	1	AK(1)LAEQAER	0.0134552	60.398	1	0.00993695	63.184	1	0.015135	59.067	3
A0A6J1RVA6	117	K	14-3-3 protein zeta isoform X1 OS=Frankliniella occidentalis OX=133901 GN=LOC113202324 PE=3 SV=1	LOC113202324	2	-0.44417	7	1	ASNAESK(1)VFYLK	2.0057e-05	115.57	1	4.84926e-08	114.72	1	0.000416249	86.772	3
A0A6J1RVA6	122	K	14-3-3 protein zeta isoform X1 OS=Frankliniella occidentalis OX=133901 GN=LOC113202324 PE=3 SV=1	LOC113202324	2	-0.68408	8	1	VFYLK(1)MK	0.0159539	75.311	1	0.0218166	67.035	1	0.0192611	73.039	3
A0A6J1RTE7	159	K	14-3-3 protein zeta isoform X2 OS=Frankliniella occidentalis OX=133901 GN=LOC113202324 PE=3 SV=1	LOC113202324	2	1.0249	3	1	AYQEAFDIAK(1)SK	0.000299532	90.412	1	0.000373647	88.101	1	3.34427e-05	110.38	3
A0A6J1RVA6	90	K	14-3-3 protein zeta isoform X1 OS=Frankliniella occidentalis OX=133901 GN=LOC113202324 PE=3 SV=1	LOC113202324	2	0.27571	10	1	EKVEK(1)ELR	0.0145771	97.431	1	0.0145771	97.431	1	0.0144795	97.635	3
A0A6J1RVA6	82	K	14-3-3 protein zeta isoform X1 OS=Frankliniella occidentalis OX=133901 GN=LOC113202324 PE=3 SV=1	LOC113202324	2	-1.4543	10	1	QQMAK(1)EYR	2.27832e-06	144.09	1	3.05022e-06	141.2	1	0.000183076	105.52	3
A0A6J1RVA6	124	K	14-3-3 protein zeta isoform X1 OS=Frankliniella occidentalis OX=133901 GN=LOC113202324 PE=3 SV=1	LOC113202324	2	-0.32013	7	1	MK(1)GDYYR	0.0263879	67.032	1	0.0346643	60.682	1	0.0242649	69.998	3
A0A6J1RVA6	5	K	14-3-3 protein zeta isoform X1 OS=Frankliniella occidentalis OX=133901 GN=LOC113202324 PE=3 SV=1	LOC113202324	2	-0.10757	9	1	SVDK(1)EELVQR	8.04719e-20	198.25	1	1.51152e-15	185.08	1	3.34064e-16	193.52	3
A0A6J1RVA6	70	K	14-3-3 protein zeta isoform X1 OS=Frankliniella occidentalis OX=133901 GN=LOC113202324 PE=3 SV=1	LOC113202324	2	-0.78571	4	1	VISSIEQK(1)TEGSER	1.19413e-05	111.12	1	1.04269e-12	156.6	1	4.00608e-05	102.52	3
A0A6J1RVA6	110	K	14-3-3 protein zeta isoform X1 OS=Frankliniella occidentalis OX=133901 GN=LOC113202324 PE=3 SV=1	LOC113202324	2	1.4646	3	1	YLIPK(1)ASNAESK	0.00843066	59.227	1	0.021788	48.568	1	0.0513935	40.377	3
A0A6J1RTG3	54	K	protein DDI1 homolog 2 OS=Frankliniella occidentalis OX=133901 GN=LOC113202336 PE=3 SV=1	LOC113202336	2	-0.38106	2	1	PLLDDK(1)K	0.0242633	75.109				1	0.0281263	70.525	2
A0A6J1RTG3	58	K	protein DDI1 homolog 2 OS=Frankliniella occidentalis OX=133901 GN=LOC113202336 PE=3 SV=1	LOC113202336	4	-0.63898	1		SLK(1)EHGIQDGDIVVLQHIQQR						1	0.00154064	53.359	1
A0A6J1SEU2	183	K	exosome RNA helicase MTR4 OS=Frankliniella occidentalis OX=133901 GN=LOC113206109 PE=4 SV=1	LOC113206109	2	-0.91343	3	1	ALSNQK(1)YR	0.0106319	75.109	1	0.0334438	52.716	1	0.0154187	66.073	3
A0A6J1RTK4	59	K	aldehyde dehydrogenase, mitochondrial OS=Frankliniella occidentalis OX=133901 GN=LOC113202362 PE=3 SV=1	LOC113202362	3	-0.75416	4	1	ALYSGIFINNEWHK(1)SSSGK	1.72535e-07	99.092	1	3.99453e-12	131.67	1	1.20973e-09	113.54	3
A0A6J1RTK4	64	K	aldehyde dehydrogenase, mitochondrial OS=Frankliniella occidentalis OX=133901 GN=LOC113202362 PE=3 SV=1	LOC113202362	3	-0.26351	3	1	SSSGK(1)TFQTINPATGEAVAEIQEGGK	1.74857e-17	133.76	1	4.76284e-17	127.41	1	3.24455e-14	121.94	3
A0A6J1RTK4	393	K	aldehyde dehydrogenase, mitochondrial OS=Frankliniella occidentalis OX=133901 GN=LOC113202362 PE=3 SV=1	LOC113202362	2	0.30911	4	1	EGAK(1)LVTGGAQVGEK	0.000191977	84.508	1	3.87321e-05	94.339	1	0.000821237	73.296	3
A0A6J1RTK4	171	K	aldehyde dehydrogenase, mitochondrial OS=Frankliniella occidentalis OX=133901 GN=LOC113202362 PE=3 SV=1	LOC113202362	3	0.73614	1		FHGK(1)TIPMDGPFFSFTR						1	0.0227158	42.633	1
A0A6J1RTK4	438	K	aldehyde dehydrogenase, mitochondrial OS=Frankliniella occidentalis OX=133901 GN=LOC113202362 PE=3 SV=1	LOC113202362	2	0.63133	6	1	FK(1)NLDEVIQR	1.71753e-07	135.86	1	7.19372e-06	120.06	1	3.21659e-05	108.7	3
A0A6J1RTK4	290	K	aldehyde dehydrogenase, mitochondrial OS=Frankliniella occidentalis OX=133901 GN=LOC113202362 PE=3 SV=1	LOC113202362	2	-0.10406	11	1	GASDTLK(1)R	0.00633131	91.853	1	0.00942962	81.296	1	0.00588508	93.374	3
A0A6J1RTK4	279	K	aldehyde dehydrogenase, mitochondrial OS=Frankliniella occidentalis OX=133901 GN=LOC113202362 PE=3 SV=1	LOC113202362	2	1.8471	1		IAFTGSTEVGK(1)IIQR						1	4.7425e-06	111.83	1
A0A6J1RTK4	388	K	aldehyde dehydrogenase, mitochondrial OS=Frankliniella occidentalis OX=133901 GN=LOC113202362 PE=3 SV=1	LOC113202362	2	3.7586	12	1	ILEMINSGK(1)K	1.32612e-05	110.39	1	1.14769e-05	112.13	1	2.94769e-05	110.39	3
A0A6J1RTK4	85	K	aldehyde dehydrogenase, mitochondrial OS=Frankliniella occidentalis OX=133901 GN=LOC113202362 PE=3 SV=1	LOC113202362	3	0.38844	3	1	TFQTINPATGEAVAEIQEGGK(1)ADVDK	5.94513e-26	162.47	1	1.33574e-29	167.72	1	2.67059e-21	138.78	3
A0A6J1RTK4	521	K	aldehyde dehydrogenase, mitochondrial OS=Frankliniella occidentalis OX=133901 GN=LOC113202362 PE=3 SV=1	LOC113202362	2	0.15856	5	1	SVIVK(1)VPQK	0.0063651	69.812	1	0.0031521	78.149	1	0.0063651	69.812	3
A0A6J1RTK4	268	K	aldehyde dehydrogenase, mitochondrial OS=Frankliniella occidentalis OX=133901 GN=LOC113202362 PE=3 SV=1	LOC113202362	2	1.2215	3	1	VDK(1)IAFTGSTEVGK	0.00976828	53.491	1	0.0281501	45.614	1	0.00692912	57.414	3
A0A6J1RTK4	167	K	aldehyde dehydrogenase, mitochondrial OS=Frankliniella occidentalis OX=133901 GN=LOC113202362 PE=3 SV=1	LOC113202362	2	-0.10888	6	1	YFAGFADK(1)FHGK	3.34418e-05	102.4	1	4.89301e-07	132.32	1	2.06955e-05	115.33	3
A0A6J1RTK7	70	K	epoxide hydrolase 3-like OS=Frankliniella occidentalis OX=133901 GN=LOC113202299 PE=4 SV=1	LOC113202299	2	0.64668	1		GLK(1)FHYVEK						1	0.0049422	73.841	1
A0A6J1RTM2	61	K	uncharacterized protein LOC113202309 isoform X2 OS=Frankliniella occidentalis OX=133901 GN=LOC113202309 PE=4 SV=1	LOC113202309	3	-0.173	3	1	AALEK(1)YDTCADDCEPTHSR	7.21778e-08	104.45	1	3.33069e-15	150.7	1	6.49212e-08	104.84	3
A0A6J1RTM2	151	K	uncharacterized protein LOC113202309 isoform X2 OS=Frankliniella occidentalis OX=133901 GN=LOC113202309 PE=4 SV=1	LOC113202309	2	1.2194	3		QALQLDGYK(1)NVPK			1	1.19093e-12	161.48	1	5.75087e-09	138.24	2
A0A6J1RTM3	105	K	cuticle protein 16.5-like OS=Frankliniella occidentalis OX=133901 GN=LOC113202381 PE=4 SV=1	LOC113202381	2	-0.78482	4	1	K(1)EGVAVHAAPVVK	0.000108709	88.338	1	0.00161554	62.338				2
A0A6J1RTM3	86	K	cuticle protein 16.5-like OS=Frankliniella occidentalis OX=133901 GN=LOC113202381 PE=4 SV=1	LOC113202381	3	0.34331	10	1	SGDHVVGQYSLVEPDGTK(1)R	1.60099e-07	100.97	1	6.11153e-08	105.5	1	6.19508e-11	122.49	3
A0A6J1RTM3	62	K	cuticle protein 16.5-like OS=Frankliniella occidentalis OX=133901 GN=LOC113202381 PE=4 SV=1	LOC113202381	5	0.22034	3	1	TVAAAPEPYDPHPEYSYNYGVHDGHTGDIK(1)DAQETR	1.55296e-07	71.709	1	2.44478e-05	52.17	1	7.90895e-08	75.343	3
A0A6J1RTP8	62	K	ethanolamine kinase 1 OS=Frankliniella occidentalis OX=133901 GN=LOC113202328 PE=4 SV=1	LOC113202328	2	2.9431	2	1	LSDVK(1)YK	0.0433474	55.676				1	0.0433474	55.676	2
A0A6J1RW74	104	K	endocuticle structural glycoprotein SgAbd-2-like OS=Frankliniella occidentalis OX=133901 GN=LOC113202524 PE=4 SV=1	LOC113202524	2	-0.085139	5	1	DAGK(1)VQGAYEWTSPEGQNFK	4.64526e-67	257.93	1	4.64526e-67	257.93	1	5.4769e-57	240.21	3
A0A6J1RW74	100	K	endocuticle structural glycoprotein SgAbd-2-like OS=Frankliniella occidentalis OX=133901 GN=LOC113202524 PE=4 SV=1	LOC113202524	2	0.083471	17	1	MEQAALEK(1)DAGK	1.24095e-10	151.7	1	5.48909e-07	131.69	1	1.84551e-15	170.66	3
A0A6J1RW74	53	K	endocuticle structural glycoprotein SgAbd-2-like OS=Frankliniella occidentalis OX=133901 GN=LOC113202524 PE=4 SV=1	LOC113202524	3	0.049772	10	1	MLVQGK(1)SHGAVLTK	1.61526e-06	118.52	1	9.67753e-10	145.43	1	5.39244e-05	95.981	3
A0A6J1RW74	61	K	endocuticle structural glycoprotein SgAbd-2-like OS=Frankliniella occidentalis OX=133901 GN=LOC113202524 PE=4 SV=1	LOC113202524	3	-0.61513	5	1	SHGAVLTK(1)EGGAQTLEESFDMNEPGR	7.20621e-35	189.84	1	1.3908e-40	200.95	1	2.12882e-08	93.21	3
A0A6J1RW74	92	K	endocuticle structural glycoprotein SgAbd-2-like OS=Frankliniella occidentalis OX=133901 GN=LOC113202524 PE=4 SV=1	LOC113202524	2	0.14871	5	1	TNNGIAK(1)MEQAALEK	3.27156e-05	95.662	1	2.39694e-07	123.28	1	3.67207e-05	95.197	3
A0A6J1RW74	85	K	endocuticle structural glycoprotein SgAbd-2-like OS=Frankliniella occidentalis OX=133901 GN=LOC113202524 PE=4 SV=1	LOC113202524	3	-0.88098	9	1	YLYHFK(1)TNNGIAK	1.35599e-14	166.62	1	7.15515e-05	94.122	1	0.000137066	80.312	3
A0A6J1RTV7	646	K	transcriptional regulator ATRX-like isoform X2 OS=Frankliniella occidentalis OX=133901 GN=LOC113201972 PE=4 SV=1	LOC113201972	2	4.0252	1		LK(1)EKNRSSK						0.999996	0.0217308	56.258	1
A0A6J1RTW4	558	K	uncharacterized protein LOC113202364 OS=Frankliniella occidentalis OX=133901 GN=LOC113202364 PE=4 SV=1	LOC113202364	3	-0.23527	15	1	AAVAVDTDYDPNPSYNYAYDIHDSLTGDAK(1)SQQESR	1.89663e-40	175.75	1	4.62826e-73	229.5	1	1.22043e-48	183.93	3
A0A6J1RTW4	119	K	uncharacterized protein LOC113202364 OS=Frankliniella occidentalis OX=133901 GN=LOC113202364 PE=4 SV=1	LOC113202364	3	0.17284	7	1	AAVAVDTDYDPNPSYNYAYDIHDSLTGDNK(1)NQQESR	3.09522e-26	144.26	1	4.94865e-41	179.85	1	2.36099e-20	124.55	3
A0A6J1RTW4	609	K	uncharacterized protein LOC113202364 OS=Frankliniella occidentalis OX=133901 GN=LOC113202364 PE=4 SV=1	LOC113202364	2	-3.3399	4	1	EPAAVAVK(1)AVAK	0.000531369	83.182	1	8.56818e-05	103.91	1	0.000175754	95.618	3
A0A6J1RTW4	162	K	uncharacterized protein LOC113202364 OS=Frankliniella occidentalis OX=133901 GN=LOC113202364 PE=4 SV=1	LOC113202364	3	0.30135	3		TVEYTADPVNGFNAVVHK(1)DGPAVAVK			1	3.04743e-07	87.92	1	4.52113e-07	85.17	2
A0A6J1RTW4	601	K	uncharacterized protein LOC113202364 OS=Frankliniella occidentalis OX=133901 GN=LOC113202364 PE=4 SV=1	LOC113202364	3	0.65732	3	1	TVEYTADPVNGFNAVVHK(1)EPAAVAVK	4.41351e-05	69.845	1	2.68287e-13	115.55	1	3.98021e-07	86.18	3
A0A6J1RTY0	139	K	Complex I-B17 OS=Frankliniella occidentalis OX=133901 GN=LOC113201998 PE=3 SV=1	LOC113201998	3	1.1311	1		K(1)TFRPIGSEFYNTK			1	8.29795e-05	89.484				1
A0A6J1RTY0	152	K	Complex I-B17 OS=Frankliniella occidentalis OX=133901 GN=LOC113201998 PE=3 SV=1	LOC113201998	4	0.74951	3	0.98487	TFRPIGSEFYNTK(0.998)ETLK(0.002)PADYYDNR	9.16563e-10	101.45	0.996347	8.93247e-13	111.55	0.998476	3.86292e-07	87.792	3
A0A6J1RTZ4	93	K	larval cuticle protein A3A-like OS=Frankliniella occidentalis OX=133901 GN=LOC113202389 PE=4 SV=1	LOC113202389	3	2.1878	1	1	QQK(1)EELHNGVVQGVYSLVEPDGTTR	0.000152588	63.272							1
A0A6J1RTZ4	142	K	larval cuticle protein A3A-like OS=Frankliniella occidentalis OX=133901 GN=LOC113202389 PE=4 SV=1	LOC113202389	2	-0.81324	3	1	VAIAK(1)VAVAPAIAK	0.0102525	52.821	1	0.021948	47.242	1	0.000858658	74.537	3
A0A6J1RTZ8	86	K	Acyl carrier protein OS=Frankliniella occidentalis OX=133901 GN=LOC113202459 PE=3 SV=1	LOC113202459	2	0.36675	6	1	LFDK(1)VNPEK	0.000124482	117.7	1	4.89295e-05	125.75	1	4.89295e-05	125.75	3
A0A6J1RUC6	66	K	probable nuclear transport factor 2 isoform X2 OS=Frankliniella occidentalis OX=133901 GN=LOC113202465 PE=4 SV=1	LOC113202465	2	0.14079	5	1	LTSLAFQK(1)INR	3.22417e-11	160.33	1	4.97134e-09	139.15	1	0.000116723	100.69	3
A0A6J1RU21	2550	K	uncharacterized protein LOC113202404 OS=Frankliniella occidentalis OX=133901 GN=LOC113202404 PE=3 SV=1	LOC113202404	3	1.462	2	1	SLQIIQK(1)TLGDLSPEEQK	0.000702458	74.141				1	0.00534782	59.728	2
A0A6J1RU52	14	K	Coatomer subunit delta OS=Frankliniella occidentalis OX=133901 GN=LOC113202048 PE=3 SV=1	LOC113202048	2	-0.97165	3	1	AGK(1)VIFSR	0.0117873	72.928	1	0.0161706	64.654	1	0.00896085	78.264	3
A0A6J1RU52	345	K	Coatomer subunit delta OS=Frankliniella occidentalis OX=133901 GN=LOC113202048 PE=3 SV=1	LOC113202048	3	-0.13079	3	1	GIQLQTHPNVDK(1)ELFK	8.43559e-07	106.6	1	3.08433e-07	110.97	1	2.96136e-05	86.497	3
A0A6J1RU52	373	K	Coatomer subunit delta OS=Frankliniella occidentalis OX=133901 GN=LOC113202048 PE=3 SV=1	LOC113202048	3	0.50873	3	1	NPGKPFPMQTDVGVLK(1)WR	3.72303e-31	199.08	1	2.4935e-10	132.84	1	2.87783e-12	140.46	3
A0A6J1RU52	330	K	Coatomer subunit delta OS=Frankliniella occidentalis OX=133901 GN=LOC113202048 PE=3 SV=1	LOC113202048	2	-0.49738	1		VSLENK(1)DQR						1	0.0449738	44.425	1
A0A6J1RU67	741	K	Pyruvate carboxylase OS=Frankliniella occidentalis OX=133901 GN=LOC113202510 PE=4 SV=1	LOC113202510	3	0.21659	8	0.999929	AGTHVLAIK(1)DMAGLLKPAAAK	1.83583e-06	88.574	1	4.42309e-19	139.11	1	2.78189e-06	87.647	3
A0A6J1RU67	295	K	Pyruvate carboxylase OS=Frankliniella occidentalis OX=133901 GN=LOC113202510 PE=4 SV=1	LOC113202510	2	-1.1411	1		DAMTDYAVK(1)LAK			1	0.00342882	71.176				1
A0A6J1RU67	555	K	Pyruvate carboxylase OS=Frankliniella occidentalis OX=133901 GN=LOC113202510 PE=4 SV=1	LOC113202510	2	-0.91321	6	1	DGPEAFAK(1)AVR	2.85592e-05	108.7	1	0.000133015	99.283	1	0.000150985	97.734	3
A0A6J1RU67	1031	K	Pyruvate carboxylase OS=Frankliniella occidentalis OX=133901 GN=LOC113202510 PE=4 SV=1	LOC113202510	2	-1.1996	2		EEFGPVDK(1)LETR			1	0.00360581	64.224	1	0.00209702	71.558	2
A0A6J1RU67	1103	K	Pyruvate carboxylase OS=Frankliniella occidentalis OX=133901 GN=LOC113202510 PE=4 SV=1	LOC113202510	3	-0.1789	2		EIHIHPK(1)AQK			1	0.00957522	48.091	0.999911	0.0133777	47.894	2
A0A6J1RU67	192	K	Pyruvate carboxylase OS=Frankliniella occidentalis OX=133901 GN=LOC113202510 PE=4 SV=1	LOC113202510	3	-0.76107	2	1	HGLPVIFK(1)AAYGGGGR	3.78876e-06	96.464				1	9.23283e-07	106.32	2
A0A6J1RU67	251	K	Pyruvate carboxylase OS=Frankliniella occidentalis OX=133901 GN=LOC113202510 PE=4 SV=1	LOC113202510	3	0.17164	9	1	HIEVQLLGDK(1)AGNVVHLYER	1.43503e-48	227.2	1	8.2796e-58	247.85	1	1.16151e-40	217.11	3
A0A6J1RU67	271	K	Pyruvate carboxylase OS=Frankliniella occidentalis OX=133901 GN=LOC113202510 PE=4 SV=1	LOC113202510	3	-0.0070649	1		HQK(1)VVEIAPAPNLPIK						1	0.00255329	55.011	1
A0A6J1RU67	105	K	Pyruvate carboxylase OS=Frankliniella occidentalis OX=133901 GN=LOC113202510 PE=4 SV=1	LOC113202510	3	0.63744	5	1	IAK(1)ENNVDAIHPGYGFLSER	3.29791e-10	117.38	1	1.35856e-07	94.632	1	5.98229e-06	86.832	3
A0A6J1RU67	1096	K	Pyruvate carboxylase OS=Frankliniella occidentalis OX=133901 GN=LOC113202510 PE=4 SV=1	LOC113202510	3	-0.60629	3	1	K(1)EIHIHPK	0.001552	99.7	1	0.00212683	91.069	1	0.00263601	85.716	3
A0A6J1RU67	995	K	Pyruvate carboxylase OS=Frankliniella occidentalis OX=133901 GN=LOC113202510 PE=4 SV=1	LOC113202510	2	-1.4348	3	1	LGDELK(1)ER	0.0151567	66.568	1	0.00351371	103.55	1	0.0124837	71.614	3
A0A6J1RU67	212	K	Pyruvate carboxylase OS=Frankliniella occidentalis OX=133901 GN=LOC113202510 PE=4 SV=1	LOC113202510	2	-0.73158	2		MEEVK(1)EAFTR			1	0.000832684	85.813	1	5.23301e-05	107.06	2
A0A6J1RU67	988	K	Pyruvate carboxylase OS=Frankliniella occidentalis OX=133901 GN=LOC113202510 PE=4 SV=1	LOC113202510	2	1.6212	9	1	PGASLPPLDFK(1)K	2.6205e-05	114.72	1	2.16029e-05	116.24	1	1.14835e-06	127.17	3
A0A6J1RU67	77	K	Pyruvate carboxylase OS=Frankliniella occidentalis OX=133901 GN=LOC113202510 PE=4 SV=1	LOC113202510	2	0.85094	4	1	QK(1)ADESYIVGK	0.00421418	66.267	1	0.0036191	68.536	1	3.51317e-09	143	3
A0A6J1RU67	547	K	Pyruvate carboxylase OS=Frankliniella occidentalis OX=133901 GN=LOC113202510 PE=4 SV=1	LOC113202510	2	1.0226	3	1	QVLLK(1)DGPEAFAK	0.000138519	96.059	1	2.63407e-05	111.79	1	1.77552e-05	115.57	3
A0A6J1RU67	383	K	Pyruvate carboxylase OS=Frankliniella occidentalis OX=133901 GN=LOC113202510 PE=4 SV=1	LOC113202510	2	0.57329	3	1	VTTEDPAK(1)NFQPDTGR	1.32456e-05	94.569	1	6.84619e-06	101.78	1	4.70723e-07	117.18	3
A0A6J1RU67	150	K	Pyruvate carboxylase OS=Frankliniella occidentalis OX=133901 GN=LOC113202510 PE=4 SV=1	LOC113202510	2	0.6529	8	1	VVQQMGDK(1)VAAR	1.92113e-09	146.36	1	4.89301e-07	132.32	1	7.60398e-07	127.17	3
A0A6J1RUB4	67	K	Cytosolic Fe-S cluster assembly factor NUBP1 homolog OS=Frankliniella occidentalis OX=133901 GN=LOC113202542 PE=3 SV=1	LOC113202542	2	-0.11298	1	1	ILVLSGK(1)GGVGK	0.0426437	49.448							1
A0A6J1RUF2	81	K	acyl-CoA synthetase family member 3, mitochondrial-like OS=Frankliniella occidentalis OX=133901 GN=LOC113202116 PE=3 SV=1	LOC113202116	2	-1.6303	2		LLADK(1)VSESLEGR			1	0.0104489	54.898	1	0.0127855	52.101	2
A0A6J1RUF9	69	K	co-chaperone protein daf-41 OS=Frankliniella occidentalis OX=133901 GN=LOC113202563 PE=4 SV=1	LOC113202563	2	-0.33142	3	1	EVDPEK(1)CLK	0.0178519	56.916	1	0.00221503	83.783	1	0.00100013	93.178	3
A0A6J1RUF9	45	K	co-chaperone protein daf-41 OS=Frankliniella occidentalis OX=133901 GN=LOC113202563 PE=4 SV=1	LOC113202563	2	0.99813	3	1	IYFK(1)GTGGAEK	0.00233419	73.435	1	0.00221213	73.9	1	0.0102545	59.367	3
A0A6J1RUF9	84	K	co-chaperone protein daf-41 OS=Frankliniella occidentalis OX=133901 GN=LOC113202563 PE=4 SV=1	LOC113202563	2	0.046254	4	1	NIELILK(1)K	0.0103932	78.516	1	0.00814433	85.676	1	0.0170164	67.897	3
A0A6J1RUF9	106	K	co-chaperone protein daf-41 OS=Frankliniella occidentalis OX=133901 GN=LOC113202563 PE=4 SV=1	LOC113202563	3	0.44883	1		VHWLK(1)VDFNK			1	0.00323647	61.161				1
A0A6J1RUH2	1491	K	vitellogenin-1-like OS=Frankliniella occidentalis OX=133901 GN=LOC113202497 PE=4 SV=1	LOC113202497	3	1.7558	1		ALNADPQSK(1)IQAQIAFGEK						1	1.30849e-05	84.765	1
A0A6J1RUH2	1877	K	vitellogenin-1-like OS=Frankliniella occidentalis OX=133901 GN=LOC113202497 PE=4 SV=1	LOC113202497	2	-0.14152	9	1	ANQAK(1)CFSK	3.81175e-05	128.86	1	0.000111545	118.71	1	0.00073333	98.048	3
A0A6J1RUH2	61	K	vitellogenin-1-like OS=Frankliniella occidentalis OX=133901 GN=LOC113202497 PE=4 SV=1	LOC113202497	2	-0.09207	3	1	AQLSVQPK(1)SENVLIAK	1.7349e-10	139.49	1	3.69395e-18	173.03	1	8.00006e-14	156.17	3
A0A6J1RUH2	69	K	vitellogenin-1-like OS=Frankliniella occidentalis OX=133901 GN=LOC113202497 PE=4 SV=1	LOC113202497	2	-0.02782	5	1	SENVLIAK(1)VSNAEYAK	5.0066e-18	170.09	1	3.31497e-07	110.04	1	7.73569e-30	205.98	3
A0A6J1RUH2	614	K	vitellogenin-1-like OS=Frankliniella occidentalis OX=133901 GN=LOC113202497 PE=4 SV=1	LOC113202497	2	0.065566	12	1	ATLAK(1)FAIVAR	5.90547e-11	155	1	2.10346e-09	146.71	1	2.91469e-14	180.07	3
A0A6J1RUH2	1325	K	vitellogenin-1-like OS=Frankliniella occidentalis OX=133901 GN=LOC113202497 PE=4 SV=1	LOC113202497	3	-0.77211	11	1	AYEFALTYDHQK(1)TSAK	4.7523e-11	141.55	1	1.20686e-12	151.8	1	7.09093e-09	130.01	3
A0A6J1RUH2	1441	K	vitellogenin-1-like OS=Frankliniella occidentalis OX=133901 GN=LOC113202497 PE=4 SV=1	LOC113202497	3	1.0087	3	1	AYFIATAAYANSQVDEK(1)AR	0.00132082	59.733	1	2.10208e-07	97.081	1	1.76732e-05	81.606	3
A0A6J1RUH2	1227	K	vitellogenin-1-like OS=Frankliniella occidentalis OX=133901 GN=LOC113202497 PE=4 SV=1	LOC113202497	2	-1.1387	13	1	DAK(1)IAMVR	0.00829064	80.165	1	0.00662872	86.833	1	0.00719331	84.568	3
A0A6J1RUH2	1735	K	vitellogenin-1-like OS=Frankliniella occidentalis OX=133901 GN=LOC113202497 PE=4 SV=1	LOC113202497	3	-0.52415	1		DASGSHDK(0.5)K(0.5)ELK			0.5	0.00229794	63.091				1
A0A6J1RUH2	1736	K	vitellogenin-1-like OS=Frankliniella occidentalis OX=133901 GN=LOC113202497 PE=4 SV=1	LOC113202497	3	-0.52415	1		DASGSHDK(0.5)K(0.5)ELK			0.5	0.00229794	63.091				1
A0A6J1RUH2	1997	K	vitellogenin-1-like OS=Frankliniella occidentalis OX=133901 GN=LOC113202497 PE=4 SV=1	LOC113202497	2	-0.26814	2	1	GANK(1)SLK	0.0273583	65.676	1	0.0233365	71.296				2
A0A6J1RUH2	2000	K	vitellogenin-1-like OS=Frankliniella occidentalis OX=133901 GN=LOC113202497 PE=4 SV=1	LOC113202497	2	0.49462	6	1	SLK(1)VNIPESCR	0.000640367	84.169	1	0.000124262	100.04	1	5.15873e-11	127.52	3
A0A6J1RUH2	1993	K	vitellogenin-1-like OS=Frankliniella occidentalis OX=133901 GN=LOC113202497 PE=4 SV=1	LOC113202497	2	-0.13065	16	1	GANPDFSQK(1)GANK	1.24209e-12	161.25	1	4.54833e-09	141.13	1	3.26885e-05	109	3
A0A6J1RUH2	215	K	vitellogenin-1-like OS=Frankliniella occidentalis OX=133901 GN=LOC113202497 PE=4 SV=1	LOC113202497	2	0.43111	16	1	GDGQLIDIVK(1)TK	6.91034e-07	130.19	1	2.49021e-05	113.69	1	0.000530685	83.204	3
A0A6J1RUH2	1983	K	vitellogenin-1-like OS=Frankliniella occidentalis OX=133901 GN=LOC113202497 PE=4 SV=1	LOC113202497	2	-0.70327	27	1	HWAQMIK(1)K	0.000734035	130.27	1	0.00362316	105.14	1	0.00308963	86.833	3
A0A6J1RUH2	1984	K	vitellogenin-1-like OS=Frankliniella occidentalis OX=133901 GN=LOC113202497 PE=4 SV=1	LOC113202497	2	0.50931	3	1	K(1)GANPDFSQK	0.0143931	59.198	1	0.000235468	98.182	1	0.000689376	89.266	3
A0A6J1RUH2	609	K	vitellogenin-1-like OS=Frankliniella occidentalis OX=133901 GN=LOC113202497 PE=4 SV=1	LOC113202497	3	0.012623	8	1	IAQQIGQELQHPSQIPEK(1)ATLAK	1.39132e-09	106.42	1	1.65701e-12	121.25	1	7.60955e-07	88.09	3
A0A6J1RUH2	628	K	vitellogenin-1-like OS=Frankliniella occidentalis OX=133901 GN=LOC113202497 PE=4 SV=1	LOC113202497	3	-0.62622	7		IMNEK(1)QIEQAAHELYAAPSK			1	1.4911e-15	150.69	1	9.76077e-19	165.06	2
A0A6J1RUH2	643	K	vitellogenin-1-like OS=Frankliniella occidentalis OX=133901 GN=LOC113202497 PE=4 SV=1	LOC113202497	3	-0.525	2		QIEQAAHELYAAPSK(1)SASQSESASAK			1	4.42356e-13	110.83	1	1.72441e-13	118.15	2
A0A6J1RUH2	157	K	vitellogenin-1-like OS=Frankliniella occidentalis OX=133901 GN=LOC113202497 PE=4 SV=1	LOC113202497	3	0.071886	1		INNK(1)PSHGSLNGVYK						1	0.00635067	47.774	1
A0A6J1RUH2	844	K	vitellogenin-1-like OS=Frankliniella occidentalis OX=133901 GN=LOC113202497 PE=4 SV=1	LOC113202497	2	0.39129	2		ISPK(1)VAR			1	0.0158857	84.244	1	0.0250404	68.915	2
A0A6J1RUH2	1482	K	vitellogenin-1-like OS=Frankliniella occidentalis OX=133901 GN=LOC113202497 PE=4 SV=1	LOC113202497	2	-1.0958	3	1	K(1)ALNADPQSK	0.000221441	98.898	1	1.05074e-05	119.27	1	2.19212e-05	114.86	3
A0A6J1RUH2	1963	K	vitellogenin-1-like OS=Frankliniella occidentalis OX=133901 GN=LOC113202497 PE=4 SV=1	LOC113202497	3	-0.03679	3	1	K(1)IDFHCVSDSSASR	5.14483e-05	91.076	1	0.000489127	70.451	1	0.000273437	75.911	3
A0A6J1RUH2	840	K	vitellogenin-1-like OS=Frankliniella occidentalis OX=133901 GN=LOC113202497 PE=4 SV=1	LOC113202497	2	0.27397	9	1	LAK(1)ISPK	0.0101146	101.64	1	0.00511107	117.16	1	0.00938303	104.21	3
A0A6J1RUH2	1516	K	vitellogenin-1-like OS=Frankliniella occidentalis OX=133901 GN=LOC113202497 PE=4 SV=1	LOC113202497	3	0.02009	3	1	LDSSASQINVQAQMK(1)QSSAR	0.000234562	67.579	1	4.02232e-34	208.52	1	1.9416e-22	176.42	3
A0A6J1RUH2	837	K	vitellogenin-1-like OS=Frankliniella occidentalis OX=133901 GN=LOC113202497 PE=4 SV=1	LOC113202497	2	-0.41683	25	1	LHMVVALNK(1)LAK	2.01754e-07	130.98	1	1.32348e-07	133.23	1	1.70384e-11	130.01	3
A0A6J1RUH2	112	K	vitellogenin-1-like OS=Frankliniella occidentalis OX=133901 GN=LOC113202497 PE=4 SV=1	LOC113202497	2	-0.28471	12	1	LK(1)NGIVDELIVSK	2.78781e-05	111.12	1	3.38514e-09	143.93	1	4.89479e-06	121.24	3
A0A6J1RUH2	1224	K	vitellogenin-1-like OS=Frankliniella occidentalis OX=133901 GN=LOC113202497 PE=4 SV=1	LOC113202497	2	-0.36308	5	1	LQPINANK(1)DAK	0.00342884	69.261	1	0.0390426	44.543				2
A0A6J1RUH2	105	K	vitellogenin-1-like OS=Frankliniella occidentalis OX=133901 GN=LOC113202497 PE=4 SV=1	LOC113202497	3	-0.84349	6	1	LSYHQLPVSSK(1)PFEIK	2.2954e-05	88.385	1	3.69961e-05	84.403	1	1.52381e-06	104.26	3
A0A6J1RUH2	110	K	vitellogenin-1-like OS=Frankliniella occidentalis OX=133901 GN=LOC113202497 PE=4 SV=1	LOC113202497	2	0.045653	8	1	PFEIK(1)LK	4.29297e-10	124.98	0.994878	0.000312941	70.615	1	1.55802e-08	111.02	3
A0A6J1RUH2	894	K	vitellogenin-1-like OS=Frankliniella occidentalis OX=133901 GN=LOC113202497 PE=4 SV=1	LOC113202497	2	-0.71484	10	1	MAEFTNQDNNK(1)QVISVVK	1.54447e-74	282.49	1	1.32124e-83	286.28	1	7.91127e-120	328.83	3
A0A6J1RUH2	1481	K	vitellogenin-1-like OS=Frankliniella occidentalis OX=133901 GN=LOC113202497 PE=4 SV=1	LOC113202497	2	-0.1846	28	1	MPNVPALNFK(1)K	3.84535e-06	121.6	1	3.84535e-06	121.6	1	8.5346e-06	113.93	3
A0A6J1RUH2	562	K	vitellogenin-1-like OS=Frankliniella occidentalis OX=133901 GN=LOC113202497 PE=4 SV=1	LOC113202497	4	-0.43716	1		MSQPPK(1)HPMLPYFIGYQGSNIAASSQVNPVHAVQK			1	5.25939e-10	92.01				1
A0A6J1RUH2	1867	K	vitellogenin-1-like OS=Frankliniella occidentalis OX=133901 GN=LOC113202497 PE=4 SV=1	LOC113202497	3	-0.31574	6	1	NAQQFAASWALSPSGAVK(1)EQQQK	1.14306e-25	173.36	1	1.66062e-25	169.77	1	6.65686e-09	99.603	3
A0A6J1RUH2	1607	K	vitellogenin-1-like OS=Frankliniella occidentalis OX=133901 GN=LOC113202497 PE=4 SV=1	LOC113202497	2	1.0045	5	1	NSHNNK(1)VELQLR	0.00455553	53.557	1	0.00440822	54.023	1	0.00109061	65.179	3
A0A6J1RUH2	1251	K	vitellogenin-1-like OS=Frankliniella occidentalis OX=133901 GN=LOC113202497 PE=4 SV=1	LOC113202497	4	1.3594	10	1	SRPYTAQHNILDLTPTEQK(1)PIHVR	1.48914e-34	192.12	1	6.69704e-09	104.52	1	1.01876e-54	226.56	3
A0A6J1RUH2	910	K	vitellogenin-1-like OS=Frankliniella occidentalis OX=133901 GN=LOC113202497 PE=4 SV=1	LOC113202497	3	0.11123	4		SAIESAANK(1)LQSQDNQELAENAR			1	7.84784e-26	175.85	1	5.92457e-22	163.68	2
A0A6J1RUH2	793	K	vitellogenin-1-like OS=Frankliniella occidentalis OX=133901 GN=LOC113202497 PE=4 SV=1	LOC113202497	3	2.8361	34	1	SAVQNGDSHK(1)VQVYTR	1.96799e-36	211.29	1	2.65169e-37	223.29	1	4.16118e-18	171.98	3
A0A6J1RUH2	1100	K	vitellogenin-1-like OS=Frankliniella occidentalis OX=133901 GN=LOC113202497 PE=4 SV=1	LOC113202497	2	-0.67821	2	1	SGENFNYTK(1)LYNR	2.94741e-12	153.81				1	4.28407e-22	192.15	2
A0A6J1RUH2	1460	K	vitellogenin-1-like OS=Frankliniella occidentalis OX=133901 GN=LOC113202497 PE=4 SV=1	LOC113202497	2	-0.6619	3	1	SSENNK(1)EQQLAMTASAK	1.36049e-37	217.4	1	2.02486e-12	151.04	1	7.36725e-64	261.59	3
A0A6J1RUH2	1921	K	vitellogenin-1-like OS=Frankliniella occidentalis OX=133901 GN=LOC113202497 PE=4 SV=1	LOC113202497	2	-0.27837	4	1	SSPK(1)TAAGCTSHR	6.76666e-05	91.62	1	6.76666e-05	91.62	1	6.86163e-07	129.77	3
A0A6J1RUH2	29	K	vitellogenin-1-like OS=Frankliniella occidentalis OX=133901 GN=LOC113202497 PE=4 SV=1	LOC113202497	2	1.0922	7	1	TGSEYK(1)YQVR	7.67264e-07	127.76	1	1.05954e-06	123.79	1	5.34537e-08	137.98	3
A0A6J1RUH2	1174	K	vitellogenin-1-like OS=Frankliniella occidentalis OX=133901 GN=LOC113202497 PE=4 SV=1	LOC113202497	2	-0.47348	11	1	TQAK(1)IGFVTPFDHQR	7.7247e-18	172.26	1	5.33831e-08	127.83	1	6.20977e-05	84.653	3
A0A6J1RUH2	1148	K	vitellogenin-1-like OS=Frankliniella occidentalis OX=133901 GN=LOC113202497 PE=4 SV=1	LOC113202497	2	0.84143	5	1	TQPDMANGPK(1)DAVMIPK	0.00052675	73.498	1	3.26939e-06	101.05	1	1.72341e-05	92.264	3
A0A6J1RUH2	288	K	vitellogenin-1-like OS=Frankliniella occidentalis OX=133901 GN=LOC113202497 PE=4 SV=1	LOC113202497	3	0.22862	5	1	VILSPVLYNNQK(1)GMVVSR	2.02222e-25	190.24	1	7.31148e-17	165.9	1	1.06094e-12	145.91	3
A0A6J1RUH2	1216	K	vitellogenin-1-like OS=Frankliniella occidentalis OX=133901 GN=LOC113202497 PE=4 SV=1	LOC113202497	2	0.19765	6	1	VK(1)LQPINANK	1.05431e-06	123.86	1	0.000142345	101.65	1	2.57717e-05	111.61	3
A0A6J1RUH2	1601	K	vitellogenin-1-like OS=Frankliniella occidentalis OX=133901 GN=LOC113202497 PE=4 SV=1	LOC113202497	3	-0.51719	7	1	YFGWQYNSENFVNPK(1)NSHNNK	3.77123e-11	113.54	1	1.03644e-20	154.26	1	1.1479e-21	165.3	3
A0A6J1S1G8	302	K	heterogeneous nuclear ribonucleoprotein Q isoform X4 OS=Frankliniella occidentalis OX=133901 GN=LOC113202575 PE=4 SV=1	LOC113202575	2	0.53324	3	1	AASLAK(1)R	0.0220459	77.741	1	0.0198556	81.613	1	0.0220459	77.741	3
A0A6J1S1G8	124	K	heterogeneous nuclear ribonucleoprotein Q isoform X4 OS=Frankliniella occidentalis OX=133901 GN=LOC113202575 PE=4 SV=1	LOC113202575	2	0.15355	6	1	APDEEK(1)IK	0.00381792	101.43	1	0.00882718	78.516	1	0.0236832	59.35	3
A0A6J1S1G8	231	K	heterogeneous nuclear ribonucleoprotein Q isoform X4 OS=Frankliniella occidentalis OX=133901 GN=LOC113202575 PE=4 SV=1	LOC113202575	3	0.99246	1		ELDNYEIK(0.041)PGK(0.959)SLK						0.959045	0.00170789	62.162	1
A0A6J1S1G8	234	K	heterogeneous nuclear ribonucleoprotein Q isoform X4 OS=Frankliniella occidentalis OX=133901 GN=LOC113202575 PE=4 SV=1	LOC113202575	2	-0.86841	3	1	SLK(1)VNISVPNLR	0.0434356	42.579	1	0.00930668	58.32	1	0.0391628	43.761	3
A0A6J1S1G8	362	K	heterogeneous nuclear ribonucleoprotein Q isoform X4 OS=Frankliniella occidentalis OX=133901 GN=LOC113202575 PE=4 SV=1	LOC113202575	2	-1.1466	3	1	ESFEQFGK(1)VER	0.000755652	81.709	1	0.00016409	96.604	1	0.00200292	74.698	3
A0A6J1S1G8	296	K	heterogeneous nuclear ribonucleoprotein Q isoform X4 OS=Frankliniella occidentalis OX=133901 GN=LOC113202575 PE=4 SV=1	LOC113202575	3	-0.22596	2		GFCFLEYDTHK(1)AASLAK			1	1.24851e-08	120.63	1	7.68084e-12	140.22	2
A0A6J1S1G8	255	K	heterogeneous nuclear ribonucleoprotein Q isoform X4 OS=Frankliniella occidentalis OX=133901 GN=LOC113202575 PE=4 SV=1	LOC113202575	2	-0.48876	2	1	GK(1)DEILEEFNK	4.44819e-07	130.1	1	1.14912e-09	149.23				2
A0A6J1S1G8	167	K	heterogeneous nuclear ribonucleoprotein Q isoform X4 OS=Frankliniella occidentalis OX=133901 GN=LOC113202575 PE=4 SV=1	LOC113202575	2	-0.15558	2		GPAPGNGCEVFCGK(1)IPK			1	0.000122784	79.346	1	3.11493e-05	90.561	2
A0A6J1S1G8	370	K	heterogeneous nuclear ribonucleoprotein Q isoform X4 OS=Frankliniella occidentalis OX=133901 GN=LOC113202575 PE=4 SV=1	LOC113202575	3	0.79693	1		IK(1)DYAFVHFEER						1	0.000122503	88.092	1
A0A6J1S1G8	43	K	heterogeneous nuclear ribonucleoprotein Q isoform X4 OS=Frankliniella occidentalis OX=133901 GN=LOC113202575 PE=4 SV=1	LOC113202575	2	-1.1212	4	1	LDDIYK(1)TGK	0.0167543	57.785	1	0.0184976	56.404	1	0.00201178	85.355	3
A0A6J1S1G8	33	K	heterogeneous nuclear ribonucleoprotein Q isoform X4 OS=Frankliniella occidentalis OX=133901 GN=LOC113202575 PE=4 SV=1	LOC113202575	2	0.30901	3	1	LLTSGLDEK(1)VAAK	1.20264e-06	123.95	1	2.63407e-05	111.79	1	0.000177054	92.856	3
A0A6J1S1G8	354	K	heterogeneous nuclear ribonucleoprotein Q isoform X4 OS=Frankliniella occidentalis OX=133901 GN=LOC113202575 PE=4 SV=1	LOC113202575	2	-0.91526	3	1	MK(1)ESFEQFGK	0.0217197	51.252	1	0.00558876	65.842	1	0.000155124	100.88	3
A0A6J1S1G8	95	K	heterogeneous nuclear ribonucleoprotein Q isoform X4 OS=Frankliniella occidentalis OX=133901 GN=LOC113202575 PE=4 SV=1	LOC113202575	2	-0.76709	3	1	SAFLCGVMK(1)TYR	0.000662637	79.089	1	0.000155711	97.463	1	0.000493442	84.365	3
A0A6J1S1G8	253	K	heterogeneous nuclear ribonucleoprotein Q isoform X4 OS=Frankliniella occidentalis OX=133901 GN=LOC113202575 PE=4 SV=1	LOC113202575	3	2.019	1		SK(0.789)GK(0.211)DEILEEFNK						0.789419	0.00793498	49.333	1
A0A6J1S1G8	337	K	heterogeneous nuclear ribonucleoprotein Q isoform X4 OS=Frankliniella occidentalis OX=133901 GN=LOC113202575 PE=4 SV=1	LOC113202575	2	0.29325	4	1	VK(1)VLYVR	0.0112671	97.602	1	0.0122195	94.262	1	0.0154708	85.359	3
A0A6J1S0C6	160	K	sulfotransferase family cytosolic 1B member 1-like isoform X2 OS=Frankliniella occidentalis OX=133901 GN=LOC113202578 PE=4 SV=1	LOC113202578	3	0.10129	3		THLPYQLLPTQLQDPK(1)SK			1	6.67761e-07	96.153	1	0.000184917	74.618	2
A0A6J1RUP4	409	K	synapsin OS=Frankliniella occidentalis OX=133901 GN=LOC113202187 PE=3 SV=1	LOC113202187	3	-0.17045	1		IGHAHGGLGK(1)VR			1	0.00290008	65.241				1
A0A6J1RUP4	448	K	synapsin OS=Frankliniella occidentalis OX=133901 GN=LOC113202187 PE=3 SV=1	LOC113202187	3	-0.15695	2	1	YDIHVQK(1)IGSNYK	4.51673e-05	96.135	1	0.000608255	69.345				2
A0A6J1S0I8	254	K	glycerol-3-phosphate phosphatase isoform X2 OS=Frankliniella occidentalis OX=133901 GN=LOC113202620 PE=3 SV=1	LOC113202620	2	0.2337	1	1	CNTDILLGK(1)R	0.00266879	81.625							1
A0A6J1S0I8	167	K	glycerol-3-phosphate phosphatase isoform X2 OS=Frankliniella occidentalis OX=133901 GN=LOC113202620 PE=3 SV=1	LOC113202620	2	-1.8875	2		MLK(1)AASYLAR			1	0.00119822	80.706	1	0.00107577	82.417	2
A0A6J1S0I8	103	K	glycerol-3-phosphate phosphatase isoform X2 OS=Frankliniella occidentalis OX=133901 GN=LOC113202620 PE=3 SV=1	LOC113202620	2	0.34082	3	1	YLQEQGFK(1)DK	6.10988e-07	129.89	1	1.89566e-09	152.04	1	3.2268e-07	133.81	3
A0A6J1RUU1	240	K	40S ribosomal protein S4 OS=Frankliniella occidentalis OX=133901 GN=LOC113202218 PE=3 SV=1	LOC113202218	2	0.73405	6	1	AYVSLPK(1)GK	0.0301005	48.794	1	0.0341562	47.603	1	0.000207837	111.17	3
A0A6J1RUU1	233	K	40S ribosomal protein S4 OS=Frankliniella occidentalis OX=133901 GN=LOC113202218 PE=3 SV=1	LOC113202218	2	0.035129	4	1	GTK(1)AYVSLPK	0.0189532	53.567	1	0.0122244	59.198	1	0.00234503	75.819	3
A0A6J1RUU1	245	K	40S ribosomal protein S4 OS=Frankliniella occidentalis OX=133901 GN=LOC113202218 PE=3 SV=1	LOC113202218	2	0.79171	1	1	GVK(1)LSISEER	0.00117598	81.017							1
A0A6J1RUU1	211	K	40S ribosomal protein S4 OS=Frankliniella occidentalis OX=133901 GN=LOC113202218 PE=3 SV=1	LOC113202218	4	-0.14231	7	1	HPGSFDIVHIK(1)DSQGHVFATR	4.20091e-25	174.63	1	1.18535e-25	179.42	1	6.9698e-18	148.2	3
A0A6J1RUU1	120	K	40S ribosomal protein S4 OS=Frankliniella occidentalis OX=133901 GN=LOC113202218 PE=3 SV=1	LOC113202218	2	-0.084436	6	1	ITADEAK(1)YK	0.00261517	80.688	1	0.00281434	79.148	1	0.00176564	87.258	3
A0A6J1RUU1	16	K	40S ribosomal protein S4 OS=Frankliniella occidentalis OX=133901 GN=LOC113202218 PE=3 SV=1	LOC113202218	2	0.36206	15	1	LHAPK(1)AWMLDK	0.000343145	78.342	1	0.00118568	68.536	1	0.000594535	81.92	3
A0A6J1RUU1	230	K	40S ribosomal protein S4 OS=Frankliniella occidentalis OX=133901 GN=LOC113202218 PE=3 SV=1	LOC113202218	3	-0.048978	9	1	LHNVFIIGK(1)GTK	0.000568215	73.435	1	0.000109809	89.301	1	3.34418e-05	102.4	3
A0A6J1RUU1	71	K	40S ribosomal protein S4 OS=Frankliniella occidentalis OX=133901 GN=LOC113202218 PE=3 SV=1	LOC113202218	2	0.4587	2	1	LIK(1)VDGK	0.0312356	62.659	1	0.0268193	66.429				2
A0A6J1RUU1	106	K	40S ribosomal protein S4 OS=Frankliniella occidentalis OX=133901 GN=LOC113202218 PE=3 SV=1	LOC113202218	2	0.0045823	6	1	LIYDVK(1)GR	0.00772057	82.452	1	0.0116178	73.248	1	0.0113972	73.665	3
A0A6J1RUU1	53	K	40S ribosomal protein S4 OS=Frankliniella occidentalis OX=133901 GN=LOC113202218 PE=3 SV=1	LOC113202218	2	-0.58979	3	1	LK(1)YALTNCEVK	0.000275138	91.961	1	4.73293e-05	106.67	1	0.000993228	78.548	3
A0A6J1RUU1	62	K	40S ribosomal protein S4 OS=Frankliniella occidentalis OX=133901 GN=LOC113202218 PE=3 SV=1	LOC113202218	2	-0.45843	3	1	YALTNCEVK(1)K	0.00112862	84.054	1	5.34706e-08	140.17	1	3.16039e-09	151.83	3
A0A6J1RUU1	37	K	40S ribosomal protein S4 OS=Frankliniella occidentalis OX=133901 GN=LOC113202218 PE=3 SV=1	LOC113202218	3	-0.21251	4	1	PSTGPHK(1)LR	0.00392744	61.56	1	0.000789058	82.287	1	0.00205798	70.028	3
A0A6J1RUY0	36	K	Cytochrome c oxidase subunit OS=Frankliniella occidentalis OX=133901 GN=LOC113202241 PE=3 SV=1	LOC113202241	3	-0.54169	1		HALAHAK(1)MWER						1	0.00353347	58.889	1
A0A6J1RUY0	82	K	Cytochrome c oxidase subunit OS=Frankliniella occidentalis OX=133901 GN=LOC113202241 PE=3 SV=1	LOC113202241	2	-0.38894	3	1	K(1)NFPWGDGK	0.00213621	86.882	1	0.00229977	85.807	1	0.0024505	84.817	3
A0A6J1RUY0	90	K	Cytochrome c oxidase subunit OS=Frankliniella occidentalis OX=133901 GN=LOC113202241 PE=3 SV=1	LOC113202241	2	-0.21448	19	1	NFPWGDGK(1)K	0.0137882	61.78	1	0.00307914	80.688	1	0.00283577	82.287	3
A0A6J1RUY0	112	K	Cytochrome c oxidase subunit OS=Frankliniella occidentalis OX=133901 GN=LOC113202241 PE=3 SV=1	LOC113202241	3	0.3385	6	1	SFFHNPETNPLPGVGYEVEPK(1)H	2.15796e-06	86.357	1	3.05536e-05	76.492	1	0.000349401	62.823	3
A0A6J1RV24	223	K	F-actin-capping protein subunit beta OS=Frankliniella occidentalis OX=133901 GN=LOC113202693 PE=3 SV=1	LOC113202693	2	-1.9779	3	1	LVEDMENK(1)IR	0.000545379	89.827	1	0.00939791	66.056	1	0.000127744	102.52	3
A0A6J1RV24	235	K	F-actin-capping protein subunit beta OS=Frankliniella occidentalis OX=133901 GN=LOC113202693 PE=3 SV=1	LOC113202693	2	-0.10867	5	1	NTLNEIYLGK(1)TK	2.54043e-12	157.56	1	1.75562e-12	160.38	1	1.75562e-12	160.38	3
A0A6J1RV26	148	K	GCS light chain OS=Frankliniella occidentalis OX=133901 GN=LOC113202607 PE=3 SV=1	LOC113202607	2	-2.1343	4	1	VLEDFVDSK(1)K	0.000150265	102.53	1	3.78726e-05	108.7	1	0.000745836	88.596	3
A0A6J1RV27	104	K	larval cuticle protein LCP-17-like isoform X1 OS=Frankliniella occidentalis OX=133901 GN=LOC113202253 PE=4 SV=1	LOC113202253	3	-0.38083	8	1	DAGK(1)VQGSYEWTSPEGQNFK	5.42092e-40	212.85	1	1.51804e-89	284.48	1	4.64526e-67	257.93	3
A0A6J1RV32	284	K	uncharacterized protein LOC113202287 isoform X3 OS=Frankliniella occidentalis OX=133901 GN=LOC113202287 PE=3 SV=1	LOC113202287	2	1.7667	3	1	NVK(1)ESNVYQK	0.000244908	95.483	1	0.00221227	76.228	1	0.00434366	69.672	3
A0A6J1RV32	333	K	uncharacterized protein LOC113202287 isoform X3 OS=Frankliniella occidentalis OX=133901 GN=LOC113202287 PE=3 SV=1	LOC113202287	2	1.9079	1		SLEEK(1)VGSAYENVK						1	0.000108734	92.265	1
A0A6J1RV32	342	K	uncharacterized protein LOC113202287 isoform X3 OS=Frankliniella occidentalis OX=133901 GN=LOC113202287 PE=3 SV=1	LOC113202287	2	-1.1429	3	1	VGSAYENVK(1)TK	0.00817917	61.233	1	0.0158426	54.343	1	0.0183684	52.071	3
A0A6J1RV32	253	K	uncharacterized protein LOC113202287 isoform X3 OS=Frankliniella occidentalis OX=133901 GN=LOC113202287 PE=3 SV=1	LOC113202287	2	0.27763	3	1	SVLASK(1)VK	0.0384895	49.536	1	0.0135513	69.598	1	0.0142795	68.224	3
A0A6J1RV56	77	K	glutathione S-transferase 1-like OS=Frankliniella occidentalis OX=133901 GN=LOC113202715 PE=4 SV=1	LOC113202715	2	0.12286	9	1	AIQQYLADK(1)YGK	8.68161e-10	150.06	1	4.30153e-09	142.1	1	8.17405e-07	128.85	3
A0A6J1RV56	80	K	glutathione S-transferase 1-like OS=Frankliniella occidentalis OX=133901 GN=LOC113202715 PE=4 SV=1	LOC113202715	2	-0.093397	6	1	YGK(1)NDDLYPK	1.41673e-06	122.69	1	5.23301e-05	107.06	1	0.00124771	80.014	3
A0A6J1RV56	37	K	glutathione S-transferase 1-like OS=Frankliniella occidentalis OX=133901 GN=LOC113202715 PE=4 SV=1	LOC113202715	4	-1.6586	14	1	ALGVPLVEHQTDLMK(1)GEHMTPAYLK	1.06473e-07	91.733	1	5.54485e-13	115.01	1	3.97738e-13	117.22	3
A0A6J1RV56	22	K	glutathione S-transferase 1-like OS=Frankliniella occidentalis OX=133901 GN=LOC113202715 PE=4 SV=1	LOC113202715	3	-0.22282	4		GVALTAK(1)ALGVPLVEHQTDLMK			1	1.82582e-11	115.85	1	1.01529e-17	142.85	2
A0A6J1RV56	190	K	glutathione S-transferase 1-like OS=Frankliniella occidentalis OX=133901 GN=LOC113202715 PE=4 SV=1	LOC113202715	2	0.42418	3	1	K(1)TMVGYEEANAAGAK	1.74538e-07	128.71	1	2.26613e-05	102.65	1	2.26961e-05	102.64	3
A0A6J1RV56	87	K	glutathione S-transferase 1-like OS=Frankliniella occidentalis OX=133901 GN=LOC113202715 PE=4 SV=1	LOC113202715	2	0.093668	1	1	NDDLYPK(1)DAAK	1.04283e-05	117.95							1
A0A6J1RV66	86	K	cuticle protein CP14.6-like OS=Frankliniella occidentalis OX=133901 GN=LOC113202604 PE=4 SV=1	LOC113202604	2	-0.085139	5	1	DAGK(1)VQGAYEWTSPEGQNFK	4.64526e-67	257.93	1	4.64526e-67	257.93	1	5.4769e-57	240.21	3
A0A6J1RV66	38	K	cuticle protein CP14.6-like OS=Frankliniella occidentalis OX=133901 GN=LOC113202604 PE=4 SV=1	LOC113202604	3	0.4593	2	1	LMLAERPELAK(1)QVLTK	0.0123052	46.337	1	0.000969372	63.691				2
A0A6J1RV66	82	K	cuticle protein CP14.6-like OS=Frankliniella occidentalis OX=133901 GN=LOC113202604 PE=4 SV=1	LOC113202604	2	-0.79849	5	1	TNNGIAMMEQAALEK(1)DAGK	4.87487e-14	145.52	1	1.75018e-33	206.63	1	7.32456e-12	126.81	3
A0A6J1RV83	89	K	importin-5 OS=Frankliniella occidentalis OX=133901 GN=LOC113202315 PE=4 SV=1	LOC113202315	2	1.9488	3	1	LSPEAQAELK(1)SK	0.00183942	72.891	1	0.00028515	90.861	1	0.00187542	72.705	3
A0A6J1RV84	69	K	Protein disulfide-isomerase OS=Frankliniella occidentalis OX=133901 GN=LOC113202737 PE=3 SV=1	LOC113202737	2	0.40793	6	1	AAK(1)TLAESGSAIK	0.000228769	90.689	1	0.00113753	74.475	1	0.00135954	72.891	3
A0A6J1RV84	79	K	Protein disulfide-isomerase OS=Frankliniella occidentalis OX=133901 GN=LOC113202737 PE=3 SV=1	LOC113202737	2	0.19125	6	1	TLAESGSAIK(1)LGK	0.000102849	100.22	1	0.00218255	67.019	1	0.000351693	85.536	3
A0A6J1RV84	220	K	Protein disulfide-isomerase OS=Frankliniella occidentalis OX=133901 GN=LOC113202737 PE=3 SV=1	LOC113202737	3	0.63967	4	0.988287	ADFEGELK(1)EEVLKK	0.00511678	52.527	0.993308	7.75334e-05	89.992	0.999726	0.000156251	82.651	3
A0A6J1RV84	66	K	Protein disulfide-isomerase OS=Frankliniella occidentalis OX=133901 GN=LOC113202737 PE=3 SV=1	LOC113202737	2	0.078898	6	1	ALAPEYAK(1)AAK	0.00298815	70.942	1	0.00680718	62.466	1	0.00551916	63.624	3
A0A6J1RV84	145	K	Protein disulfide-isomerase OS=Frankliniella occidentalis OX=133901 GN=LOC113202737 PE=3 SV=1	LOC113202737	2	-0.1504	4	1	ALESVEDAK(1)SFVEK	8.36575e-17	167.32	1	4.75043e-06	118.52	1	1.25995e-05	110.44	3
A0A6J1RV84	414	K	Protein disulfide-isomerase OS=Frankliniella occidentalis OX=133901 GN=LOC113202737 PE=3 SV=1	LOC113202737	2	0.33542	6	1	FK(1)DNPAIVVAK	3.94812e-05	107.34	1	0.00016409	96.604	1	7.17363e-07	125.54	3
A0A6J1RV84	451	K	Protein disulfide-isomerase OS=Frankliniella occidentalis OX=133901 GN=LOC113202737 PE=3 SV=1	LOC113202737	2	0.081579	8	1	GDNK(1)VIEYNGER	2.83007e-12	156.52	1	0.00019201	94.122	1	0.000416249	86.772	3
A0A6J1RV84	307	K	Protein disulfide-isomerase OS=Frankliniella occidentalis OX=133901 GN=LOC113202737 PE=3 SV=1	LOC113202737	2	0.21281	9	1	ILDFFGMK(1)K	0.000413403	94.85	1	6.78211e-05	116.05	1	0.000440287	93.649	3
A0A6J1RV84	308	K	Protein disulfide-isomerase OS=Frankliniella occidentalis OX=133901 GN=LOC113202737 PE=3 SV=1	LOC113202737	2	-0.73544	5	1	K(1)SEVPAMR	0.00631622	69.598	1	0.00722189	88.819	1	0.00670684	68.016	3
A0A6J1RV84	325	K	Protein disulfide-isomerase OS=Frankliniella occidentalis OX=133901 GN=LOC113202737 PE=3 SV=1	LOC113202737	2	-0.051191	3	0.94323	LEEDMAK(0.992)YK(0.008)PADPK	0.00580081	49.149				0.992008	0.000532142	89.911	2
A0A6J1RV84	332	K	Protein disulfide-isomerase OS=Frankliniella occidentalis OX=133901 GN=LOC113202737 PE=3 SV=1	LOC113202737	2	-0.0097377	8	0.99942	YKPADPK(1)LDADNIR	0.00286721	58.885	0.999596	0.000701481	68.972	0.999975	0.0194593	58.885	3
A0A6J1RV84	82	K	Protein disulfide-isomerase OS=Frankliniella occidentalis OX=133901 GN=LOC113202737 PE=3 SV=1	LOC113202737	3	-0.41261	6	1	LGK(1)VDATEEQELAESHGVR	1.50853e-14	145.88	1	3.1603e-14	139.11	1	1.22056e-14	147.06	3
A0A6J1RV84	351	K	Protein disulfide-isomerase OS=Frankliniella occidentalis OX=133901 GN=LOC113202737 PE=3 SV=1	LOC113202737	4	0.98288	11	1	LK(1)QHLLSQDLPEDWDKNPVK	6.78348e-08	101.17	1	1.85096e-06	103.13	1	5.68381e-11	139.49	3
A0A6J1RV84	365	K	Protein disulfide-isomerase OS=Frankliniella occidentalis OX=133901 GN=LOC113202737 PE=3 SV=1	LOC113202737	3	-0.25382	3	1	QHLLSQDLPEDWDK(1)NPVK	5.16177e-10	123.08	1	8.19429e-21	179.81	1	2.91365e-31	197.15	3
A0A6J1RV84	447	K	Protein disulfide-isomerase OS=Frankliniella occidentalis OX=133901 GN=LOC113202737 PE=3 SV=1	LOC113202737	2	-0.058679	9	1	LYAK(1)GDNK	0.00288842	107.9	1	0.00327786	87.181	1	0.00591455	89.698	3
A0A6J1RV84	262	K	Protein disulfide-isomerase OS=Frankliniella occidentalis OX=133901 GN=LOC113202737 PE=3 SV=1	LOC113202737	4	0.29888	15	1	SHLLMFLSK(1)EAGHFDQHLESAR	1.20933e-36	207.17	1	4.37787e-25	169.9	1	8.3128e-22	165.1	3
A0A6J1RV84	279	K	Protein disulfide-isomerase OS=Frankliniella occidentalis OX=133901 GN=LOC113202737 PE=3 SV=1	LOC113202737	2	-0.039384	3	1	SVAK(1)EFR	0.0501149	58.917	1	0.0276618	65.252	1	0.0263879	67.032	3
A0A6J1RV84	129	K	Protein disulfide-isomerase OS=Frankliniella occidentalis OX=133901 GN=LOC113202737 PE=3 SV=1	LOC113202737	2	0.09687	11	1	TASEIVNWLNK(1)K	1.45092e-12	162.26	1	5.52323e-16	179.19	1	1.42967e-41	240.85	3
A0A6J1RV84	201	K	Protein disulfide-isomerase OS=Frankliniella occidentalis OX=133901 GN=LOC113202737 PE=3 SV=1	LOC113202737	2	-0.083005	4	1	VEDGK(1)VVLFK	1.71753e-07	135.86	1	5.25648e-08	138.22				2
A0A6J1RV84	206	K	Protein disulfide-isomerase OS=Frankliniella occidentalis OX=133901 GN=LOC113202737 PE=3 SV=1	LOC113202737	2	0.35172	8	1	VVLFK(1)QFDEGR	1.64763e-05	114.86	1	2.40549e-09	145.91	1	1.64885e-09	147.91	3
A0A6J1RVA2	40	K	Mitochondrial import inner membrane translocase subunit OS=Frankliniella occidentalis OX=133901 GN=LOC113202752 PE=3 SV=1	LOC113202752	2	-0.89907	2		MTEK(1)CFAK			1	0.0134313	69.825	1	0.01898	62.546	2
A0A6J1RVA5	483	K	Aspartate--tRNA ligase, cytoplasmic OS=Frankliniella occidentalis OX=133901 GN=LOC113202646 PE=3 SV=1	LOC113202646	3	0.20147	2	1	AK(1)HHAVDLEK	0.0148032	43.502	1	0.00525153	54.259				2
A0A6J1RVA5	423	K	Aspartate--tRNA ligase, cytoplasmic OS=Frankliniella occidentalis OX=133901 GN=LOC113202646 PE=3 SV=1	LOC113202646	2	0.27371	3	1	AK(1)YNTDFYILDK	0.00788195	59.796	1	0.000221149	92.856	1	0.0143117	53.136	3
A0A6J1RVA6	161	K	14-3-3 protein zeta isoform X1 OS=Frankliniella occidentalis OX=133901 GN=LOC113202324 PE=3 SV=1	LOC113202324	3	-0.063569	7	1	AK(1)MQPTHPIR	0.000375232	82.029	1	0.00355705	60.342	1	0.00187665	66.056	3
A0A6J1RVA6	159	K	14-3-3 protein zeta isoform X1 OS=Frankliniella occidentalis OX=133901 GN=LOC113202324 PE=3 SV=1	LOC113202324	2	-0.081663	6	1	AYQDAFEISK(1)AK	0.000221149	92.856	1	2.60726e-05	113.24	1	9.69472e-05	102.87	3
A0A6J1RVA6	149	K	14-3-3 protein zeta isoform X1 OS=Frankliniella occidentalis OX=133901 GN=LOC113202324 PE=3 SV=1	LOC113202324	3	1.5921	7	1	NTVVDDSQK(1)AYQDAFEISK	4.92068e-48	233.49	1	3.57403e-48	235.21	1	9.20992e-33	203.81	3
A0A6J1S1V8	135	K	Mitogen-activated protein kinase OS=Frankliniella occidentalis OX=133901 GN=LOC113202661 PE=4 SV=1	LOC113202661	3	-0.43472	1	1	GLK(1)YIHSAGIIHR	1.77374e-05	84.365							1
A0A6J1S1V8	297	K	Mitogen-activated protein kinase OS=Frankliniella occidentalis OX=133901 GN=LOC113202661 PE=4 SV=1	LOC113202661	3	0.36675	2		ITAEK(1)ALAHPYLK			1	0.00463137	50.484	1	0.00393336	53.034	2
A0A6J1S1V8	262	K	Mitogen-activated protein kinase OS=Frankliniella occidentalis OX=133901 GN=LOC113202661 PE=4 SV=1	LOC113202661	2	0.70429	5	1	NYIQSLPPLK(1)K	0.000198323	96.229	1	0.000983227	80.014	1	0.000894357	81.625	3
A0A6J1S1V8	62	K	Mitogen-activated protein kinase OS=Frankliniella occidentalis OX=133901 GN=LOC113202661 PE=4 SV=1	LOC113202661	3	0.034929	3	1	PFQSAVHAK(1)R	9.3466e-05	95.483	1	0.000278301	87.258	1	0.000666284	77.662	3
A0A6J1RVG3	95	K	cuticle protein 18.6-like OS=Frankliniella occidentalis OX=133901 GN=LOC113202365 PE=4 SV=1	LOC113202365	4	0.17081	3		TVDYDPNPSYSFEYSVSDSHTGDEK(1)SQHESR			1	1.07833e-07	84.561	1	1.64812e-07	79.782	2
A0A6J1RVG3	138	K	cuticle protein 18.6-like OS=Frankliniella occidentalis OX=133901 GN=LOC113202365 PE=4 SV=1	LOC113202365	3	-1.0316	2		TVDYTADPVNGFNAVVHK(1)EASHVK			1	1.26149e-09	99.838	1	1.98741e-07	90.378	2
A0A6J1RWY5	55	K	ras-related protein Rab-8A isoform X2 OS=Frankliniella occidentalis OX=133901 GN=LOC113202695 PE=4 SV=1	LOC113202695	2	-1.482	2	1	TIEMDGK(1)K	0.00430791	77.732	1	0.00587642	71.379				2
A0A6J1RVI9	61	K	ATP synthase subunit d, mitochondrial OS=Frankliniella occidentalis OX=133901 GN=LOC113202696 PE=3 SV=1	LOC113202696	2	-0.5912	7	1	APAIDWAAYK(1)SK	0.000139644	98.942	1	1.34331e-06	123.28	1	8.49692e-05	103.97	3
A0A6J1RVI9	30	K	ATP synthase subunit d, mitochondrial OS=Frankliniella occidentalis OX=133901 GN=LOC113202696 PE=3 SV=1	LOC113202696	3	-1.2749	1		FPLKDDANLSK(1)VLTLK						0.999985	4.46465e-05	86.411	1
A0A6J1RVI9	73	K	ATP synthase subunit d, mitochondrial OS=Frankliniella occidentalis OX=133901 GN=LOC113202696 PE=3 SV=1	LOC113202696	2	1.2216	3	1	ISPAFVDAIK(1)QK	0.000623481	80.31	1	0.0164739	50.897	1	0.0219171	48.532	3
A0A6J1RVI9	75	K	ATP synthase subunit d, mitochondrial OS=Frankliniella occidentalis OX=133901 GN=LOC113202696 PE=3 SV=1	LOC113202696	2	2.403	2		QK(1)YEAISVPYPK			1	0.00164823	73.881	1	0.00217077	71.176	2
A0A6J1RVI9	175	K	ATP synthase subunit d, mitochondrial OS=Frankliniella occidentalis OX=133901 GN=LOC113202696 PE=3 SV=1	LOC113202696	2	1.2588	3	1	IYIAAADK(1)GDK	0.00449938	65.179	1	0.00262138	72.34	1	0.00449938	65.179	3
A0A6J1RWZ5	66	K	adenylate kinase isoenzyme 1-like isoform X2 OS=Frankliniella occidentalis OX=133901 GN=LOC113202702 PE=3 SV=1	LOC113202702	2	-0.3874	3	1	AEVASGSDLGK(1)SCEAIMK	1.83021e-08	118.72	1	2.64209e-10	135.09	1	3.93409e-25	192.16	3
A0A6J1RWZ5	38	K	adenylate kinase isoenzyme 1-like isoform X2 OS=Frankliniella occidentalis OX=133901 GN=LOC113202702 PE=3 SV=1	LOC113202702	2	0.28787	5	1	GTQCVK(1)IVEK	6.11849e-07	129.88	1	0.000633453	88.596	1	2.74612e-05	110.84	3
A0A6J1RWZ5	42	K	adenylate kinase isoenzyme 1-like isoform X2 OS=Frankliniella occidentalis OX=133901 GN=LOC113202702 PE=3 SV=1	LOC113202702	3	-0.78741	4	1	IVEK(1)FGYTHISSGDLLR	2.60192e-05	84.653	1	2.60192e-05	84.653	1	9.27103e-07	102.08	3
A0A6J1RWZ5	15	K	adenylate kinase isoenzyme 1-like isoform X2 OS=Frankliniella occidentalis OX=133901 GN=LOC113202702 PE=3 SV=1	LOC113202702	2	-0.28412	2	1	LNLDMTPFK(1)EAK	0.0156734	51.726	1	0.0144105	53.034				2
A0A6J1RZL1	95	K	C-terminal-binding protein isoform X3 OS=Frankliniella occidentalis OX=133901 GN=LOC113202395 PE=3 SV=1	LOC113202395	2	-0.77586	2	1	ALK(1)VIVR	0.0247051	69.383				1	0.018098	78.616	2
A0A6J1RZL1	90	K	C-terminal-binding protein isoform X3 OS=Frankliniella occidentalis OX=133901 GN=LOC113202395 PE=3 SV=1	LOC113202395	2	0.80452	3	1	EDLEK(1)FK	0.0192129	77.058	1	0.0176612	79.469	1	0.0192129	77.058	3
A0A6J1RVM0	321	K	uncharacterized protein LOC113202718 isoform X2 OS=Frankliniella occidentalis OX=133901 GN=LOC113202718 PE=4 SV=1	LOC113202718	2	0.90907	5	1	VPLQTASGLVLEK(1)SK	4.67719e-10	146.3	1	3.59865e-06	114.63	1	2.88039e-05	98.573	3
A0A6J1RVM0	327	K	uncharacterized protein LOC113202718 isoform X2 OS=Frankliniella occidentalis OX=133901 GN=LOC113202718 PE=4 SV=1	LOC113202718	2	-0.1653	1	1	YLCK(1)TDYDEK	0.0146435	57.174							1
A0A6J1RVN2	81	K	Signal sequence receptor subunit delta OS=Frankliniella occidentalis OX=133901 GN=LOC113202734 PE=3 SV=1	LOC113202734	3	-0.3685	7	1	IGANK(1)YQVSWVEDVKK	7.57139e-36	216.39	1	4.13869e-11	151.56	1	1.07054e-22	189.1	3
A0A6J1RVN2	91	K	Signal sequence receptor subunit delta OS=Frankliniella occidentalis OX=133901 GN=LOC113202734 PE=3 SV=1	LOC113202734	2	0.88412	6	1	YQVSWVEDVK(1)K	0.000218298	94.767	1	5.14095e-09	140.75	1	0.000171999	98.156	3
A0A6J1RVS4	241	K	Carbonic anhydrase OS=Frankliniella occidentalis OX=133901 GN=LOC113202848 PE=3 SV=1	LOC113202848	3	-1.108	3	1	VTSLMGK(1)ITHK	0.000279043	79.659	1	6.07418e-05	94.767	1	0.000205026	84.479	3
A0A6J1RVT2	343	K	Isocitrate dehydrogenase [NADP] OS=Frankliniella occidentalis OX=133901 GN=LOC113202450 PE=3 SV=1	LOC113202450	2	0.363	3	1	AK(1)LDNNAELR	0.00434366	69.672	1	0.00514504	67.207	1	0.00242752	75.566	3
A0A6J1RVT2	240	K	Isocitrate dehydrogenase [NADP] OS=Frankliniella occidentalis OX=133901 GN=LOC113202450 PE=3 SV=1	LOC113202450	2	0.073102	9	1	AQFEAK(1)K	0.0228604	76.774	1	0.0477602	57.281	1	0.0220459	77.741	3
A0A6J1RVT2	241	K	Isocitrate dehydrogenase [NADP] OS=Frankliniella occidentalis OX=133901 GN=LOC113202450 PE=3 SV=1	LOC113202450	2	-0.42501	7	1	K(1)IWYEHR	0.0182802	85.212	1	0.0182802	85.212	1	0.0258215	73.26	3
A0A6J1RVT2	50	K	Isocitrate dehydrogenase [NADP] OS=Frankliniella occidentalis OX=133901 GN=LOC113202450 PE=3 SV=1	LOC113202450	3	0.35975	4		DK(1)TNDQVTIDCAEAIKK			1	1.79121e-10	139.08	1	5.69169e-07	105.99	2
A0A6J1RVT2	64	K	Isocitrate dehydrogenase [NADP] OS=Frankliniella occidentalis OX=133901 GN=LOC113202450 PE=3 SV=1	LOC113202450	3	-1.5478	6	1	TNDQVTIDCAEAIK(1)K	5.87828e-07	105.9	1	4.8144e-12	147.09	1	4.60256e-13	151.59	3
A0A6J1RVT2	65	K	Isocitrate dehydrogenase [NADP] OS=Frankliniella occidentalis OX=133901 GN=LOC113202450 PE=3 SV=1	LOC113202450	2	0.065446	5	1	K(1)YNVGIK	0.013266	97.602	1	0.0154719	91.626	1	0.0182569	85.265	3
A0A6J1RVT2	379	K	Isocitrate dehydrogenase [NADP] OS=Frankliniella occidentalis OX=133901 GN=LOC113202450 PE=3 SV=1	LOC113202450	2	2.7955	2	1	DLAICVK(1)GANVQR	9.16561e-07	127.17	1	0.00204553	67.997				2
A0A6J1RVT2	92	K	Isocitrate dehydrogenase [NADP] OS=Frankliniella occidentalis OX=133901 GN=LOC113202450 PE=3 SV=1	LOC113202450	2	0.41543	3	1	EMWK(1)SPNGTIR	0.00921088	60.305	1	0.00257125	72.531				2
A0A6J1RVT2	114	K	Isocitrate dehydrogenase [NADP] OS=Frankliniella occidentalis OX=133901 GN=LOC113202450 PE=3 SV=1	LOC113202450	2	-0.22351	4	1	EPIICK(1)NVPR	0.000172819	99.815	1	0.000202292	98.044	1	0.000689974	87.806	3
A0A6J1RVT2	234	K	Isocitrate dehydrogenase [NADP] OS=Frankliniella occidentalis OX=133901 GN=LOC113202450 PE=3 SV=1	LOC113202450	2	0.41027	5	1	EYK(1)AQFEAK	0.00202008	85.29	1	0.000638777	100.02	1	0.000627802	100.25	3
A0A6J1RVT2	71	K	Isocitrate dehydrogenase [NADP] OS=Frankliniella occidentalis OX=133901 GN=LOC113202450 PE=3 SV=1	LOC113202450	2	0.24594	3	1	YNVGIK(1)CATITPDENR	5.30736e-59	261.74	1	2.37809e-30	209.13	1	1.34227e-29	202.63	3
A0A6J1RVT2	403	K	Isocitrate dehydrogenase [NADP] OS=Frankliniella occidentalis OX=133901 GN=LOC113202450 PE=3 SV=1	LOC113202450	2	-0.39707	7	1	LADNLK(1)K	0.0208022	79.451	1	0.00940944	108.92	1	0.018768	84.097	3
A0A6J1RVT2	321	K	Isocitrate dehydrogenase [NADP] OS=Frankliniella occidentalis OX=133901 GN=LOC113202450 PE=3 SV=1	LOC113202450	3	-0.037877	7	1	MHQQGK(1)ETSTNPIASIYAWTR	2.69788e-11	116.43	1	2.85134e-06	86.357	1	1.4135e-14	132.01	3
A0A6J1RVT2	88	K	Isocitrate dehydrogenase [NADP] OS=Frankliniella occidentalis OX=133901 GN=LOC113202450 PE=3 SV=1	LOC113202450	2	0.14031	3	1	VTEFNLK(1)EMWK	0.00157941	74.611	1	2.43024e-07	132.32				2
A0A6J1S2A3	529	K	cGMP-dependent protein kinase OS=Frankliniella occidentalis OX=133901 GN=LOC113202771 PE=3 SV=1	LOC113202771	2	-1.0447	1		LVDFGFAK(1)R			1	0.002608	83.783				1
A0A6J1S2A3	614	K	cGMP-dependent protein kinase OS=Frankliniella occidentalis OX=133901 GN=LOC113202771 PE=3 SV=1	LOC113202771	2	0.79166	2		NATALIK(1)K			1	0.041751	51.346	1	0.0148445	71.379	2
A0A6J1S176	154	K	microsomal triglyceride transfer protein large subunit isoform X2 OS=Frankliniella occidentalis OX=133901 GN=LOC113202785 PE=4 SV=1	LOC113202785	2	0.58842	2	1	DEITSIGNLK(1)K	0.00227691	74.962	1	0.0502431	43.501				2
A0A6J1S176	103	K	microsomal triglyceride transfer protein large subunit isoform X2 OS=Frankliniella occidentalis OX=133901 GN=LOC113202785 PE=4 SV=1	LOC113202785	3	-0.092956	1		LIQIEIANPQLHIK(1)SR						1	2.2954e-05	88.385	1
A0A6J1S176	463	K	microsomal triglyceride transfer protein large subunit isoform X2 OS=Frankliniella occidentalis OX=133901 GN=LOC113202785 PE=4 SV=1	LOC113202785	3	0.21366	1		LPHSNPK(1)LGR						1	0.00729608	50.791	1
A0A6J1S176	883	K	microsomal triglyceride transfer protein large subunit isoform X2 OS=Frankliniella occidentalis OX=133901 GN=LOC113202785 PE=4 SV=1	LOC113202785	2	2.2687	2	1	SK(1)YQVFR	0.0490254	52.403	1	0.012928	91.9				2
A0A6J1S176	221	K	microsomal triglyceride transfer protein large subunit isoform X2 OS=Frankliniella occidentalis OX=133901 GN=LOC113202785 PE=4 SV=1	LOC113202785	2	1.2007	2		VLGSTVTSK(1)R			1	0.00069737	89.171	1	0.00153759	79.201	2
A0A6J1S176	338	K	microsomal triglyceride transfer protein large subunit isoform X2 OS=Frankliniella occidentalis OX=133901 GN=LOC113202785 PE=4 SV=1	LOC113202785	2	-0.98028	1	1	YLGTIK(1)SASALVR	0.00490662	61.532							1
A0A6J1RVX6	1785	K	collagen alpha-1(IV) chain OS=Frankliniella occidentalis OX=133901 GN=LOC113202477 PE=4 SV=1	LOC113202477	2	-0.12322	6	1	QISK(1)YISR	0.0161399	64.711	1	0.0258772	57.859	1	0.0152991	66.299	3
A0A6J1RZZ1	222	K	MICOS complex subunit MIC60 OS=Frankliniella occidentalis OX=133901 GN=LOC113202489 PE=3 SV=1	LOC113202489	2	2.5036	1	1	DLVELSK(1)R	0.0267253	60.019							1
A0A6J1RZZ1	469	K	MICOS complex subunit MIC60 OS=Frankliniella occidentalis OX=133901 GN=LOC113202489 PE=3 SV=1	LOC113202489	2	-0.61453	3	1	HYDEK(1)VVSIK	0.0180945	54.286	1	0.00112876	81.676	1	0.000919126	84.605	3
A0A6J1RZZ1	142	K	MICOS complex subunit MIC60 OS=Frankliniella occidentalis OX=133901 GN=LOC113202489 PE=3 SV=1	LOC113202489	2	2.0615	1		SYK(1)VIGK			1	0.028152	64.567				1
A0A6J1RVZ8	276	K	eukaryotic translation initiation factor 2 subunit 2 isoform X2 OS=Frankliniella occidentalis OX=133901 GN=LOC113202912 PE=3 SV=1	LOC113202912	2	-0.25711	3	1	SPDTILQK(1)DTR	0.00449938	65.179	1	0.000261661	91.961	1	1.212e-05	99.5	3
A0A6J1RW12	10	K	60S acidic ribosomal protein P0 OS=Frankliniella occidentalis OX=133901 GN=LOC113202923 PE=3 SV=1	LOC113202923	2	-0.59834	5	1	ATWK(1)ANYFTK	0.00393083	70.942	1	0.00130591	79.201	1	0.000633453	88.596	3
A0A6J1RW12	101	K	60S acidic ribosomal protein P0 OS=Frankliniella occidentalis OX=133901 GN=LOC113202923 PE=3 SV=1	LOC113202923	2	-0.11299	5	1	DK(1)LLENK	0.0149374	86.794	1	0.0062552	113.89	1	0.00933832	104.37	3
A0A6J1RW12	106	K	60S acidic ribosomal protein P0 OS=Frankliniella occidentalis OX=133901 GN=LOC113202923 PE=3 SV=1	LOC113202923	2	0.59403	3	0.999999	DKLLENK(1)VK	0.0197184	70.908	1	0.00585877	87.258	1	0.00667551	85.355	3
A0A6J1RW12	266	K	60S acidic ribosomal protein P0 OS=Frankliniella occidentalis OX=133901 GN=LOC113202923 PE=3 SV=1	LOC113202923	2	0.020154	8	1	EATTVK(1)EFLK	2.81299e-05	110.53	1	2.41226e-05	112.36	1	3.91275e-07	132.88	3
A0A6J1RW12	270	K	60S acidic ribosomal protein P0 OS=Frankliniella occidentalis OX=133901 GN=LOC113202923 PE=3 SV=1	LOC113202923	2	2.7872	5	1	EFLK(1)DPSK	0.00829064	80.165	1	0.0162601	64.485	1	0.0157406	65.465	3
A0A6J1RW12	6	K	60S acidic ribosomal protein P0 OS=Frankliniella occidentalis OX=133901 GN=LOC113202923 PE=3 SV=1	LOC113202923	2	1.1508	7	1	GREDK(1)ATWK	0.00243463	98.04	1	0.015053	70.525	1	0.012916	76.228	3
A0A6J1RW12	57	K	60S acidic ribosomal protein P0 OS=Frankliniella occidentalis OX=133901 GN=LOC113202923 PE=3 SV=1	LOC113202923	2	0.58413	2	1	GTAVVLMGK(1)NTMMR	5.7543e-05	98.592				1	2.11276e-06	121.24	2
A0A6J1RW12	162	K	60S acidic ribosomal protein P0 OS=Frankliniella occidentalis OX=133901 GN=LOC113202923 PE=3 SV=1	LOC113202923	3	0.39861	2		GTIEIINDVHILK(1)EGDK						1	3.93893e-07	105.9	1
A0A6J1RW12	207	K	60S acidic ribosomal protein P0 OS=Frankliniella occidentalis OX=133901 GN=LOC113202923 PE=3 SV=1	LOC113202923	2	-0.17867	2		ILDIK(1)PEDLR			1	0.000633453	88.596	1	0.00152508	78.342	2
A0A6J1RW12	149	K	60S acidic ribosomal protein P0 OS=Frankliniella occidentalis OX=133901 GN=LOC113202923 PE=3 SV=1	LOC113202923	3	-0.18065	6	1	ISK(1)GTIEIINDVHILK	8.48755e-11	145.91	1	2.31569e-07	114.06	1	1.53609e-23	190.24	3
A0A6J1RW12	77	K	60S acidic ribosomal protein P0 OS=Frankliniella occidentalis OX=133901 GN=LOC113202923 PE=3 SV=1	LOC113202923	2	0.24844	6	1	NPALEK(1)LLAHIK	8.63118e-07	128.36	1	7.81119e-25	210.41	1	1.19222e-34	232.5	3
A0A6J1RWH2	265	K	Dipeptidyl peptidase 3 OS=Frankliniella occidentalis OX=133901 GN=LOC113202925 PE=3 SV=1	LOC113202925	2	0.20519	3	1	AK(1)EYASNDLETK	0.0154001	52.009	1	0.0482689	41.242	1	0.0148527	52.576	3
A0A6J1RWH2	117	K	Dipeptidyl peptidase 3 OS=Frankliniella occidentalis OX=133901 GN=LOC113202925 PE=3 SV=1	LOC113202925	2	-0.095027	3	1	GFGDSK(1)IVPNLPK	0.000109863	99.404	1	7.98836e-05	102.9	1	2.2089e-07	135.02	3
A0A6J1RWH2	194	K	Dipeptidyl peptidase 3 OS=Frankliniella occidentalis OX=133901 GN=LOC113202925 PE=3 SV=1	LOC113202925	2	-0.23996	3	1	K(1)YNLEGYNNR	0.000557825	90.827	1	0.000557825	90.827	1	3.85592e-05	108.43	3
A0A6J1RWH2	79	K	Dipeptidyl peptidase 3 OS=Frankliniella occidentalis OX=133901 GN=LOC113202925 PE=3 SV=1	LOC113202925	2	0.96046	3	1	LITAEGVEDLK(1)R	9.07309e-07	129.34	1	5.06468e-09	142.1				2
A0A6J1RWH2	623	K	Dipeptidyl peptidase 3 OS=Frankliniella occidentalis OX=133901 GN=LOC113202925 PE=3 SV=1	LOC113202925	2	0.80423	3	1	LQVYK(1)STGDVK	8.19618e-10	150.09	1	2.03609e-07	134.13	1	2.03609e-07	134.13	3
A0A6J1RWH2	301	K	Dipeptidyl peptidase 3 OS=Frankliniella occidentalis OX=133901 GN=LOC113202925 PE=3 SV=1	LOC113202925	2	-0.3077	2		SGSGIWIK(1)NK			1	0.00577216	65.278	1	0.011067	60.167	2
A0A6J1RWH2	293	K	Dipeptidyl peptidase 3 OS=Frankliniella occidentalis OX=133901 GN=LOC113202925 PE=3 SV=1	LOC113202925	3	-0.081371	1		TGSLDAHK(1)SGSGIWIK						1	0.000651783	63.681	1
A0A6J1RW82	57	K	26S proteasome regulatory subunit 7 OS=Frankliniella occidentalis OX=133901 GN=LOC113202971 PE=3 SV=1	LOC113202971	2	1.6071	2	1	GVDDDIQTIIK(1)R	2.12847e-11	134.99	1	4.57643e-11	127.17				2
A0A6J1RW82	356	K	26S proteasome regulatory subunit 7 OS=Frankliniella occidentalis OX=133901 GN=LOC113202971 PE=3 SV=1	LOC113202971	3	-0.46303	1	1	THIFK(1)IHAR	0.0255183	48.423							1
A0A6J1RW82	116	K	26S proteasome regulatory subunit 7 OS=Frankliniella occidentalis OX=133901 GN=LOC113202971 PE=3 SV=1	LOC113202971	2	0.75576	4	1	YIINVK(1)QFAK	0.000172819	99.815	1	3.05355e-05	109.44	1	3.72853e-06	121.64	3
A0A6J1RW92	369	K	RING-type E3 ubiquitin transferase OS=Frankliniella occidentalis OX=133901 GN=LOC113202562 PE=4 SV=1	LOC113202562	2	-3.8728	2		VVK(1)IYSDGDLR			1	0.00422244	76.228	1	0.0135493	56.404	2
A0A6J1RWB5	54	K	Lissencephaly-1 homolog OS=Frankliniella occidentalis OX=133901 GN=LOC113203000 PE=3 SV=1	LOC113203000	2	0.3899	2		K(1)WTSVIR			1	0.0164923	89.296	1	0.0193924	82.671	2
A0A6J1RWF8	153	K	Lysozyme OS=Frankliniella occidentalis OX=133901 GN=LOC113202584 PE=4 SV=1	LOC113202584	2	-0.204	3	1	GNLDQAFQDK(1)FSR	7.75607e-07	128.76	1	4.14237e-09	142.1	1	6.30924e-22	190.37	3
A0A6J1RWG4	83	K	uncharacterized protein LOC113202931 OS=Frankliniella occidentalis OX=133901 GN=LOC113202931 PE=4 SV=1	LOC113202931	3	0.061985	4	1	EHEEHLK(1)HLL	0.00353537	60.398	1	0.00156162	68.371				2
A0A6J1RWG4	76	K	uncharacterized protein LOC113202931 OS=Frankliniella occidentalis OX=133901 GN=LOC113202931 PE=4 SV=1	LOC113202931	3	-0.10079	6	1	IAK(1)EHEEHLK	0.000387625	80.916	1	8.02361e-05	95.483	1	0.00479747	57.174	3
A0A6J1RWG4	31	K	uncharacterized protein LOC113202931 OS=Frankliniella occidentalis OX=133901 GN=LOC113202931 PE=4 SV=1	LOC113202931	3	0.70489	2	1	MHLK(1)HANWR	0.00883436	49.715	1	0.000878931	80.165				2
A0A6J1RWK0	60	K	Tubulin beta chain OS=Frankliniella occidentalis OX=133901 GN=LOC113202617 PE=3 SV=1	LOC113202617	2	-0.11669	5	1	GGK(1)YVPR	0.027983	64.803	1	0.0390261	58.167	1	0.0376144	58.981	3
A0A6J1RWK0	57	K	Tubulin beta chain OS=Frankliniella occidentalis OX=133901 GN=LOC113202617 PE=3 SV=1	LOC113202617	2	-0.1368	1	1	INVYYNEASGK(1)GGK	3.44471e-06	119.87							1
A0A6J1SKX3	252	K	Tubulin beta chain OS=Frankliniella occidentalis OX=133901 GN=LOC113208689 PE=3 SV=1	LOC113208689	2	-0.84718	3	1	K(1)LAVNMVPFPR	5.39273e-07	129.88	1	9.07832e-06	119.34	1	1.07789e-05	118.6	3
A0A6J1SKX3	324	K	Tubulin beta chain OS=Frankliniella occidentalis OX=133901 GN=LOC113208689 PE=3 SV=1	LOC113208689	2	-0.54311	6		MSMK(1)EVDEQMLNIQNK			1	3.21205e-51	251.05	1	9.98508e-37	218.12	2
A0A6J1RWK2	173	K	uncharacterized protein LOC113202958 OS=Frankliniella occidentalis OX=133901 GN=LOC113202958 PE=4 SV=1	LOC113202958	2	-0.20839	1	1	EIQVPAWK(1)K	0.00622598	72.607							1
A0A6J1RWK2	221	K	uncharacterized protein LOC113202958 OS=Frankliniella occidentalis OX=133901 GN=LOC113202958 PE=4 SV=1	LOC113202958	2	0.30787	4	1	EIQVPDWK(1)K	0.00100623	95.523	1	3.75213e-05	130.66	1	3.75213e-05	130.66	3
A0A6J1RWP0	743	K	myosin heavy chain, muscle isoform X21 OS=Frankliniella occidentalis OX=133901 GN=LOC113201709 PE=3 SV=1	LOC113201709	3	-0.16987	2	0.984869	ILCNILLK(0.001)PTMNAK(0.999)EASK	0.00492105	51.495				0.999223	7.90925e-06	91.401	2
A0A6J1RWP0	766	K	myosin heavy chain, muscle isoform X21 OS=Frankliniella occidentalis OX=133901 GN=LOC113201709 PE=3 SV=1	LOC113201709	2	0.29833	3	1	LGSTK(1)VFFR	0.00136972	84.083	1	0.000394588	105.1	1	0.012581	64.841	3
A0A6J1RXQ3	748	K	myosin heavy chain, muscle isoform X18 OS=Frankliniella occidentalis OX=133901 GN=LOC113201709 PE=3 SV=1	LOC113201709	2	-0.42086	4	1	K(1)CFDGCELDPDMYR	7.15506e-13	160.8	1	1.01463e-16	166.9	1	3.64656e-22	188.59	3
A0A6J1RWQ8	46	K	Cytochrome b-c1 complex subunit 6 OS=Frankliniella occidentalis OX=133901 GN=LOC113202992 PE=3 SV=1	LOC113202992	2	-0.65736	2	1	CVALK(1)ER	0.0242649	69.998				1	0.0140642	89.142	2
A0A6J1RWR2	340	K	allergen Cr-PI-like OS=Frankliniella occidentalis OX=133901 GN=LOC113202645 PE=4 SV=1	LOC113202645	2	0.0092397	32	1	IKDAIDSGFVLGK(1)DGNK	3.24908e-25	167.53	1	6.89153e-13	151.96	1	1.69563e-09	132.74	3
A0A6J1RWR2	344	K	allergen Cr-PI-like OS=Frankliniella occidentalis OX=133901 GN=LOC113202645 PE=4 SV=1	LOC113202645	2	0.20799	13	1	DGNK(1)IPITQYVK	0.00143459	74.987	1	0.000382313	87.831	1	0.000627962	80.17	3
A0A6J1RWR2	712	K	allergen Cr-PI-like OS=Frankliniella occidentalis OX=133901 GN=LOC113202645 PE=4 SV=1	LOC113202645	2	-0.27608	24	1	DSTTDNNNVLIK(1)K	4.55461e-09	142.76	1	5.42004e-17	177.81	1	1.11488e-06	126.83	3
A0A6J1RWR2	713	K	allergen Cr-PI-like OS=Frankliniella occidentalis OX=133901 GN=LOC113202645 PE=4 SV=1	LOC113202645	3	-0.22394	5	1	K(1)NVNDFDNVLSQQTAHK	5.01802e-15	154.39	1	5.88494e-09	122.19	1	2.24518e-09	123.63	3
A0A6J1RWR2	700	K	allergen Cr-PI-like OS=Frankliniella occidentalis OX=133901 GN=LOC113202645 PE=4 SV=1	LOC113202645	3	1.3544	24	1	DVVIFHK(1)DSTTDNNNVLIK	4.96504e-27	188.04	1	8.29604e-27	182.76	1	3.13142e-33	203.56	3
A0A6J1RWR2	560	K	allergen Cr-PI-like OS=Frankliniella occidentalis OX=133901 GN=LOC113202645 PE=4 SV=1	LOC113202645	2	0.60816	16	1	FPVELK(1)NGDNLIK	5.17505e-45	240.42	1	8.12364e-17	175.15	1	4.30515e-25	202.13	3
A0A6J1RWR2	567	K	allergen Cr-PI-like OS=Frankliniella occidentalis OX=133901 GN=LOC113202645 PE=4 SV=1	LOC113202645	2	0.15952	40	1	NGDNLIK(1)R	0.00313424	109.71	1	0.00227273	117.89	1	2.57066e-12	168.54	3
A0A6J1RWR2	329	K	allergen Cr-PI-like OS=Frankliniella occidentalis OX=133901 GN=LOC113202645 PE=4 SV=1	LOC113202645	2	0.53083	26	1	IK(1)DAIDSGFVLGK	7.58985e-07	128.95	1	8.02463e-08	136.6	1	1.26094e-06	123.29	3
A0A6J1RWR2	499	K	allergen Cr-PI-like OS=Frankliniella occidentalis OX=133901 GN=LOC113202645 PE=4 SV=1	LOC113202645	2	-0.58661	4	1	IK(1)VSSNQK	0.00239267	111.95	1	0.0053773	91.853	1	0.0106668	75.043	3
A0A6J1RWR2	505	K	allergen Cr-PI-like OS=Frankliniella occidentalis OX=133901 GN=LOC113202645 PE=4 SV=1	LOC113202645	2	0.39568	14	1	VSSNQK(1)TSAVVR	1.37088e-09	148.89	1	2.31171e-23	206.69	1	7.17865e-13	164.11	3
A0A6J1RWR2	497	K	allergen Cr-PI-like OS=Frankliniella occidentalis OX=133901 GN=LOC113202645 PE=4 SV=1	LOC113202645	3	0.27773	8	1	LNHQPFNYK(1)IK	0.00212985	64.73	1	4.09529e-05	99.973	1	0.00154327	64.374	3
A0A6J1RWR2	485	K	allergen Cr-PI-like OS=Frankliniella occidentalis OX=133901 GN=LOC113202645 PE=4 SV=1	LOC113202645	2	0.17192	62	1	LNYIAK(1)AMR	0.000753177	97.635	1	0.000681112	99.136	1	0.00197025	85.676	3
A0A6J1RWR2	314	K	allergen Cr-PI-like OS=Frankliniella occidentalis OX=133901 GN=LOC113202645 PE=4 SV=1	LOC113202645	3	0.31662	12	1	PAQQEISSIK(1)SYNIEDLK	3.14245e-16	163.18	1	6.23499e-84	292.6	1	1.06069e-133	350.46	3
A0A6J1RWR2	322	K	allergen Cr-PI-like OS=Frankliniella occidentalis OX=133901 GN=LOC113202645 PE=4 SV=1	LOC113202645	3	-0.14005	10	1	SYNIEDLK(1)AIEQR	3.24426e-22	193.06	1	4.18714e-27	208.15	1	1.11598e-16	172.85	3
A0A6J1RWR2	43	K	allergen Cr-PI-like OS=Frankliniella occidentalis OX=133901 GN=LOC113202645 PE=4 SV=1	LOC113202645	2	0.12286	12	1	QK(1)VVLQLLR	4.85341e-06	143.73	1	1.85813e-05	134.48	1	0.000579433	101.25	3
A0A6J1RWR2	588	K	allergen Cr-PI-like OS=Frankliniella occidentalis OX=133901 GN=LOC113202645 PE=4 SV=1	LOC113202645	2	0.57072	13	1	SLLK(1)SAESGNTVLSSVDR	1.90931e-73	269.49	1	2.67335e-64	258.38	1	3.21687e-46	230.05	3
A0A6J1RWV3	449	K	28S ribosomal protein S30, mitochondrial OS=Frankliniella occidentalis OX=133901 GN=LOC113201743 PE=4 SV=1	LOC113201743	2	0.33374	1		MYLLEPK(1)ER			1	0.0108474	62.463				1
A0A6J1RWX2	288	K	chromatin-remodeling complex ATPase chain Iswi OS=Frankliniella occidentalis OX=133901 GN=LOC113203042 PE=3 SV=1	LOC113203042	2	-0.76393	2	1	EFK(1)TTNR	0.0459821	54.157				1	0.0346643	60.682	2
A0A6J1RWY0	226	K	erlin-2-B-like OS=Frankliniella occidentalis OX=133901 GN=LOC113202692 PE=3 SV=1	LOC113202692	2	-0.72466	1		EASVAK(1)IR						1	0.0354599	51.346	1
A0A6J1RWY0	205	K	erlin-2-B-like OS=Frankliniella occidentalis OX=133901 GN=LOC113202692 PE=3 SV=1	LOC113202692	2	1.626	3	1	LVEK(1)DAETDR	0.000127744	102.52	1	0.000633453	88.596	1	0.00471295	68.536	3
A0A6J1RWY7	94	K	ubiquitin-conjugating enzyme E2 N OS=Frankliniella occidentalis OX=133901 GN=LOC113203156 PE=3 SV=1	LOC113203156	2	-0.3254	3	1	DK(1)WSPALQIR	1.23704e-05	117.71	1	2.0675e-05	113.93	1	0.000209734	97.597	3
A0A6J1RWY7	74	K	ubiquitin-conjugating enzyme E2 N OS=Frankliniella occidentalis OX=133901 GN=LOC113203156 PE=3 SV=1	LOC113203156	3	0.81065	1		FITK(1)IYHPNIDR						1	0.000149509	85.522	1
A0A6J1RWY7	10	K	ubiquitin-conjugating enzyme E2 N OS=Frankliniella occidentalis OX=133901 GN=LOC113203156 PE=3 SV=1	LOC113203156	2	0.52739	3	1	IIK(1)ETQR	0.0263879	67.032	1	0.0276618	65.252	1	0.0263879	67.032	3
A0A6J1RWY7	141	K	ubiquitin-conjugating enzyme E2 N OS=Frankliniella occidentalis OX=133901 GN=LOC113203156 PE=3 SV=1	LOC113203156	2	-0.24226	4	1	NAK(1)EWTR	0.0416425	56.659	1	0.0201572	75.738	1	0.0157652	84.568	3
A0A6J1RWY8	1004	K	Ubiquitin-activating enzyme E1 OS=Frankliniella occidentalis OX=133901 GN=LOC113201768 PE=3 SV=1	LOC113201768	2	1.8616	2		MGLPMSEVVK(1)K			1	0.0238767	50.354	1	0.0205385	52.903	2
A0A6J1RWY8	304	K	Ubiquitin-activating enzyme E1 OS=Frankliniella occidentalis OX=133901 GN=LOC113201768 PE=3 SV=1	LOC113201768	2	0.35173	3	1	VVSFK(1)PLK	0.0113972	73.665	1	0.0295389	55.37	1	0.0116178	73.248	3
A0A6J1RWY8	456	K	Ubiquitin-activating enzyme E1 OS=Frankliniella occidentalis OX=133901 GN=LOC113201768 PE=3 SV=1	LOC113201768	2	-0.78062	1	1	YDGQTAVFGQQFQK(1)K	7.24216e-13	153							1
A0A6J1RWY9	14	K	protein takeout-like OS=Frankliniella occidentalis OX=133901 GN=LOC113203056 PE=4 SV=1	LOC113203056	2	-1.7589	2	1	ASFK(1)TPVYLSGK	0.0139806	53.479				1	0.014394	53.051	2
A0A6J1RWY9	72	K	protein takeout-like OS=Frankliniella occidentalis OX=133901 GN=LOC113203056 PE=4 SV=1	LOC113203056	2	2.1025	4	1	DETK(1)DGLR	0.00753272	83.206	1	0.0126077	71.379	1	0.0282322	56.258	3
A0A6J1RWY9	36	K	protein takeout-like OS=Frankliniella occidentalis OX=133901 GN=LOC113203056 PE=4 SV=1	LOC113203056	2	-1.2112	2		GQYK(1)INGK			1	0.0333413	52.786	1	0.0399881	49.097	2
A0A6J1RWY9	147	K	protein takeout-like OS=Frankliniella occidentalis OX=133901 GN=LOC113203056 PE=4 SV=1	LOC113203056	2	0.63914	3	1	IFSK(1)VPIDK	0.00260657	80.755	1	0.00116968	91.867	1	0.00239937	80.688	3
A0A6J1RX13	180	K	Pre-mRNA-processing factor 19 OS=Frankliniella occidentalis OX=133901 GN=LOC113201788 PE=3 SV=1	LOC113201788	2	-1.2902	3	1	LQEK(1)ATVLTQER	0.00013175	99.669	1	0.00015325	97.69	1	0.00203499	71.879	3
A0A6J1RX43	88	K	uncharacterized protein LOC113202744 OS=Frankliniella occidentalis OX=133901 GN=LOC113202744 PE=4 SV=1	LOC113202744	2	-1.7738	1		K(1)EALFYK						1	0.0211784	78.77	1
A0A6J1RXP5	47	K	troponin T isoform X9 OS=Frankliniella occidentalis OX=133901 GN=LOC113203196 PE=3 SV=1	LOC113203196	3	0.10018	2	0.999109	AK(1)EEDELKR	0.0168553	43.308	0.99992	0.011424	52.549				2
A0A6J1RXP5	53	K	troponin T isoform X9 OS=Frankliniella occidentalis OX=133901 GN=LOC113203196 PE=3 SV=1	LOC113203196	2	0.42186	2		AKEEDELK(1)R			1	0.00296821	94.692	1	0.00731606	83.862	2
A0A6J1RXP5	156	K	troponin T isoform X9 OS=Frankliniella occidentalis OX=133901 GN=LOC113203196 PE=3 SV=1	LOC113203196	2	0.28852	5	1	TKEQLEEEK(1)K	6.44622e-08	147.26	1	7.55633e-07	135.1	1	2.01372e-05	120.57	3
A0A6J1RXP5	157	K	troponin T isoform X9 OS=Frankliniella occidentalis OX=133901 GN=LOC113203196 PE=3 SV=1	LOC113203196	2	2.1596	1		K(1)ISLSFR			1	0.0211784	78.77				1
A0A6J1RXP5	278	K	troponin T isoform X9 OS=Frankliniella occidentalis OX=133901 GN=LOC113203196 PE=3 SV=1	LOC113203196	2	-1.5069	3	1	ETMEK(1)VWSER	0.016383	55.718	1	0.000263553	94.363	1	0.000244911	95.483	3
A0A6J1RXP5	132	K	troponin T isoform X9 OS=Frankliniella occidentalis OX=133901 GN=LOC113203196 PE=3 SV=1	LOC113203196	2	1.8121	4	1	GPNFTINK(1)K	0.00163852	90.15	1	0.00258289	83.948	1	0.00278124	82.645	3
A0A6J1RXP5	133	K	troponin T isoform X9 OS=Frankliniella occidentalis OX=133901 GN=LOC113203196 PE=3 SV=1	LOC113203196	2	0.29317	1		K(1)EGFNLSSAQIER						1	1.62568e-12	160.65	1
A0A6J1RXP5	165	K	troponin T isoform X9 OS=Frankliniella occidentalis OX=133901 GN=LOC113203196 PE=3 SV=1	LOC113203196	2	2.729	2		IK(1)PLVLDNMSVDK			1	0.00352562	63.185	1	0.00905272	56.569	2
A0A6J1RXP5	176	K	troponin T isoform X9 OS=Frankliniella occidentalis OX=133901 GN=LOC113203196 PE=3 SV=1	LOC113203196	3	0.090709	9	1	IKPLVLDNMSVDK(1)LQLK	7.44036e-08	110.29	1	4.09972e-16	165.9	1	5.09289e-46	229.69	3
A0A6J1RXP5	195	K	troponin T isoform X9 OS=Frankliniella occidentalis OX=133901 GN=LOC113203196 PE=3 SV=1	LOC113203196	2	0.40558	6	1	LETEK(1)YDLEER	3.85436e-09	142.1	1	2.64999e-13	170.04	1	4.17021e-07	130.56	3
A0A6J1RXP5	285	K	troponin T isoform X9 OS=Frankliniella occidentalis OX=133901 GN=LOC113203196 PE=3 SV=1	LOC113203196	2	0.8496	4	1	LK(1)EFDGR	0.0201902	75.692	1	0.00796084	109.01	1	0.0231895	71.501	3
A0A6J1RXP5	210	K	troponin T isoform X9 OS=Frankliniella occidentalis OX=133901 GN=LOC113203196 PE=3 SV=1	LOC113203196	2	0.061729	5	1	RQDYDLK(1)ELK	0.0294066	48.998	1	0.00181492	89.805	1	0.000309152	106.88	3
A0A6J1RXP5	149	K	troponin T isoform X9 OS=Frankliniella occidentalis OX=133901 GN=LOC113203196 PE=3 SV=1	LOC113203196	3	-0.17027	5	1	TK(1)EQLEEEKK	0.00128637	90.964	1	9.05036e-05	120.36	1	0.000228624	106	3
A0A6J1S473	1151	K	CD109 antigen-like isoform X4 OS=Frankliniella occidentalis OX=133901 GN=LOC113203201 PE=4 SV=1	LOC113203201	2	-1.3298	3	1	AFK(1)LLQDK	0.0109735	74.464	1	0.00902169	78.149				2
A0A6J1S473	1156	K	CD109 antigen-like isoform X4 OS=Frankliniella occidentalis OX=133901 GN=LOC113203201 PE=4 SV=1	LOC113203201	3	-0.14436	5	1	LLQDK(1)ASTEAGHR	0.00390536	53.136	1	0.000445409	72.891	1	0.00445317	51.135	3
A0A6J1S473	658	K	CD109 antigen-like isoform X4 OS=Frankliniella occidentalis OX=133901 GN=LOC113203201 PE=4 SV=1	LOC113203201	2	-0.32451	2	1	AGLAYLTNAK(1)IPR	0.000258785	89.43	1	0.000144016	95.417				2
A0A6J1S473	216	K	CD109 antigen-like isoform X4 OS=Frankliniella occidentalis OX=133901 GN=LOC113203201 PE=4 SV=1	LOC113203201	2	1.9873	3	1	APSAVAFK(1)HGK	4.3745e-11	158.05	1	5.90547e-11	155	1	1.06578e-05	117.83	3
A0A6J1S473	880	K	CD109 antigen-like isoform X4 OS=Frankliniella occidentalis OX=133901 GN=LOC113203201 PE=4 SV=1	LOC113203201	2	-0.59578	3		DK(1)AGDAVERPLK			1	0.00192059	81.703	1	0.000287025	103.83	2
A0A6J1S473	915	K	CD109 antigen-like isoform X4 OS=Frankliniella occidentalis OX=133901 GN=LOC113203201 PE=4 SV=1	LOC113203201	2	2.7871	3	1	EFK(1)TTVK	0.0405636	57.281	1	0.0176612	79.469	1	0.0405636	57.281	3
A0A6J1S473	508	K	CD109 antigen-like isoform X4 OS=Frankliniella occidentalis OX=133901 GN=LOC113203201 PE=4 SV=1	LOC113203201	2	-0.48571	3	1	EIQTLSLQGEAGK(1)K	4.2929e-05	83.633	1	1.68647e-10	151.3	1	5.59322e-06	118.52	3
A0A6J1S473	446	K	CD109 antigen-like isoform X4 OS=Frankliniella occidentalis OX=133901 GN=LOC113203201 PE=4 SV=1	LOC113203201	4	-0.61816	1	1	ESDTHHYMHLK(1)R	0.000630869	73.435							1
A0A6J1S473	462	K	CD109 antigen-like isoform X4 OS=Frankliniella occidentalis OX=133901 GN=LOC113203201 PE=4 SV=1	LOC113203201	3	-1.2502	3	1	ESEEDLHADVSK(1)ETVK	4.15696e-06	95.197	1	1.85096e-06	103.13	1	3.5646e-06	97.235	3
A0A6J1S473	1268	K	CD109 antigen-like isoform X4 OS=Frankliniella occidentalis OX=133901 GN=LOC113203201 PE=4 SV=1	LOC113203201	2	2.6325	4	1	GPK(1)EATMVVNSK	4.99661e-05	107.2	1	0.0010064	77.204	1	1.96132e-09	147.52	3
A0A6J1S473	647	K	CD109 antigen-like isoform X4 OS=Frankliniella occidentalis OX=133901 GN=LOC113203201 PE=4 SV=1	LOC113203201	2	-0.69742	6	1	GWDETPEESFK(1)K	6.91722e-09	138.45	1	6.91722e-09	138.45	1	1.02218e-09	150.06	3
A0A6J1S473	648	K	CD109 antigen-like isoform X4 OS=Frankliniella occidentalis OX=133901 GN=LOC113203201 PE=4 SV=1	LOC113203201	2	0.41947	1		K(1)AGLAYLTNAK						1	0.0186532	54.343	1
A0A6J1S473	1007	K	CD109 antigen-like isoform X4 OS=Frankliniella occidentalis OX=133901 GN=LOC113203201 PE=4 SV=1	LOC113203201	3	-0.29565	2	1	HK(1)DGSFSAFGESDK	6.22354e-05	88.561	1	3.55928e-05	92.269				2
A0A6J1S473	150	K	CD109 antigen-like isoform X4 OS=Frankliniella occidentalis OX=133901 GN=LOC113203201 PE=4 SV=1	LOC113203201	3	-0.036591	1		IK(1)QWASEHTR						1	0.0140426	43.604	1
A0A6J1S473	423	K	CD109 antigen-like isoform X4 OS=Frankliniella occidentalis OX=133901 GN=LOC113203201 PE=4 SV=1	LOC113203201	2	1.199	1		K(1)DVDNYQLVATYK			1	1.65507e-05	117.2				1
A0A6J1S473	145	K	CD109 antigen-like isoform X4 OS=Frankliniella occidentalis OX=133901 GN=LOC113203201 PE=4 SV=1	LOC113203201	3	0.48817	10	1	LRPTVQAPLEIYITDGK(1)GNR	4.82765e-12	126.91	1	2.22711e-10	120.4	1	3.63283e-19	166.28	3
A0A6J1S473	902	K	CD109 antigen-like isoform X4 OS=Frankliniella occidentalis OX=133901 GN=LOC113203201 PE=4 SV=1	LOC113203201	2	0.84381	2		NK(1)AIPIDLR			1	0.00191079	86.136	1	0.0021937	83.948	2
A0A6J1S473	1424	K	CD109 antigen-like isoform X4 OS=Frankliniella occidentalis OX=133901 GN=LOC113203201 PE=4 SV=1	LOC113203201	3	0.072978	3	1	THLVSNQK(1)PVPVTVYDYYDQSR	0.00368787	47.546	1	3.7189e-06	78.976	1	0.000123319	65.833	3
A0A6J1S473	1284	K	CD109 antigen-like isoform X4 OS=Frankliniella occidentalis OX=133901 GN=LOC113203201 PE=4 SV=1	LOC113203201	2	0.37536	2		TSMVFQK(1)EELPR			1	1.83477e-05	116.24	1	5.96699e-09	138.24	2
A0A6J1S473	385	K	CD109 antigen-like isoform X4 OS=Frankliniella occidentalis OX=133901 GN=LOC113203201 PE=4 SV=1	LOC113203201	2	0.90064	3	1	VADLDGAPVQDDK(1)NPVK	3.05841e-09	130.29	1	5.57164e-06	95.662	1	1.92892e-06	104.2	3
A0A6J1S473	1454	K	CD109 antigen-like isoform X4 OS=Frankliniella occidentalis OX=133901 GN=LOC113203201 PE=4 SV=1	LOC113203201	2	-1.9341	1		VFYEAPPADLGDK(1)QH						1	0.0506036	44.925	1
A0A6J1S473	372	K	CD109 antigen-like isoform X4 OS=Frankliniella occidentalis OX=133901 GN=LOC113203201 PE=4 SV=1	LOC113203201	3	-0.21612	1		VK(1)VADLDGAPVQDDKNPVK			0.999999	0.000569191	64.843				1
A0A6J1S473	533	K	CD109 antigen-like isoform X4 OS=Frankliniella occidentalis OX=133901 GN=LOC113203201 PE=4 SV=1	LOC113203201	3	4.1057	2	1	VLVHGVK(1)DNGELITDVTAFK	5.63326e-09	107.72	1	1.18477e-07	96.379				2
A0A6J1S473	1255	K	CD109 antigen-like isoform X4 OS=Frankliniella occidentalis OX=133901 GN=LOC113203201 PE=4 SV=1	LOC113203201	2	1.142	3	1	VQFK(1)YADAAAGDSK	5.89225e-06	97.797	1	0.000145525	88.561	1	0.000113085	90.707	3
A0A6J1S473	1265	K	CD109 antigen-like isoform X4 OS=Frankliniella occidentalis OX=133901 GN=LOC113203201 PE=4 SV=1	LOC113203201	2	1.7382	2	1	YADAAAGDSK(1)GPK	0.000155958	94.023				1	0.00229526	66.215	2
A0A6J1S473	878	K	CD109 antigen-like isoform X4 OS=Frankliniella occidentalis OX=133901 GN=LOC113203201 PE=4 SV=1	LOC113203201	2	0.028684	1		VTALAK(1)DK			1	0.0116257	73.233				1
A0A6J1S473	232	K	CD109 antigen-like isoform X4 OS=Frankliniella occidentalis OX=133901 GN=LOC113203201 PE=4 SV=1	LOC113203201	2	0.56897	3	1	YTYGK(1)PVAGK	0.0128216	58.699	1	0.00467352	68.657	1	0.00467352	68.657	3
A0A6J1S473	237	K	CD109 antigen-like isoform X4 OS=Frankliniella occidentalis OX=133901 GN=LOC113203201 PE=4 SV=1	LOC113203201	2	-0.098446	3	0.999985	YTYGKPVAGK(1)ATVK	7.52743e-05	106.42	0.999991	3.50398e-06	122.33	0.999999	2.01577e-12	160.81	3
A0A6J1RY87	432	K	thioredoxin reductase 1, mitochondrial isoform X2 OS=Frankliniella occidentalis OX=133901 GN=LOC113201828 PE=3 SV=1	LOC113201828	3	0.69534	1		AAPQK(1)VLGMHYTGPQGGEVIQGYAAAIK			1	8.82735e-05	63.291				1
A0A6J1RY87	36	K	thioredoxin reductase 1, mitochondrial isoform X2 OS=Frankliniella occidentalis OX=133901 GN=LOC113201828 PE=3 SV=1	LOC113201828	2	-0.10082	6	1	EAVSLGK(1)K	0.0191849	64.42	1	0.00633131	91.853	1	0.00573378	94.114	3
A0A6J1RY87	112	K	thioredoxin reductase 1, mitochondrial isoform X2 OS=Frankliniella occidentalis OX=133901 GN=LOC113201828 PE=3 SV=1	LOC113201828	3	-1.309	3	1	ESVQNHIK(1)SVNWVLR	0.000695466	63.682	1	0.000269051	73.296	1	0.000146211	76.311	3
A0A6J1RY87	252	K	thioredoxin reductase 1, mitochondrial isoform X2 OS=Frankliniella occidentalis OX=133901 GN=LOC113201828 PE=3 SV=1	LOC113201828	3	0.01127	5	1	FLHK(1)TVPVR	0.000539524	88.177	1	5.76748e-05	113.66	1	7.95239e-05	108.43	3
A0A6J1RY87	67	K	thioredoxin reductase 1, mitochondrial isoform X2 OS=Frankliniella occidentalis OX=133901 GN=LOC113201828 PE=3 SV=1	LOC113201828	2	-0.78685	3	1	GTTWGLGGTCVNVGCIPK(1)K	2.0278e-26	186.97	1	2.16006e-32	197.14	1	1.207e-39	214.81	3
A0A6J1RY87	248	K	thioredoxin reductase 1, mitochondrial isoform X2 OS=Frankliniella occidentalis OX=133901 GN=LOC113201828 PE=3 SV=1	LOC113201828	2	-0.50066	6	1	GVK(1)FLHK	0.0122195	94.262	1	0.0149106	86.866	1	0.016208	83.377	3
A0A6J1RY87	94	K	thioredoxin reductase 1, mitochondrial isoform X2 OS=Frankliniella occidentalis OX=133901 GN=LOC113201828 PE=3 SV=1	LOC113201828	2	-0.73038	2	1	K(1)SISLDWAK	0.000285246	108.47				1	0.00410209	77.288	2
A0A6J1RY87	126	K	thioredoxin reductase 1, mitochondrial isoform X2 OS=Frankliniella occidentalis OX=133901 GN=LOC113201828 PE=3 SV=1	LOC113201828	2	1.2212	3	1	K(1)VEYINAR	0.0401759	52.255	1	0.0238499	61.679	1	0.044599	49.715	3
A0A6J1RY87	260	K	thioredoxin reductase 1, mitochondrial isoform X2 OS=Frankliniella occidentalis OX=133901 GN=LOC113201828 PE=3 SV=1	LOC113201828	2	0.81759	3	1	MDK(1)QADGK	0.000201699	137.14	1	0.00422748	98.582	1	0.00467037	95.502	3
A0A6J1RY87	300	K	thioredoxin reductase 1, mitochondrial isoform X2 OS=Frankliniella occidentalis OX=133901 GN=LOC113201828 PE=3 SV=1	LOC113201828	3	0.031571	3	1	RPLTLEVK(1)ADQVGVK	0.00730921	48.899	1	0.000378097	73.802	1	0.00399517	54.859	3
A0A6J1RX95	119	K	ADP-ribosylation factor GTPase-activating protein 2 OS=Frankliniella occidentalis OX=133901 GN=LOC113203113 PE=4 SV=1	LOC113203113	2	-2.3342	1	1	DK(1)LQSAAIQAMK	9.4267e-07	127.52							1
A0A6J1TIW4	181	K	uncharacterized protein LOC113215365 OS=Frankliniella occidentalis OX=133901 GN=LOC113215365 PE=4 SV=1	LOC113215365	2	-1.4878	1		K(1)LWVAGWGK						1	0.00980857	64.711	1
A0A6J1RXB4	96	K	LOW QUALITY PROTEIN: probable maleylacetoacetate isomerase 2 OS=Frankliniella occidentalis OX=133901 GN=LOC113203243 PE=4 SV=1	LOC113203243	2	-1.0185	1	1	SLMPSDVYK(1)R	0.0253166	63.624							1
A0A6J1RXC4	314	K	RNA helicase OS=Frankliniella occidentalis OX=133901 GN=LOC113203249 PE=3 SV=1	LOC113203249	2	-2.287	2		DVIMK(1)EFR			1	0.0150908	66.692	1	0.0150908	66.692	2
A0A6J1RXC4	191	K	RNA helicase OS=Frankliniella occidentalis OX=133901 GN=LOC113203249 PE=3 SV=1	LOC113203249	2	-2.9246	1		GFK(1)EQIYDVYR			1	0.0126925	57.175				1
A0A6J1SAR9	76	K	RNA helicase OS=Frankliniella occidentalis OX=133901 GN=LOC113204731 PE=3 SV=1	LOC113204731	2	-1.7589	4		GIYAYGFEK(1)PSAIQQR			1	0.007956	54.768	1	1.40275e-08	132.65	2
A0A6J1RXE1	251	K	acyl-protein thioesterase 1 OS=Frankliniella occidentalis OX=133901 GN=LOC113202806 PE=3 SV=1	LOC113202806	2	-0.5722	4	1	GYLK(1)SIEFK	0.000437996	104.2	1	0.00054031	102.07	1	0.000944625	93.649	3
A0A6J1RXE1	149	K	acyl-protein thioesterase 1 OS=Frankliniella occidentalis OX=133901 GN=LOC113202806 PE=3 SV=1	LOC113202806	2	0.6411	2	1	SLDASGPEDESGIK(1)K	1.30244e-05	106.14	1	3.61946e-06	115.91				2
A0A6J1RXE4	1696	K	contactin-associated protein-like 5 isoform X2 OS=Frankliniella occidentalis OX=133901 GN=LOC113203146 PE=4 SV=1	LOC113203146	2	-1.485	1		DK(1)AWVEDPPNR						1	0.0250118	48.568	1
A0A6J1RXF1	193	K	thioredoxin-like protein 1 OS=Frankliniella occidentalis OX=133901 GN=LOC113201869 PE=4 SV=1	LOC113201869	2	0.26955	3	1	IVK(1)IFINQPR	0.000225239	96.665	1	1.05457e-06	123.86	1	0.00447245	69.275	3
A0A6J1RXG5	14	K	RNA-binding protein 4.1-like isoform X2 OS=Frankliniella occidentalis OX=133901 GN=LOC113203158 PE=4 SV=1	LOC113203158	2	-0.68136	3	1	TK(1)IFVGR	0.0112111	97.798	1	0.010472	100.39	1	0.0139127	89.55	3
A0A6J1RXH8	281	K	28S ribosomal protein S9, mitochondrial OS=Frankliniella occidentalis OX=133901 GN=LOC113203290 PE=4 SV=1	LOC113203290	3	-0.74161	1	1	YSVQHTTK(1)R	0.0186152	43.308							1
A0A6J1RXK4	315	K	luciferin 4-monooxygenase-like OS=Frankliniella occidentalis OX=133901 GN=LOC113203178 PE=3 SV=1	LOC113203178	3	0.00073422	3	1	AVADHASLPK(1)FNLK	1.74387e-06	117.93				1	8.12107e-06	105.95	2
A0A6J1RXK6	402	K	Protein-tyrosine-phosphatase OS=Frankliniella occidentalis OX=133901 GN=LOC113201690 PE=4 SV=1	LOC113201690	2	0.50804	1		VQLLPIPSQK(1)K						1	0.0331213	40.727	1
A0A6J1RXL7	82	K	ATP synthase subunit gamma OS=Frankliniella occidentalis OX=133901 GN=LOC113202851 PE=3 SV=1	LOC113202851	3	0.10588	4	0.999351	AEVK(1)STEEKPSK	0.00368302	60.157	1	1.08816e-05	114.72				2
A0A6J1RXL7	87	K	ATP synthase subunit gamma OS=Frankliniella occidentalis OX=133901 GN=LOC113202851 PE=3 SV=1	LOC113202851	2	-0.34871	5	0.683642	STEEK(1)PSK	0.000105081	78.078	1	0.00298205	77.732	0.5	0.000423606	71.601	3
A0A6J1RXL7	90	K	ATP synthase subunit gamma OS=Frankliniella occidentalis OX=133901 GN=LOC113202851 PE=3 SV=1	LOC113202851	3	-0.90798	1		STEEK(0.5)PSK(0.5)LLIAVTSDR						0.5	0.000423606	71.601	1
A0A6J1RXL7	208	K	ATP synthase subunit gamma OS=Frankliniella occidentalis OX=133901 GN=LOC113202851 PE=3 SV=1	LOC113202851	2	-0.51183	4	1	APK(1)ISTYDSLDDDVIK	7.20602e-07	113.88	1	1.25905e-10	142.94	1	3.63311e-14	161.91	3
A0A6J1RXL7	183	K	ATP synthase subunit gamma OS=Frankliniella occidentalis OX=133901 GN=LOC113202851 PE=3 SV=1	LOC113202851	2	-0.16712	7	1	IIYNK(1)FK	0.038125	58.687	1	0.0176667	79.454	1	0.0142159	88.734	3
A0A6J1RXL7	48	K	ATP synthase subunit gamma OS=Frankliniella occidentalis OX=133901 GN=LOC113202851 PE=3 SV=1	LOC113202851	2	0.89154	3	1	ITQSMK(1)MVSAAK	9.40934e-05	103.14	1	0.000188962	94.402	1	0.000644999	79.639	3
A0A6J1RXL7	54	K	ATP synthase subunit gamma OS=Frankliniella occidentalis OX=133901 GN=LOC113202851 PE=3 SV=1	LOC113202851	2	-0.36777	14	1	MVSAAK(1)YAR	0.00164306	84.615	1	0.00356454	74.464	1	0.00359104	74.92	3
A0A6J1RXL7	164	K	ATP synthase subunit gamma OS=Frankliniella occidentalis OX=133901 GN=LOC113202851 PE=3 SV=1	LOC113202851	3	0.20212	7	0.999645	KPPSFLDAAK(1)VADEIAK	0.00017845	76.586	0.999975	3.34307e-05	86.005	0.999268	0.000440239	71.263	3
A0A6J1RXL7	178	K	ATP synthase subunit gamma OS=Frankliniella occidentalis OX=133901 GN=LOC113202851 PE=3 SV=1	LOC113202851	2	-0.25181	6	1	LDFQEGK(1)IIYNK	1.09629e-06	125.89	1	4.45184e-07	132.79	1	1.06688e-07	136.38	3
A0A6J1RXL7	125	K	ATP synthase subunit gamma OS=Frankliniella occidentalis OX=133901 GN=LOC113202851 PE=3 SV=1	LOC113202851	2	-0.12271	2		NELAIDDSNTK(1)VVCIGDK			1	2.53812e-12	147.06	1	3.40712e-15	154.26	2
A0A6J1RXL7	132	K	ATP synthase subunit gamma OS=Frankliniella occidentalis OX=133901 GN=LOC113202851 PE=3 SV=1	LOC113202851	2	-0.1042	5	1	VVCIGDK(1)SR	0.0124911	61.161	1	0.00281434	79.148	1	0.00628165	70.028	3
A0A6J1RXL7	42	K	ATP synthase subunit gamma OS=Frankliniella occidentalis OX=133901 GN=LOC113202851 PE=3 SV=1	LOC113202851	2	4.3644	3	1	NIQK(1)ITQSMK	1.05954e-06	123.79	1	0.000422071	91.549	1	0.000422071	91.549	3
A0A6J1RXL7	38	K	ATP synthase subunit gamma OS=Frankliniella occidentalis OX=133901 GN=LOC113202851 PE=3 SV=1	LOC113202851	2	0.41	3	1	SVK(1)NIQK	0.00337339	122.13	1	0.000101899	150.17	1	0.00151358	132.08	3
A0A6J1RXM1	69	K	Inositol oxygenase OS=Frankliniella occidentalis OX=133901 GN=LOC113201920 PE=3 SV=1	LOC113201920	2	-0.050524	3	1	ASWLK(1)FDK	0.00813558	80.787	1	0.00680251	86.136	1	0.00469101	95.358	3
A0A6J1RXM1	172	K	Inositol oxygenase OS=Frankliniella occidentalis OX=133901 GN=LOC113201920 PE=3 SV=1	LOC113201920	3	-3.7301	3	1	ETSFVDNPDAK(1)HPVYSTK	8.65592e-11	135.09	1	1.65538e-05	85.937	1	0.000299824	71.376	3
A0A6J1RXM1	112	K	Inositol oxygenase OS=Frankliniella occidentalis OX=133901 GN=LOC113201920 PE=3 SV=1	LOC113201920	4	0.6803	1		K(0.5)EHPDK(0.5)GWFQLAGLIHDVGK						0.5	0.000171037	70.452	1
A0A6J1RXM1	117	K	Inositol oxygenase OS=Frankliniella occidentalis OX=133901 GN=LOC113201920 PE=3 SV=1	LOC113201920	4	0.096239	3	0.572129	K(0.003)EHPDK(0.997)GWFQLAGLIHDVGK	0.000447549	63.225	0.997289	1.47981e-06	91.964	0.5	0.000171037	70.452	3
A0A6J1RXM4	361	K	Obg-like ATPase 1 OS=Frankliniella occidentalis OX=133901 GN=LOC113201700 PE=3 SV=1	LOC113201700	3	-1.0649	1		FDDFKEEGSEAGCK(1)AAGK						1	8.9899e-13	148.44	1
A0A6J1RXM4	392	K	Obg-like ATPase 1 OS=Frankliniella occidentalis OX=133901 GN=LOC113201700 PE=3 SV=1	LOC113201700	2	-2.8665	1		FNAGAGLK(1)DAK			1	0.0194104	51.135				1
A0A6J1RXM4	154	K	Obg-like ATPase 1 OS=Frankliniella occidentalis OX=133901 GN=LOC113201700 PE=3 SV=1	LOC113201700	2	0.72274	2		LK(1)DEDYLNTTLEK			1	0.000344495	85.837	1	2.76055e-09	145.43	2
A0A6J1RXM4	23	K	Obg-like ATPase 1 OS=Frankliniella occidentalis OX=133901 GN=LOC113201700 PE=3 SV=1	LOC113201700	2	0.014765	1	1	VGTNLK(1)VGIVGVPNVGK	2.27224e-05	91.592							1
A0A6J1RXQ9	133	K	endocuticle structural glycoprotein SgAbd-3-like OS=Frankliniella occidentalis OX=133901 GN=LOC113203208 PE=4 SV=1	LOC113203208	3	-0.97279	2	1	ALEWNAAHPEEEDPK(1)DSQR	0.000216309	72.359				1	0.0022562	54.764	2
A0A6J1RXR5	123	K	larval cuticle protein 65Ag1-like OS=Frankliniella occidentalis OX=133901 GN=LOC113202897 PE=4 SV=1	LOC113202897	3	-0.24131	3	1	ASGAHIPEIPEEIK(1)K	0.000631358	64.499				1	4.14209e-05	89.507	2
A0A6J1RXR5	54	K	larval cuticle protein 65Ag1-like OS=Frankliniella occidentalis OX=133901 GN=LOC113202897 PE=4 SV=1	LOC113202897	2	-0.44458	5	1	QIQETSEQGDYK(1)FNFK	1.14965e-50	242.41	1	3.37793e-68	273.38	1	6.63489e-30	206.63	3
A0A6J1RXR8	143	K	COP9 signalosome complex subunit 3 OS=Frankliniella occidentalis OX=133901 GN=LOC113203216 PE=3 SV=1	LOC113203216	2	-1.5082	3	1	GIDLLK(1)R	0.0294829	68.915	1	0.0134454	97.068	1	0.0248481	74.415	3
A0A6J1RXS1	486	K	hillarin OS=Frankliniella occidentalis OX=133901 GN=LOC113201940 PE=4 SV=1	LOC113201940	2	2.323	2		GYSK(1)SAGYQPGVR			1	0.0473351	42.843	1	0.0473351	42.843	2
A0A6J1RXS2	107	K	uncharacterized protein LOC113203217 OS=Frankliniella occidentalis OX=133901 GN=LOC113203217 PE=4 SV=1	LOC113203217	2	0.18106	3	1	VDEGHLQK(1)QK	0.0177915	54.539	1	0.00421857	70.056	1	0.0107912	60.398	3
A0A6J1RXT0	75	K	40S ribosomal protein S3-A OS=Frankliniella occidentalis OX=133901 GN=LOC113203226 PE=3 SV=1	LOC113203226	2	-0.26696	8	1	ELTSVVQK(1)R	0.00464114	76.1	1	0.000324743	107.57	1	0.0045859	76.221	3
A0A6J1RXT0	141	K	40S ribosomal protein S3-A OS=Frankliniella occidentalis OX=133901 GN=LOC113203226 PE=3 SV=1	LOC113203226	2	-0.78961	6	1	GCEVVVSGK(1)LR	0.00441003	75.819	1	0.0111329	66.267	1	0.0126851	65.179	3
A0A6J1RXT0	10	K	40S ribosomal protein S3-A OS=Frankliniella occidentalis OX=133901 GN=LOC113203226 PE=3 SV=1	LOC113203226	2	-1.0526	9	1	K(1)FVGDGVFK	0.00207889	87.258	1	0.00314875	80.231	1	0.00801829	68.657	3
A0A6J1RXT0	214	K	40S ribosomal protein S3-A OS=Frankliniella occidentalis OX=133901 GN=LOC113203226 PE=3 SV=1	LOC113203226	3	1.5434	6	0.999617	KPLPDNVSVVEPK(1)EESLPLVPSSDVK	2.18763e-13	118.85	0.999772	9.46487e-14	121.1	0.999937	1.85729e-13	119.45	3
A0A6J1RXT0	185	K	40S ribosomal protein S3-A OS=Frankliniella occidentalis OX=133901 GN=LOC113203226 PE=3 SV=1	LOC113203226	2	0.29778	2	1	QGVLGIK(1)VK	0.00197025	85.676	1	0.00197025	85.676				2
A0A6J1RXT0	151	K	40S ribosomal protein S3-A OS=Frankliniella occidentalis OX=133901 GN=LOC113203226 PE=3 SV=1	LOC113203226	3	-0.40233	1		SMK(1)FVDGLMIHSGEPTNDYVDTATR						1	3.35257e-10	105.35	1
A0A6J1RXT0	62	K	40S ribosomal protein S3-A OS=Frankliniella occidentalis OX=133901 GN=LOC113203226 PE=3 SV=1	LOC113203226	2	-0.14334	8	1	TQNVLGEK(1)GR	1.63058e-05	115.91	1	0.00471295	68.536	1	0.0133291	58.274	3
A0A6J1RXT0	7	K	40S ribosomal protein S3-A OS=Frankliniella occidentalis OX=133901 GN=LOC113203226 PE=3 SV=1	LOC113203226	2	-0.062118	3		TTTISK(1)K			1	0.0266182	45.382	1	0.020034	50.703	2
A0A6J1RXT0	108	K	40S ribosomal protein S3-A OS=Frankliniella occidentalis OX=133901 GN=LOC113203226 PE=3 SV=1	LOC113203226	2	1.6282	5	1	YK(1)LIGGLAVR	0.00467352	68.657	1	0.0012322	80.231	1	0.00422774	70.028	3
A0A6J1RXT5	369	K	proteasome activator complex subunit 4-like OS=Frankliniella occidentalis OX=133901 GN=LOC113202917 PE=3 SV=1	LOC113202917	2	0.87648	1	1	WLTPIPK(1)EK	0.0211388	72.928							1
A0A6J1RXT7	223	K	uncharacterized protein LOC113203232 OS=Frankliniella occidentalis OX=133901 GN=LOC113203232 PE=3 SV=1	LOC113203232	2	2.7289	1		CSAASGLTYK(1)K			1	2.28226e-05	113.38				1
A0A6J1RXT7	224	K	uncharacterized protein LOC113203232 OS=Frankliniella occidentalis OX=133901 GN=LOC113203232 PE=3 SV=1	LOC113203232	2	-0.37422	3	1	K(1)SLYYAK	0.0220459	77.741	1	0.014785	93.195	1	0.0171671	87.754	3
A0A6J1RXT7	455	K	uncharacterized protein LOC113203232 OS=Frankliniella occidentalis OX=133901 GN=LOC113203232 PE=3 SV=1	LOC113203232	2	0.39565	1		GLMGVHPDAK(1)R						1	0.00238523	74.611	1
A0A6J1RXT7	240	K	uncharacterized protein LOC113203232 OS=Frankliniella occidentalis OX=133901 GN=LOC113203232 PE=3 SV=1	LOC113203232	2	0.52884	2		SAYSVSSDPK(1)AIQK			1	2.31325e-05	106.32	1	6.3417e-05	97.273	2
A0A6J1S370	131	K	LIM domain-containing protein OS=Frankliniella occidentalis OX=133901 GN=LOC113203246 PE=4 SV=1	LOC113203246	3	0.21747	2		ALCHECNAQEK(1)AVGLGK			1	0.000425609	67.299	1	3.08035e-08	116.78	2
A0A6J1RXW1	3188	K	LOW QUALITY PROTEIN: dmX-like protein 2 OS=Frankliniella occidentalis OX=133901 GN=LOC113201964 PE=4 SV=1	LOC113201964	2	-0.54623	3	1	HK(1)VDGIR	0.0231895	71.501	1	0.0484819	52.716	1	0.0484819	52.716	3
A0A6J1RXX4	640	K	Staphylococcal nuclease domain-containing protein OS=Frankliniella occidentalis OX=133901 GN=LOC113203370 PE=4 SV=1	LOC113203370	2	-0.23578	3	1	AAEESAK(1)AR	0.00504652	73.233	1	0.00460603	74.376	1	0.0271573	55.064	3
A0A6J1RXX4	633	K	Staphylococcal nuclease domain-containing protein OS=Frankliniella occidentalis OX=133901 GN=LOC113203370 PE=4 SV=1	LOC113203370	2	0.15368	2		ALK(1)AAEESAK			1	0.0247143	54.784	1	0.0144364	57.347	2
A0A6J1RXX4	150	K	Staphylococcal nuclease domain-containing protein OS=Frankliniella occidentalis OX=133901 GN=LOC113203370 PE=4 SV=1	LOC113203370	3	0.084743	3	1	GK(1)WGGNPSEHVR	0.0071381	48.568	1	0.001214	64.121	1	0.001214	64.121	3
A0A6J1RXX4	648	K	Staphylococcal nuclease domain-containing protein OS=Frankliniella occidentalis OX=133901 GN=LOC113203370 PE=4 SV=1	LOC113203370	2	1.3842	1		IGVWK(1)NYK						1	0.0364053	50.703	1
A0A6J1RXX4	651	K	Staphylococcal nuclease domain-containing protein OS=Frankliniella occidentalis OX=133901 GN=LOC113203370 PE=4 SV=1	LOC113203370	2	-0.1216	5	1	NYK(1)EEDEQEVK	1.11807e-06	122.7	1	6.78355e-07	126.19	1	3.8588e-09	142.08	3
A0A6J1RXX4	315	K	Staphylococcal nuclease domain-containing protein OS=Frankliniella occidentalis OX=133901 GN=LOC113203370 PE=4 SV=1	LOC113203370	2	0.83489	3	1	IWK(1)DWTPTNTSPGK	2.90824e-07	130.1	1	2.68387e-08	136.83	1	7.40708e-13	159.52	3
A0A6J1RXX4	731	K	Staphylococcal nuclease domain-containing protein OS=Frankliniella occidentalis OX=133901 GN=LOC113203370 PE=4 SV=1	LOC113203370	3	-1.5803	2	0.995454	K(0.005)GDVCAAK(0.995)FVDDEWYR	0.00010509	78.501				0.754373	0.000634557	66.977	2
A0A6J1RXX4	862	K	Staphylococcal nuclease domain-containing protein OS=Frankliniella occidentalis OX=133901 GN=LOC113203370 PE=4 SV=1	LOC113203370	2	-1.1842	3	1	LAK(1)LLTDYK	0.00333957	77.662	1	0.00338936	77.533	1	0.0158844	58.474	3
A0A6J1RXX4	868	K	Staphylococcal nuclease domain-containing protein OS=Frankliniella occidentalis OX=133901 GN=LOC113203370 PE=4 SV=1	LOC113203370	2	0.47633	2		LLTDYK(1)NAQSEAAK			1	0.0040378	61.409	1	0.0015308	68.044	2
A0A6J1RXX4	705	K	Staphylococcal nuclease domain-containing protein OS=Frankliniella occidentalis OX=133901 GN=LOC113203370 PE=4 SV=1	LOC113203370	2	0.16851	3	1	LEALMAK(1)IR	0.00037445	105.52	1	0.00037445	105.52	1	0.000944625	93.649	3
A0A6J1RXX4	876	K	Staphylococcal nuclease domain-containing protein OS=Frankliniella occidentalis OX=133901 GN=LOC113203370 PE=4 SV=1	LOC113203370	3	-0.12046	2	1	NAQSEAAK(1)NHLK	0.0016321	62.799	1	0.00552784	50.484				2
A0A6J1RXX4	144	K	Staphylococcal nuclease domain-containing protein OS=Frankliniella occidentalis OX=133901 GN=LOC113203370 PE=4 SV=1	LOC113203370	2	1.2141	6	1	LVELEDAAK(1)TAGK	0.000318089	86.944	1	8.13604e-05	102.73	1	0.000135048	96.464	3
A0A6J1RXX4	535	K	Staphylococcal nuclease domain-containing protein OS=Frankliniella occidentalis OX=133901 GN=LOC113203370 PE=4 SV=1	LOC113203370	2	0.57724	5	1	LYIPK(1)DSR	0.0262731	57.59	1	0.0378788	49.715	1	0.0135513	69.598	3
A0A6J1RXX4	723	K	Staphylococcal nuclease domain-containing protein OS=Frankliniella occidentalis OX=133901 GN=LOC113203370 PE=4 SV=1	LOC113203370	2	0.53028	2		QEFTANPPLPGAYQPK(1)K			1	4.38071e-15	163.2	1	2.17318e-11	142.74	2
A0A6J1RXX4	474	K	Staphylococcal nuclease domain-containing protein OS=Frankliniella occidentalis OX=133901 GN=LOC113203370 PE=4 SV=1	LOC113203370	2	1.9574	1		SSHYDGLLAAETK(1)AAK						1	6.84619e-06	101.78	1
A0A6J1RXX4	11	K	Staphylococcal nuclease domain-containing protein OS=Frankliniella occidentalis OX=133901 GN=LOC113203370 PE=4 SV=1	LOC113203370	2	1.5438	1	1	STPAPQPVPK(1)R	0.0204369	40.533							1
A0A6J1RXX4	298	K	Staphylococcal nuclease domain-containing protein OS=Frankliniella occidentalis OX=133901 GN=LOC113203370 PE=4 SV=1	LOC113203370	2	-2.3203	5	1	TGADK(1)LR	0.0101146	101.64	1	0.00225404	127.84	1	0.00174389	130.77	3
A0A6J1RXX4	747	K	Staphylococcal nuclease domain-containing protein OS=Frankliniella occidentalis OX=133901 GN=LOC113203370 PE=4 SV=1	LOC113203370	2	-1.1255	3	1	VEK(1)GGNVSVLYMDYGNR	2.06495e-07	109.04	1	1.36513e-07	113.86	1	1.12902e-14	156.13	3
A0A6J1RXX4	352	K	Staphylococcal nuclease domain-containing protein OS=Frankliniella occidentalis OX=133901 GN=LOC113203370 PE=4 SV=1	LOC113203370	2	-0.57757	1		VPGQSLPK(1)K			1	0.0491734	45.368				1
A0A6J1RXX4	502	K	Staphylococcal nuclease domain-containing protein OS=Frankliniella occidentalis OX=133901 GN=LOC113203370 PE=4 SV=1	LOC113203370	2	0.74271	5	1	VVDVSGDLAK(1)AK	0.00066663	78.964	1	0.00101021	77.185	1	0.00258516	69.03	3
A0A6J1S4Z9	319	K	synaptic functional regulator FMR1 isoform X4 OS=Frankliniella occidentalis OX=133901 GN=LOC113203385 PE=3 SV=1	LOC113203385	2	0.46235	1		ILVGK(1)VIGK						1	0.0269655	49.715	1
A0A6J1S4Z9	323	K	synaptic functional regulator FMR1 isoform X4 OS=Frankliniella occidentalis OX=133901 GN=LOC113203385 PE=3 SV=1	LOC113203385	2	0.11741	2	1	VIGK(1)NGR	0.0122477	94.163	1	0.0232777	71.378				2
A0A6J1RXZ9	160	K	Parahox neighbor OS=Frankliniella occidentalis OX=133901 GN=LOC113203292 PE=3 SV=1	LOC113203292	2	-1.3509	2	1	ELDIGIGEVK(1)K	0.000134093	100.93	1	0.000808416	83.182				2
A0A6J1RXZ9	94	K	Parahox neighbor OS=Frankliniella occidentalis OX=133901 GN=LOC113203292 PE=3 SV=1	LOC113203292	3	-0.087336	2		GLLTTESTAEQK(1)SAGLDQLTEQQK			1	8.38842e-10	102.45	1	2.44416e-13	120.41	2
A0A6J1RXZ9	82	K	Parahox neighbor OS=Frankliniella occidentalis OX=133901 GN=LOC113203292 PE=3 SV=1	LOC113203292	4	0.12165	6	1	RHPDLAGVLAEK(1)GLLTTESTAEQK	1.4789e-22	151.84	1	1.59202e-09	96.793	1	0.00111228	51.301	3
A0A6J1RY18	1610	K	Glutamyl-tRNA synthetase OS=Frankliniella occidentalis OX=133901 GN=LOC113202976 PE=3 SV=1	LOC113202976	2	1.7981	3	1	ALFEK(1)ASAEMK	0.00576724	63.401	1	0.00442443	75.788	1	0.0104417	59.198	3
A0A6J1RY18	1570	K	Glutamyl-tRNA synthetase OS=Frankliniella occidentalis OX=133901 GN=LOC113202976 PE=3 SV=1	LOC113202976	2	-1.2156	3	1	DLK(1)NQQLVAVR	8.32414e-07	123.62	1	0.000210273	93.345	1	0.000371734	89.9	3
A0A6J1RY18	1584	K	Glutamyl-tRNA synthetase OS=Frankliniella occidentalis OX=133901 GN=LOC113202976 PE=3 SV=1	LOC113202976	2	-1.5049	1	1	DNGEK(1)ITISR	0.0016315	80.782							1
A0A6J1RY18	1549	K	Glutamyl-tRNA synthetase OS=Frankliniella occidentalis OX=133901 GN=LOC113202976 PE=3 SV=1	LOC113202976	3	-0.91917	1		DNYSPGWK(1)FNHWELK						1	3.63712e-05	89.358	1
A0A6J1RY18	1556	K	Glutamyl-tRNA synthetase OS=Frankliniella occidentalis OX=133901 GN=LOC113202976 PE=3 SV=1	LOC113202976	3	0.86738	1		FNHWELK(1)GVPIR						1	9.60148e-05	90.614	1
A0A6J1RY18	1532	K	Glutamyl-tRNA synthetase OS=Frankliniella occidentalis OX=133901 GN=LOC113202976 PE=3 SV=1	LOC113202976	2	0.23597	1		ELEESLQQK(1)NIR						1	2.97722e-19	193.28	1
A0A6J1RY18	538	K	Glutamyl-tRNA synthetase OS=Frankliniella occidentalis OX=133901 GN=LOC113202976 PE=3 SV=1	LOC113202976	2	-1.1177	3	1	HPK(1)NSDIGVK	0.01119	60.064	1	0.00107577	82.417	1	0.00067208	88.056	3
A0A6J1RY18	545	K	Glutamyl-tRNA synthetase OS=Frankliniella occidentalis OX=133901 GN=LOC113202976 PE=3 SV=1	LOC113202976	2	-1.5202	3	1	NSDIGVK(1)K	0.0178852	66.504	1	0.0267253	60.019	1	0.033241	56.258	3
A0A6J1RY18	546	K	Glutamyl-tRNA synthetase OS=Frankliniella occidentalis OX=133901 GN=LOC113202976 PE=3 SV=1	LOC113202976	2	0.90895	1		K(1)VWVGPR			1	0.0294829	68.915				1
A0A6J1RY18	438	K	Glutamyl-tRNA synthetase OS=Frankliniella occidentalis OX=133901 GN=LOC113202976 PE=3 SV=1	LOC113202976	2	1.1581	2		LNMTNTVLSK(1)R			1	0.00203684	75.739	1	8.13713e-06	119.74	2
A0A6J1RY18	1567	K	Glutamyl-tRNA synthetase OS=Frankliniella occidentalis OX=133901 GN=LOC113202976 PE=3 SV=1	LOC113202976	2	1.2762	3	1	VELGPK(1)DLK	0.00657173	69.275	1	0.00681009	68.657	1	0.00681009	68.657	3
A0A6J1RY18	863	K	Glutamyl-tRNA synthetase OS=Frankliniella occidentalis OX=133901 GN=LOC113202976 PE=3 SV=1	LOC113202976	2	3.7526	1	1	VLLDLK(1)GEYK	0.045819	53.567							1
A0A6J1RY18	1205	K	Glutamyl-tRNA synthetase OS=Frankliniella occidentalis OX=133901 GN=LOC113202976 PE=3 SV=1	LOC113202976	2	-0.069414	1		VVEDGQATK(1)K			1	0.00829214	73.499				1
A0A6J1RY27	609	K	rabankyrin-5 OS=Frankliniella occidentalis OX=133901 GN=LOC113202984 PE=4 SV=1	LOC113202984	3	-0.3853	1		GLTLLHQAILNK(1)DSK						1	0.00286366	55.755	1
A0A6J1RY40	31	K	glutathione S-transferase 1-like OS=Frankliniella occidentalis OX=133901 GN=LOC113201793 PE=4 SV=1	LOC113201793	2	0.17905	2		ALGINYEFK(1)K			1	1.76389e-05	116.52	1	4.72616e-05	107.79	2
A0A6J1RY40	185	K	glutathione S-transferase 1-like OS=Frankliniella occidentalis OX=133901 GN=LOC113201793 PE=4 SV=1	LOC113201793	2	-0.17238	3	1	VAVWFK(1)K	0.0178972	86.086	1	0.0405978	60.788				2
A0A6J1RY40	86	K	glutathione S-transferase 1-like OS=Frankliniella occidentalis OX=133901 GN=LOC113201793 PE=4 SV=1	LOC113201793	2	-1.9924	3	1	VSSDSWYPK(1)DIK	0.00450643	63.292	1	2.41461e-05	113.99	1	0.00335524	65.043	3
A0A6J1RYL7	109	K	actin-binding LIM protein 1 isoform X5 OS=Frankliniella occidentalis OX=133901 GN=LOC113203409 PE=4 SV=1	LOC113203409	2	1.5175	1		VTYTGK(1)EVLCAR			1	0.0150315	59.116				1
A0A6J1RY49	58	K	uncharacterized protein LOC113202033 OS=Frankliniella occidentalis OX=133901 GN=LOC113202033 PE=4 SV=1	LOC113202033	3	0.25135	1		EAK(1)DLHFDWASER						1	0.00721969	47.774	1
A0A6J1RY49	229	K	uncharacterized protein LOC113202033 OS=Frankliniella occidentalis OX=133901 GN=LOC113202033 PE=4 SV=1	LOC113202033	3	-2.3107	2	1	ESVCENHRPYFTLYGPK(1)SK	2.38613e-05	82.765				1	0.000191844	75.334	2
Q95VQ2	228	K	Cysteine protease CP14 OS=Frankliniella occidentalis OX=133901 PE=2 SV=1	--	2	-0.10735	7	1	AANNAGVNTGYK(1)DVQAK	8.66254e-19	168.05	1	6.03798e-06	94.569	1	1.5858e-07	112.34	3
Q95VQ2	233	K	Cysteine protease CP14 OS=Frankliniella occidentalis OX=133901 PE=2 SV=1	--	2	0.097807	11	1	DVQAK(1)SESALR	1.11807e-06	122.7	1	3.8588e-09	142.08	1	1.29786e-05	113.22	3
Q95VQ2	37	K	Cysteine protease CP14 OS=Frankliniella occidentalis OX=133901 PE=2 SV=1	--	3	0.50315	1	1	ATHAK(1)TYANAVEEAYR	0.00601221	47.942							1
Q95VQ2	125	K	Cysteine protease CP14 OS=Frankliniella occidentalis OX=133901 PE=2 SV=1	--	2	0.15847	6	1	SK(1)GAVTPIK	0.000573276	101.38	1	0.00220482	83.862	1	0.00389246	76.228	3
Q95VQ2	53	K	Cysteine protease CP14 OS=Frankliniella occidentalis OX=133901 PE=2 SV=1	--	2	0.47826	1	1	VFK(1)ENAIR	0.01898	62.546							1
A0A6J1RY71	58	K	Tubulin beta chain OS=Frankliniella occidentalis OX=133901 GN=LOC113203023 PE=3 SV=1	LOC113203023	2	1.2768	1		INVYYNEATGGK(1)YVPR						1	0.000142495	81.656	1
A0A6J1RY71	324	K	Tubulin beta chain OS=Frankliniella occidentalis OX=133901 GN=LOC113203023 PE=3 SV=1	LOC113203023	2	3.7363	1	1	MSMK(1)EVDEQMLNIQLK	0.0440286	42.947							1
A0A6J1RY76	133	K	Beta-MPP OS=Frankliniella occidentalis OX=133901 GN=LOC113203431 PE=3 SV=1	LOC113203431	2	2.0029	1		CLK(1)QDVPK			1	0.0243219	58.916				1
A0A6J1RY76	217	K	Beta-MPP OS=Frankliniella occidentalis OX=133901 GN=LOC113203431 PE=3 SV=1	LOC113203431	3	-1.439	6	1	DDLQDYIK(1)THYK	0.00454194	53.6	1	0.00549233	56.087	1	0.000410734	86.944	3
A0A6J1RY76	221	K	Beta-MPP OS=Frankliniella occidentalis OX=133901 GN=LOC113203431 PE=3 SV=1	LOC113203431	2	0.091901	1		THYK(1)APR			1	0.0108694	98.997				1
A0A6J1RY76	130	K	Beta-MPP OS=Frankliniella occidentalis OX=133901 GN=LOC113203431 PE=3 SV=1	LOC113203431	2	-0.018992	6	1	EQTVFYAK(1)CLK	0.000851735	79.659	1	0.00330834	69.721	1	0.00926643	60.255	3
A0A6J1RY76	433	K	Beta-MPP OS=Frankliniella occidentalis OX=133901 GN=LOC113203431 PE=3 SV=1	LOC113203431	2	1.6017	2	1	IDSVTAK(1)DIMNVCMK	1.61392e-07	125.22				1	0.000187773	84.759	2
A0A6J1RY76	248	K	Beta-MPP OS=Frankliniella occidentalis OX=133901 GN=LOC113203431 PE=3 SV=1	LOC113203431	2	0.36467	3	1	K(1)LDTIDGPVPDVSPCR	3.37913e-11	149.99	1	7.37045e-18	167.28	1	3.66699e-14	162.59	3
A0A6J1RY76	372	K	Beta-MPP OS=Frankliniella occidentalis OX=133901 GN=LOC113203431 PE=3 SV=1	LOC113203431	2	-1.1369	1		K(1)MCTSLTER						1	0.022903	55.649	1
A0A6J1RY76	247	K	Beta-MPP OS=Frankliniella occidentalis OX=133901 GN=LOC113203431 PE=3 SV=1	LOC113203431	2	-0.090696	10	1	LAETHFK(1)K	0.00313424	109.71	1	0.00447642	101.54	1	0.00343506	107.69	3
A0A6J1RY76	205	K	Beta-MPP OS=Frankliniella occidentalis OX=133901 GN=LOC113203431 PE=3 SV=1	LOC113203431	2	-0.32797	1		TILGPTENIK(1)SISR						1	0.0105781	52.372	1
A0A6J1RY76	240	K	Beta-MPP OS=Frankliniella occidentalis OX=133901 GN=LOC113203431 PE=3 SV=1	LOC113203431	4	0.31958	3	1	VVLAGAGGVDHNELVK(1)LAETHFK	1.75096e-15	134.66	1	1.05668e-37	209.75	1	7.27055e-19	150.36	3
A0A6J1RY76	95	K	Beta-MPP OS=Frankliniella occidentalis OX=133901 GN=LOC113203431 PE=3 SV=1	LOC113203431	4	0.58903	3	1	YESEQTNGVAHFLEHMAFK(1)GTSK	7.07036e-05	69.704	1	1.31568e-11	110.26	1	7.92962e-09	98.3	3
A0A6J1RY88	86	K	60S ribosomal protein L12 OS=Frankliniella occidentalis OX=133901 GN=LOC113202057 PE=3 SV=1	LOC113202057	2	-0.37632	4	1	ALK(1)EPPR	0.0230366	71.715	1	0.0103717	100.74	1	0.018098	78.616	3
A0A6J1RY88	54	K	60S ribosomal protein L12 OS=Frankliniella occidentalis OX=133901 GN=LOC113202057 PE=3 SV=1	LOC113202057	2	-0.22602	6	1	ATSDWK(1)GLK	0.00504652	73.233	1	0.0189914	56.013	1	0.00573345	71.451	3
A0A6J1RY88	40	K	60S ribosomal protein L12 OS=Frankliniella occidentalis OX=133901 GN=LOC113202057 PE=3 SV=1	LOC113202057	2	-0.063599	6	1	IGPLGLSPK(1)K	0.00467929	70.808	1	0.00139307	80.916	1	0.00459422	71.03	3
A0A6J1RY88	41	K	60S ribosomal protein L12 OS=Frankliniella occidentalis OX=133901 GN=LOC113202057 PE=3 SV=1	LOC113202057	2	-0.21111	1	1	K(1)VGDDIAK	0.0175997	66.962							1
A0A6J1RY88	130	K	60S ribosomal protein L12 OS=Frankliniella occidentalis OX=133901 GN=LOC113202057 PE=3 SV=1	LOC113202057	3	-0.43666	2		K(0.292)LEGTVK(0.708)EILGTCQSVGCTIDGK			0.708376	5.98682e-15	130.83				1
A0A6J1RY88	48	K	60S ribosomal protein L12 OS=Frankliniella occidentalis OX=133901 GN=LOC113202057 PE=3 SV=1	LOC113202057	2	-0.49515	3	1	VGDDIAK(1)ATSDWK	6.02835e-05	105.19	1	1.97296e-05	114.7	1	0.0104489	54.898	3
A0A6J1RY88	99	K	60S ribosomal protein L12 OS=Frankliniella occidentalis OX=133901 GN=LOC113202057 PE=3 SV=1	LOC113202057	3	0.85726	2	1	NVK(1)HSGNITFEDVITIAK	2.37367e-05	82.449	1	0.000404922	68.41				2
A0A6J1RY91	456	K	glucose dehydrogenase [FAD, quinone] OS=Frankliniella occidentalis OX=133901 GN=LOC113201834 PE=3 SV=1	LOC113201834	3	0.07551	8	1	TVNIFPAVLHPK(1)SR	8.07252e-06	115.1	1	0.000205951	76.759	1	0.000134809	91.076	3
A0A6J1RY95	62	K	low molecular weight phosphotyrosine protein phosphatase 1-like OS=Frankliniella occidentalis OX=133901 GN=LOC113203341 PE=3 SV=1	LOC113203341	2	1.7844	2		ALSTLK(1)K			1	0.0442877	58.981	1	0.0477602	57.281	2
A0A6J1RYA3	214	K	perilipin-4-like OS=Frankliniella occidentalis OX=133901 GN=LOC113203047 PE=4 SV=1	LOC113203047	2	0.21	6	1	NVAAGAVNLGK(1)R	0.000228554	93.928	1	0.000576667	84.479	1	8.43291e-05	105.2	3
A0A6J1RYB6	210	K	larval cuticle protein LCP-17-like OS=Frankliniella occidentalis OX=133901 GN=LOC113203059 PE=4 SV=1	LOC113203059	3	-0.066104	5	1	ASGAHLPVAPEIPEAIK(1)K	1.82522e-05	86.367	1	8.99944e-07	94.203	1	0.000336496	71.685	3
A0A6J1RYD3	95	K	importin-4-like OS=Frankliniella occidentalis OX=133901 GN=LOC113203463 PE=4 SV=1	LOC113203463	2	0.57098	2	1	LSAEEK(1)SSVK	1.76998e-09	152.54				1	0.00484418	68.132	2
A0A6J1RYE9	378	K	Aspartate aminotransferase OS=Frankliniella occidentalis OX=133901 GN=LOC113203372 PE=3 SV=1	LOC113203372	3	0.018567	7	1	EHHVYLLK(1)SGR	3.82405e-05	100.69	1	2.52131e-07	124.67	1	2.25139e-05	104.82	3
A0A6J1RYE9	121	K	Aspartate aminotransferase OS=Frankliniella occidentalis OX=133901 GN=LOC113203372 PE=3 SV=1	LOC113203372	3	1.9308	5	1	IGADFLHK(1)HLK	0.000559852	75.819	1	0.000214508	83.862	1	0.000236698	82.417	3
A0A6J1RYE9	309	K	Aspartate aminotransferase OS=Frankliniella occidentalis OX=133901 GN=LOC113203372 PE=3 SV=1	LOC113203372	2	0.36985	3	1	IVSSVLNDDK(1)LYK	0.000433912	79.875				1	0.000258075	89.46	2
A0A6J1RYE9	32	K	Aspartate aminotransferase OS=Frankliniella occidentalis OX=133901 GN=LOC113203372 PE=3 SV=1	LOC113203372	2	0.69005	3	1	K(1)VNLGVGAYR	0.0020556	77.662	1	0.00020348	99.815	1	0.00020348	99.815	3
A0A6J1RYE9	31	K	Aspartate aminotransferase OS=Frankliniella occidentalis OX=133901 GN=LOC113203372 PE=3 SV=1	LOC113203372	2	0.011582	11	1	SYLDDNHPK(1)K	4.98723e-07	132.44	1	1.25132e-06	123.75	1	3.71737e-06	121.9	3
A0A6J1RYF2	123	K	alanine aminotransferase 1 OS=Frankliniella occidentalis OX=133901 GN=LOC113203481 PE=4 SV=1	LOC113203481	2	-0.68631	2	1	AGEIEK(1)ELEK	4.69001e-07	131.82	1	0.000346073	92.611				2
A0A6J1RYF2	456	K	alanine aminotransferase 1 OS=Frankliniella occidentalis OX=133901 GN=LOC113203481 PE=4 SV=1	LOC113203481	2	1.5697	3	1	DSVLK(1)SLNER	0.0030487	73.655	1	0.00867819	62.166				2
A0A6J1RYF2	448	K	alanine aminotransferase 1 OS=Frankliniella occidentalis OX=133901 GN=LOC113203481 PE=4 SV=1	LOC113203481	2	-0.30251	6	1	EGEPSYATWK(1)K	0.000587562	87.184	1	0.00162822	77.062	1	9.34053e-05	103.91	3
A0A6J1RYF2	451	K	alanine aminotransferase 1 OS=Frankliniella occidentalis OX=133901 GN=LOC113203481 PE=4 SV=1	LOC113203481	2	0.4169	4	0.996419	EK(1)DSVLK	0.0310181	77.533	1	0.0500931	51.787	1	0.0269548	72.243	3
A0A6J1RYF2	557	K	alanine aminotransferase 1 OS=Frankliniella occidentalis OX=133901 GN=LOC113203481 PE=4 SV=1	LOC113203481	2	0.0029997	5	1	EMLEGFK(1)K	0.0136789	73.248	1	0.00886912	83.206	1	0.0084695	84.568	3
A0A6J1RYF2	558	K	alanine aminotransferase 1 OS=Frankliniella occidentalis OX=133901 GN=LOC113203481 PE=4 SV=1	LOC113203481	2	-3.377	1		K(1)FHTEFVK						1	0.00702529	111.61	1
A0A6J1RYF2	565	K	alanine aminotransferase 1 OS=Frankliniella occidentalis OX=133901 GN=LOC113203481 PE=4 SV=1	LOC113203481	3	0.028927	2	1	FHTEFVK(1)EHQ	0.0182278	40.496	1	0.00306733	61.593				2
A0A6J1RYF2	178	K	alanine aminotransferase 1 OS=Frankliniella occidentalis OX=133901 GN=LOC113203481 PE=4 SV=1	LOC113203481	2	0.40456	1	1	FPEDVK(1)K	0.0480818	77.058							1
A0A6J1RYF2	495	K	alanine aminotransferase 1 OS=Frankliniella occidentalis OX=133901 GN=LOC113203481 PE=4 SV=1	LOC113203481	2	0.91591	1	1	LPAK(1)AIEAAK	0.000692084	87.777							1
A0A6J1RYF2	532	K	alanine aminotransferase 1 OS=Frankliniella occidentalis OX=133901 GN=LOC113203481 PE=4 SV=1	LOC113203481	3	0.5497	1		TGICIVPGSGFGQK(1)PGTYHFR						1	0.000141527	66.76	1
A0A6J1RYF2	548	K	alanine aminotransferase 1 OS=Frankliniella occidentalis OX=133901 GN=LOC113203481 PE=4 SV=1	LOC113203481	2	-0.10645	5	1	TTILPQTEK(1)LR	0.000499028	87.184	1	0.000188908	94.465	1	0.000759595	81.625	3
A0A6J1S488	6	K	B box-binding protein isoform X8 OS=Frankliniella occidentalis OX=133901 GN=LOC113203495 PE=4 SV=1	LOC113203495	2	1.2107	2	1	ADPEK(1)QPEQAK	0.0126209	47.57				1	0.00508135	58.274	2
A0A6J1S488	23	K	B box-binding protein isoform X8 OS=Frankliniella occidentalis OX=133901 GN=LOC113203495 PE=4 SV=1	LOC113203495	3	0.26906	3	0.989318	AVPQK(0.001)PVIANK(0.999)VTGVVK	0.000743049	65.105	0.998585	0.000237966	75.376	0.988428	0.00234374	59.502	3
A0A6J1S488	29	K	B box-binding protein isoform X8 OS=Frankliniella occidentalis OX=133901 GN=LOC113203495 PE=4 SV=1	LOC113203495	2	0.35811	6	1	VTGVVK(1)WFNVK	3.32108e-09	143.5	1	3.36066e-09	143.4	1	2.74068e-13	169.65	3
A0A6J1S488	99	K	B box-binding protein isoform X8 OS=Frankliniella occidentalis OX=133901 GN=LOC113203495 PE=4 SV=1	LOC113203495	3	-0.42747	1	1	GNEAANVTGPAGEPVK(1)GSPYAADK	0.0046901	44.474							1
A0A6J1S488	107	K	B box-binding protein isoform X8 OS=Frankliniella occidentalis OX=133901 GN=LOC113203495 PE=4 SV=1	LOC113203495	2	-0.12539	2		GSPYAADK(1)R			1	0.00801829	68.657	1	0.0307753	50.353	2
A0A6J1S488	46	K	B box-binding protein isoform X8 OS=Frankliniella occidentalis OX=133901 GN=LOC113203495 PE=4 SV=1	LOC113203495	3	-0.22426	3	1	NDSK(1)EDVFVHQSAIVK	9.07616e-07	106.38	1	1.60328e-05	90.348	1	3.66277e-05	84.508	3
A0A6J1S092	329	K	uncharacterized protein LOC113203501 isoform X2 OS=Frankliniella occidentalis OX=133901 GN=LOC113203501 PE=4 SV=1	LOC113203501	2	0.77443	1	1	EHTLDK(1)VK	0.0337883	52.482							1
A0A6J1RZT5	553	K	Carnitine O-palmitoyltransferase OS=Frankliniella occidentalis OX=133901 GN=LOC113203404 PE=3 SV=1	LOC113203404	3	0.91195	1	1	IYVHDAYGK(1)GFMK	0.0209772	42.317							1
A0A6J1RZT5	184	K	Carnitine O-palmitoyltransferase OS=Frankliniella occidentalis OX=133901 GN=LOC113203404 PE=3 SV=1	LOC113203404	2	-0.87669	4	1	LPVPALDDTVK(1)R	0.000442965	88.021	1	0.00021364	95.094	1	6.0221e-05	107.09	3
A0A6J1RZT5	766	K	Carnitine O-palmitoyltransferase OS=Frankliniella occidentalis OX=133901 GN=LOC113203404 PE=3 SV=1	LOC113203404	2	0.094855	3	1	TLFQDYK(1)K	0.0146495	71.692	1	0.0130223	74.301	1	0.0090903	82.452	3
A0A6J1RZT5	445	K	Carnitine O-palmitoyltransferase OS=Frankliniella occidentalis OX=133901 GN=LOC113203404 PE=3 SV=1	LOC113203404	3	0.53433	3	1	VLLHGK(1)GYDR	0.0109962	46.844	1	0.00633848	53.237	1	0.00292451	61.958	3
A0A6J1RYK9	7	K	upstream activation factor subunit spp27 OS=Frankliniella occidentalis OX=133901 GN=LOC113203512 PE=4 SV=1	LOC113203512	2	1.1102	2	1	ADISQK(1)ELR	0.0109739	51.436				1	0.00353432	65.627	2
A0A6J1RYK9	205	K	upstream activation factor subunit spp27 OS=Frankliniella occidentalis OX=133901 GN=LOC113203512 PE=4 SV=1	LOC113203512	2	0.43683	3	1	K(1)VWAIIK	0.00265394	127.84	1	0.00627223	116.54	1	0.00627223	116.54	3
A0A6J1RYK9	211	K	upstream activation factor subunit spp27 OS=Frankliniella occidentalis OX=133901 GN=LOC113203512 PE=4 SV=1	LOC113203512	2	0.21782	7	1	VWAIIK(1)ER	0.0202562	61.679	1	0.0158682	65.224	1	0.0262731	57.59	3
A0A6J1RYK9	249	K	upstream activation factor subunit spp27 OS=Frankliniella occidentalis OX=133901 GN=LOC113203512 PE=4 SV=1	LOC113203512	2	-0.16752	4	1	YLK(1)DHFVD	0.00764628	82.75	1	0.00734786	83.948	1	0.00772722	82.426	3
A0A6J1RYN5	329	K	acyl-CoA Delta(11) desaturase-like OS=Frankliniella occidentalis OX=133901 GN=LOC113202163 PE=3 SV=1	LOC113202163	2	2.5495	1	1	YVNQDMIK(1)TR	0.0484034	53.08							1
A0A6J1RYQ2	315	K	V-type proton ATPase subunit S1-like OS=Frankliniella occidentalis OX=133901 GN=LOC113203433 PE=3 SV=1	LOC113203433	2	-0.18681	3	1	YLLEPK(1)STIR	0.0129041	58.63	1	0.015563	56.404	1	0.0458611	43.308	3
A0A6J1RYQ3	109	K	60S ribosomal protein L27a OS=Frankliniella occidentalis OX=133901 GN=LOC113203542 PE=3 SV=1	LOC113203542	2	0.082031	7	1	AGYYK(1)VLGK	0.00518292	72.879	1	0.0031521	78.149	1	0.00331276	77.732	3
A0A6J1RYQ3	113	K	60S ribosomal protein L27a OS=Frankliniella occidentalis OX=133901 GN=LOC113203542 PE=3 SV=1	LOC113203542	2	-0.11203	6	1	VLGK(1)GNLPK	0.00571401	71.501	1	0.00149452	89.355	1	0.00277221	79.474	3
A0A6J1RYQ3	130	K	60S ribosomal protein L27a OS=Frankliniella occidentalis OX=133901 GN=LOC113203542 PE=3 SV=1	LOC113203542	2	-0.27814	6	1	FFSK(1)SAEDK	0.000646549	99.855	1	0.000733537	98.044	1	0.00129396	90.906	3
A0A6J1RYQ3	118	K	60S ribosomal protein L27a OS=Frankliniella occidentalis OX=133901 GN=LOC113203542 PE=3 SV=1	LOC113203542	2	-0.11389	2	1	GNLPK(1)QPVIVK	0.0311875	46.796				1	0.0218819	49.466	2
A0A6J1RYQ3	47	K	60S ribosomal protein L27a OS=Frankliniella occidentalis OX=133901 GN=LOC113203542 PE=3 SV=1	LOC113203542	3	-0.59462	4	1	INMDK(1)YHPGYFGK	0.000105556	86.772	1	0.000115076	85.554	1	0.000115076	85.554	3
A0A6J1RYQ3	55	K	60S ribosomal protein L27a OS=Frankliniella occidentalis OX=133901 GN=LOC113203542 PE=3 SV=1	LOC113203542	3	-0.57678	8	1	YHPGYFGK(1)LGMR	0.00209255	61.344	1	0.00401772	55.721	1	0.00014487	85.963	3
A0A6J1RYQ3	87	K	60S ribosomal protein L27a OS=Frankliniella occidentalis OX=133901 GN=LOC113203542 PE=3 SV=1	LOC113203542	2	-0.49529	3	1	LWSLVSEQTK(1)VK	5.97889e-07	131.17	1	6.67837e-05	105.65	1	3.65882e-05	109.16	3
A0A6J1RYQ3	68	K	60S ribosomal protein L27a OS=Frankliniella occidentalis OX=133901 GN=LOC113203542 PE=3 SV=1	LOC113203542	2	-0.40879	4	1	NTK(1)WCPTINLDK	8.20447e-05	104.24	1	3.77854e-09	143.31	1	0.000567073	82.069	3
A0A6J1RYQ3	96	K	60S ribosomal protein L27a OS=Frankliniella occidentalis OX=133901 GN=LOC113203542 PE=3 SV=1	LOC113203542	2	0.017575	5	1	TTEK(1)APVIDVVR	0.00252297	69.352	1	1.27979e-06	123.95	1	0.000260788	91.62	3
A0A6J1RYR8	114	K	CCT-beta OS=Frankliniella occidentalis OX=133901 GN=LOC113202193 PE=3 SV=1	LOC113202193	2	4.4738	2	1	EAEK(1)LIDQK	0.026138	50.353				1	0.000686999	99.013	2
A0A6J1RYR8	155	K	CCT-beta OS=Frankliniella occidentalis OX=133901 GN=LOC113202193 PE=3 SV=1	LOC113202193	2	-0.17657	1	1	FK(1)EDLLNIAR	3.17708e-05	97.734							1
A0A6J1RYR8	202	K	CCT-beta OS=Frankliniella occidentalis OX=133901 GN=LOC113202193 PE=3 SV=1	LOC113202193	2	-0.28919	3	1	GSGSLSAIQIIK(1)K	0.0021848	69.352	1	0.00285436	65.295	1	0.00694483	60.345	3
A0A6J1RYR8	271	K	CCT-beta OS=Frankliniella occidentalis OX=133901 GN=LOC113202193 PE=3 SV=1	LOC113202193	2	-1.3666	3	1	IAELEVAEK(1)EK	2.88198e-05	108.56	1	0.000640367	84.169	1	0.00105204	78.324	3
A0A6J1RYR8	175	K	CCT-beta OS=Frankliniella occidentalis OX=133901 GN=LOC113202193 PE=3 SV=1	LOC113202193	4	-0.44506	1		ILSQHK(1)EHFANLAVEAVLR			1	7.54381e-05	77.221				1
A0A6J1RYR8	221	K	CCT-beta OS=Frankliniella occidentalis OX=133901 GN=LOC113202193 PE=3 SV=1	LOC113202193	4	1.1048	2	0.783793	LEDSFLDEGFLLDK(0.851)K(0.149)PGLHQPK	1.37635e-06	88				0.850681	2.24721e-11	113.51	2
A0A6J1RYR8	190	K	CCT-beta OS=Frankliniella occidentalis OX=133901 GN=LOC113202193 PE=3 SV=1	LOC113202193	2	0.52924	3	1	LK(1)GSGSLSAIQIIK	0.00130016	70.272	1	7.23564e-05	95.264	1	1.90883e-07	132.65	3
A0A6J1RYR8	169	K	CCT-beta OS=Frankliniella occidentalis OX=133901 GN=LOC113202193 PE=3 SV=1	LOC113202193	2	1.1409	3	1	TTLSSK(1)ILSQHK	0.000204241	80.312	1	0.00153981	63.091	1	0.000451519	85.672	3
A0A6J1RYR8	11	K	CCT-beta OS=Frankliniella occidentalis OX=133901 GN=LOC113202193 PE=3 SV=1	LOC113202193	3	-0.379	3	1	VLK(1)HEAEEER	0.000173429	90.05	1	0.00141784	69.721	1	0.000173429	90.05	3
A0A6J1RYR9	367	K	uncharacterized protein LOC113203551 OS=Frankliniella occidentalis OX=133901 GN=LOC113203551 PE=3 SV=1	LOC113203551	2	2.5035	1		MK(1)EVECQNVSNRFGK						1	0.0502541	43.03	1
A0A6J1RYS3	157	K	endocuticle structural glycoprotein SgAbd-2-like OS=Frankliniella occidentalis OX=133901 GN=LOC113202166 PE=4 SV=1	LOC113202166	3	0.62034	3	1	ASGAHLPNPPAVPADIAK(1)SIK	4.04711e-08	93.583	1	0.000816552	58.952	1	5.51258e-06	78.976	3
A0A6J1RYS3	160	K	endocuticle structural glycoprotein SgAbd-2-like OS=Frankliniella occidentalis OX=133901 GN=LOC113202166 PE=4 SV=1	LOC113202166	2	0.15979	2	1	SIK(1)TLPPLPK	0.00577216	65.278							1
M1G0L0	30	K	Heat shock protein 40 OS=Frankliniella occidentalis OX=133901 PE=2 SV=1	--	3	0.1258	1		LALK(1)YHPDK			1	0.0104304	48.284				1
A0A6J1S003	43	K	dnaJ homolog subfamily C member 5 isoform X3 OS=Frankliniella occidentalis OX=133901 GN=LOC113203443 PE=4 SV=1	LOC113203443	3	0.35286	1		YHPDK(1)NPDNPEAADR			1	8.20006e-06	100.18				1
A0A6J1RYT4	153	K	Methionine adenosyltransferase 2 subunit beta OS=Frankliniella occidentalis OX=133901 GN=LOC113203450 PE=3 SV=1	LOC113203450	2	-0.4948	3	1	AANK(1)ENIILR	8.36511e-06	119.53	1	0.000244908	95.483	1	0.000473771	90.827	3
A0A6J1RYT4	196	K	Methionine adenosyltransferase 2 subunit beta OS=Frankliniella occidentalis OX=133901 GN=LOC113203450 PE=3 SV=1	LOC113203450	2	-0.42445	5	1	VSDYEK(1)R	0.0349257	63.565	1	0.0318776	66.073	1	0.0412316	60.478	3
A0A6J1RYT5	187	K	uncharacterized protein LOC113203169 OS=Frankliniella occidentalis OX=133901 GN=LOC113203169 PE=3 SV=1	LOC113203169	4	0.95193	1	1	AHGAAAGPIK(1)PLWLGADLHSHPR	1.87197e-06	80.412							1
A0A6J1RYV3	146	K	endocuticle structural glycoprotein SgAbd-1-like OS=Frankliniella occidentalis OX=133901 GN=LOC113203471 PE=4 SV=1	LOC113203471	3	-0.16535	3	1	ILK(1)HTQEVDPSGPYR	8.77873e-07	116.87	1	9.12762e-05	79.317	1	7.93676e-05	79.471	3
A0A6J1RYV3	187	K	endocuticle structural glycoprotein SgAbd-1-like OS=Frankliniella occidentalis OX=133901 GN=LOC113203471 PE=4 SV=1	LOC113203471	2	2.3181	4	1	K(1)GSYSYTGPDGR	2.17536e-05	116.19	1	0.000397278	89.231	1	0.00743066	61.423	3
A0A6J1RYV4	374	K	Eukaryotic translation initiation factor 3 subunit A OS=Frankliniella occidentalis OX=133901 GN=LOC113203576 PE=3 SV=1	LOC113203576	2	0.19703	6	1	ASLLK(1)DIVR	0.000560529	101.65	1	0.000483253	103.26	1	0.00073333	98.048	3
A0A6J1RYV4	70	K	Eukaryotic translation initiation factor 3 subunit A OS=Frankliniella occidentalis OX=133901 GN=LOC113203576 PE=3 SV=1	LOC113203576	3	0.016206	3	1	SHIAK(1)EGLFQYR	4.64209e-06	117.86	1	7.94554e-05	92.19	1	3.52644e-05	101.89	3
A0A6J1RYV4	353	K	Eukaryotic translation initiation factor 3 subunit A OS=Frankliniella occidentalis OX=133901 GN=LOC113203576 PE=3 SV=1	LOC113203576	2	-0.65511	3	1	SPLEK(1)AQR	0.00267301	100.02	1	0.00557292	91.069	1	0.0253309	58.23	3
A0A6J1RYV4	570	K	Eukaryotic translation initiation factor 3 subunit A OS=Frankliniella occidentalis OX=133901 GN=LOC113203576 PE=3 SV=1	LOC113203576	3	-3.316	2	1	VEEHAQILK(1)R	0.0122014	47.302	1	0.018173	42.802				2
A0A6J1RYV4	13	K	Eukaryotic translation initiation factor 3 subunit A OS=Frankliniella occidentalis OX=133901 GN=LOC113203576 PE=3 SV=1	LOC113203576	3	-1.0877	2		YGQRPENALK(1)R			1	0.000588698	77.744	1	0.00129954	72.2	2
A0A6J1RYX2	104	K	fatty acid-binding protein, muscle isoform X2 OS=Frankliniella occidentalis OX=133901 GN=LOC113201967 PE=3 SV=1	LOC113201967	3	-0.56837	6	1	ATITLEGDNTLVENQEGSGK(1)TTK	2.87332e-21	152.13	1	4.99815e-12	118.05	1	2.91125e-15	132.65	3
A0A6J1RYX2	12	K	fatty acid-binding protein, muscle isoform X2 OS=Frankliniella occidentalis OX=133901 GN=LOC113201967 PE=3 SV=1	LOC113201967	2	-1.0505	2	1	FK(1)LSSSEK	0.00646839	87.476							1
A0A6J1RYX2	18	K	fatty acid-binding protein, muscle isoform X2 OS=Frankliniella occidentalis OX=133901 GN=LOC113201967 PE=3 SV=1	LOC113201967	2	-0.4548	9	1	LSSSEK(1)FDDYMK	1.22438e-05	118.61	1	4.72378e-07	132.5	1	1.83477e-05	116.24	3
A0A6J1RYY9	137	K	Triosephosphate isomerase OS=Frankliniella occidentalis OX=133901 GN=LOC113203496 PE=3 SV=1	LOC113203496	2	0.15373	6	1	EAGK(1)TEEVVYR	5.17655e-07	128.88	1	1.31763e-05	116.55	1	0.000453526	88.155	3
A0A6J1RYY9	12	K	Triosephosphate isomerase OS=Frankliniella occidentalis OX=133901 GN=LOC113203496 PE=3 SV=1	LOC113203496	2	-0.67033	1		FCVGGNWK(1)MNGDK			1	0.000434393	82.069				1
A0A6J1RYY9	28	K	Triosephosphate isomerase OS=Frankliniella occidentalis OX=133901 GN=LOC113203496 PE=3 SV=1	LOC113203496	2	0.87222	1		GIQEIVDFLK(1)K						1	3.67016e-07	132.32	1
A0A6J1RYY9	217	K	Triosephosphate isomerase OS=Frankliniella occidentalis OX=133901 GN=LOC113203496 PE=3 SV=1	LOC113203496	2	-0.25048	6	1	IIYGGSVTAANCK(1)ELAK	1.73785e-11	143.28	1	3.26939e-06	101.05	1	3.6291e-24	187	3
A0A6J1RYY9	4	K	Triosephosphate isomerase OS=Frankliniella occidentalis OX=133901 GN=LOC113203496 PE=3 SV=1	LOC113203496	2	0.022652	2	1	K(1)FCVGGNWK	0.00190964	88.37							1
A0A6J1RYY9	152	K	Triosephosphate isomerase OS=Frankliniella occidentalis OX=133901 GN=LOC113203496 PE=3 SV=1	LOC113203496	2	-0.46436	7	1	QTQAIADK(1)IK	0.000411201	91.701	1	8.92412e-06	119.27	1	0.0109618	60.255	3
A0A6J1RYY9	186	K	Triosephosphate isomerase OS=Frankliniella occidentalis OX=133901 GN=LOC113203496 PE=3 SV=1	LOC113203496	3	-0.80106	10	1	TASPQQAQEVHEK(1)LR	7.11141e-08	124.62	1	3.35397e-07	120.92	1	3.62406e-06	106.14	3
A0A6J1RYY9	70	K	Triosephosphate isomerase OS=Frankliniella occidentalis OX=133901 GN=LOC113203496 PE=3 SV=1	LOC113203496	2	0.65451	2	1	VPK(1)GAFTGEISPAMLK	6.57827e-06	102.08	1	1.10081e-11	115.87				2
A0A6J1RYY9	198	K	Triosephosphate isomerase OS=Frankliniella occidentalis OX=133901 GN=LOC113203496 PE=3 SV=1	LOC113203496	2	0.15633	9	1	VSEK(1)VANETR	7.62415e-07	127.83	1	8.43084e-05	105.13	1	5.63625e-06	120.77	3
A0A6J1RYY9	173	K	Triosephosphate isomerase OS=Frankliniella occidentalis OX=133901 GN=LOC113203496 PE=3 SV=1	LOC113203496	3	0.31521	7	1	VVIAYEPVWAIGTGK(1)TASPQQAQEVHEK	3.55353e-14	118.57	1	6.95907e-24	147.41	1	3.59049e-29	156.52	3
A0A6J1RYZ3	16	K	Ubiquitin-fold modifier 1 OS=Frankliniella occidentalis OX=133901 GN=LOC113203198 PE=3 SV=1	LOC113203198	2	0.13396	3	1	ITLTSDPK(1)LPFK	4.45184e-07	132.79	1	0.00164823	73.881	1	0.000141064	98.811	3
A0A6J1RZ04	43	K	Dynein light chain OS=Frankliniella occidentalis OX=133901 GN=LOC113201989 PE=3 SV=1	LOC113201989	2	-0.57341	6	1	DIAAFIK(1)K	0.0136789	73.248	1	0.0147686	71.501	1	0.0121259	75.738	3
A0A6J1RZ23	542	K	Formylglycinamide ribonucleotide amidotransferase OS=Frankliniella occidentalis OX=133901 GN=LOC113202276 PE=3 SV=1	LOC113202276	2	1.1187	2	1	ELVEPEGAVIFTK(1)R	5.40708e-05	101.2	1	2.18667e-05	107.35				2
A0A6J1RZ23	684	K	Formylglycinamide ribonucleotide amidotransferase OS=Frankliniella occidentalis OX=133901 GN=LOC113202276 PE=3 SV=1	LOC113202276	2	-0.28176	4	1	FLTNK(1)VDR	0.0098004	76.679	1	0.0101261	76.064	1	0.0129061	70.816	3
A0A6J1RZ23	863	K	Formylglycinamide ribonucleotide amidotransferase OS=Frankliniella occidentalis OX=133901 GN=LOC113202276 PE=3 SV=1	LOC113202276	2	3.5616	1	1	GCLVLVDLSSGK(1)MR	0.0113884	50.088							1
A0A6J1RZ23	738	K	Formylglycinamide ribonucleotide amidotransferase OS=Frankliniella occidentalis OX=133901 GN=LOC113202276 PE=3 SV=1	LOC113202276	2	0.18674	6	1	GLIDAK(1)AGAR	0.000172819	99.815	1	0.00119947	80.688	1	0.00940266	61.56	3
A0A6J1RZ23	453	K	Formylglycinamide ribonucleotide amidotransferase OS=Frankliniella occidentalis OX=133901 GN=LOC113202276 PE=3 SV=1	LOC113202276	2	-0.9577	2		GMQIVK(1)MGGPVYR			1	0.0013328	73.082	1	0.000878155	76.326	2
A0A6J1RZ23	844	K	Formylglycinamide ribonucleotide amidotransferase OS=Frankliniella occidentalis OX=133901 GN=LOC113202276 PE=3 SV=1	LOC113202276	2	1.2872	5	1	ITPDLK(1)SPSLGQK	0.000206542	91.62	1	0.000291114	88.075	1	9.85257e-05	100.73	3
A0A6J1RZ23	447	K	Formylglycinamide ribonucleotide amidotransferase OS=Frankliniella occidentalis OX=133901 GN=LOC113202276 PE=3 SV=1	LOC113202276	3	0.46752	1		LK(0.236)PAK(0.764)GMQIVK						0.763987	0.0168967	45.829	1
A0A6J1RZ23	678	K	Formylglycinamide ribonucleotide amidotransferase OS=Frankliniella occidentalis OX=133901 GN=LOC113202276 PE=3 SV=1	LOC113202276	2	0.83206	4	1	LPTVCSK(1)R	0.033241	56.258	1	0.044599	49.715	1	0.044599	49.715	3
A0A6J1RZ23	622	K	Formylglycinamide ribonucleotide amidotransferase OS=Frankliniella occidentalis OX=133901 GN=LOC113202276 PE=3 SV=1	LOC113202276	2	2.3086	2		YLNGSVDGSK(1)R			1	1.42568e-05	117.09	1	9.34053e-05	103.91	2
A0A6J1RZ27	154	K	GTP-binding protein SAR1b-like OS=Frankliniella occidentalis OX=133901 GN=LOC113203524 PE=3 SV=1	LOC113203524	3	0.21029	2	1	GCFGLHSTTGK(1)GK	0.023352	40.676				1	0.00314909	55.899	2
A0A6J1RZ27	65	K	GTP-binding protein SAR1b-like OS=Frankliniella occidentalis OX=133901 GN=LOC113203524 PE=3 SV=1	LOC113203524	5	0.35911	3	1	LAQHVPTLHPTSEELSIGNMK(1)FTTFDLGGHQQAR	2.32576e-11	100.69	1	2.28277e-06	64.885	1	2.84662e-08	79.071	3
A0A6J1RZ27	41	K	GTP-binding protein SAR1b-like OS=Frankliniella occidentalis OX=133901 GN=LOC113203524 PE=3 SV=1	LOC113203524	3	-0.48203	1		TTLLHMLK(1)DDR			1	0.00200241	63.091				1
A0A6J1RZ56	99	K	uncharacterized protein LOC113203543 OS=Frankliniella occidentalis OX=133901 GN=LOC113203543 PE=4 SV=1	LOC113203543	3	0.2292	6	1	FIVQQQQQQPIISK(1)QVVTK	8.74715e-10	116.13	1	1.75653e-12	134.93	1	5.7131e-10	118.48	3
A0A6J1RZ56	158	K	uncharacterized protein LOC113203543 OS=Frankliniella occidentalis OX=133901 GN=LOC113203543 PE=4 SV=1	LOC113203543	2	-0.91637	10	1	QQTYAPEYQGPK(1)WR	4.47995e-07	126.1	1	5.70927e-07	122.97	1	1.64862e-09	143.25	3
A0A6J1RZ68	87	K	GrpE protein homolog OS=Frankliniella occidentalis OX=133901 GN=LOC113202300 PE=3 SV=1	LOC113202300	2	0.074886	2		VSELDDK(1)YK			1	0.0167543	57.785	1	0.0138766	60.064	2
A0A6J1RZ69	142	K	Citrate hydro-lyase OS=Frankliniella occidentalis OX=133901 GN=LOC113203645 PE=3 SV=1	LOC113203645	2	-0.62436	3	1	DAAEK(1)NQELEFER	1.49938e-21	182.72	1	1.1524e-06	124.51	1	1.36769e-16	170.95	3
A0A6J1RZ69	106	K	Citrate hydro-lyase OS=Frankliniella occidentalis OX=133901 GN=LOC113203645 PE=3 SV=1	LOC113203645	2	-0.26345	6	1	DAVK(1)QLGGDPNK	3.77854e-09	143.31	1	0.000111505	101.53	1	1.05777e-05	119.25	3
A0A6J1RZ69	19	K	Citrate hydro-lyase OS=Frankliniella occidentalis OX=133901 GN=LOC113203645 PE=3 SV=1	LOC113203645	2	-1.5199	3	1	EIEVGGK(1)TYK	0.0104552	65.278	1	0.0120511	64.103	1	0.0195397	58.592	3
A0A6J1RZ69	69	K	Citrate hydro-lyase OS=Frankliniella occidentalis OX=133901 GN=LOC113203645 PE=3 SV=1	LOC113203645	4	0.65248	2		IFAWSK(1)LQHEDAEVAFKPAR			1	1.7061e-12	131.67	1	1.7061e-12	131.67	2
A0A6J1RZ69	80	K	Citrate hydro-lyase OS=Frankliniella occidentalis OX=133901 GN=LOC113203645 PE=3 SV=1	LOC113203645	3	-1.2455	2	1	LQHEDAEVAFK(1)PAR	0.00566327	48.467	1	0.000437906	69.92				2
A0A6J1RZ69	63	K	Citrate hydro-lyase OS=Frankliniella occidentalis OX=133901 GN=LOC113203645 PE=3 SV=1	LOC113203645	2	0.477	3	1	K(1)IFAWSK	0.0194882	82.452	1	0.0258658	73.208	1	0.0199943	81.296	3
A0A6J1RZ69	57	K	Citrate hydro-lyase OS=Frankliniella occidentalis OX=133901 GN=LOC113203645 PE=3 SV=1	LOC113203645	3	-0.090455	3	0.997354	NCDNFQVK(1)EDDVKK	3.14664e-06	116.79	0.999984	3.48414e-17	169.4	0.999869	1.57694e-07	129.29	3
A0A6J1RZ69	397	K	Citrate hydro-lyase OS=Frankliniella occidentalis OX=133901 GN=LOC113203645 PE=3 SV=1	LOC113203645	2	0.70516	5	1	SCLVNK(1)VGFK	0.000176929	99.568	1	0.000972328	83.862	1	0.000311387	93.096	3
A0A6J1RZ69	247	K	Citrate hydro-lyase OS=Frankliniella occidentalis OX=133901 GN=LOC113203645 PE=3 SV=1	LOC113203645	2	0.28116	3	1	VVGYK(1)ITGK	0.00281434	79.148	1	0.00681009	68.657	1	0.0409807	45.598	3
A0A6J1RZA3	235	K	Voltage-dependent anion-selective channel protein 3 OS=Frankliniella occidentalis OX=133901 GN=LOC113202320 PE=3 SV=1	LOC113202320	2	0.078956	3	1	AK(1)VNNNSQVGLGYQQK	4.32193e-06	94.63	1	1.12319e-10	143.93	1	1.44415e-43	228.03	3
A0A6J1RZA3	249	K	Voltage-dependent anion-selective channel protein 3 OS=Frankliniella occidentalis OX=133901 GN=LOC113202320 PE=3 SV=1	LOC113202320	2	-0.23283	6	1	VNNNSQVGLGYQQK(1)LR	6.8514e-14	157.68	1	2.78125e-11	150.05	1	1.05881e-43	231.17	3
A0A6J1RZA3	11	K	Voltage-dependent anion-selective channel protein 3 OS=Frankliniella occidentalis OX=133901 GN=LOC113202320 PE=3 SV=1	LOC113202320	2	-0.14243	7	1	APPSYNDLGK(1)CAR	4.54833e-09	141.13	1	3.9258e-05	107.65	1	0.00012649	97.463	3
A0A6J1RZA3	95	K	Voltage-dependent anion-selective channel protein 3 OS=Frankliniella occidentalis OX=133901 GN=LOC113202320 PE=3 SV=1	LOC113202320	2	0.0096998	4	1	GLK(1)VAFDSSFAPQTSK	0.000785163	72.433	1	1.98261e-07	120.77	1	1.0287e-05	97.904	3
A0A6J1RZA3	108	K	Voltage-dependent anion-selective channel protein 3 OS=Frankliniella occidentalis OX=133901 GN=LOC113202320 PE=3 SV=1	LOC113202320	2	0.91966	4	1	VAFDSSFAPQTSK(1)K	0.00191808	67.095	1	0.000261845	87.083	1	0.00180238	68.044	3
A0A6J1RZA3	109	K	Voltage-dependent anion-selective channel protein 3 OS=Frankliniella occidentalis OX=133901 GN=LOC113202320 PE=3 SV=1	LOC113202320	2	0.27055	5	1	K(1)TGSISSAFK	0.00649837	66.056	1	0.00062328	90.05	1	0.0241732	52.247	3
A0A6J1RZA3	65	K	Voltage-dependent anion-selective channel protein 3 OS=Frankliniella occidentalis OX=133901 GN=LOC113202320 PE=3 SV=1	LOC113202320	2	-0.30044	6	1	K(1)YGLTFVEK	0.00521226	74.841	1	0.00236869	85.355	1	0.00236869	85.355	3
A0A6J1RZA3	52	K	Voltage-dependent anion-selective channel protein 3 OS=Frankliniella occidentalis OX=133901 GN=LOC113202320 PE=3 SV=1	LOC113202320	3	-0.30455	6	1	NGVEFTSGGNAAHDTGK(1)VTSSLQSK	4.23281e-25	153.1	1	0.000108198	63.906	1	3.3861e-10	105.32	3
A0A6J1RZA3	60	K	Voltage-dependent anion-selective channel protein 3 OS=Frankliniella occidentalis OX=133901 GN=LOC113202320 PE=3 SV=1	LOC113202320	2	0.14547	6	1	VTSSLQSK(1)YNVK	8.17405e-07	128.85	1	2.94315e-05	111.94	1	8.17405e-07	128.85	3
A0A6J1RZA3	35	K	Voltage-dependent anion-selective channel protein 3 OS=Frankliniella occidentalis OX=133901 GN=LOC113202320 PE=3 SV=1	LOC113202320	3	0.41969	8	1	TK(1)NGVEFTSGGNAAHDTGK	2.98126e-33	203.89	1	8.29592e-41	222.6	1	8.96015e-22	171.3	3
A0A6J1RZB5	79	K	ATP synthase subunit g, mitochondrial-like OS=Frankliniella occidentalis OX=133901 GN=LOC113203678 PE=3 SV=1	LOC113203678	2	0.20384	3	1	NLK(1)IALHYAR	3.8061e-06	121.6	1	1.65031e-05	115.82	1	0.000754995	86.898	3
A0A6J1RZB5	117	K	ATP synthase subunit g, mitochondrial-like OS=Frankliniella occidentalis OX=133901 GN=LOC113203678 PE=3 SV=1	LOC113203678	2	0.81735	5	1	WK(1)QLTVR	0.0160683	83.753	1	0.0130388	91.9	1	0.0108694	98.997	3
A0A6J1RZB8	401	K	Tubulin alpha chain OS=Frankliniella occidentalis OX=133901 GN=LOC113202073 PE=3 SV=1	LOC113202073	2	-0.39949	28	1	FDLMYAK(1)R	0.00107979	91.318	1	0.00256854	91.318	1	0.00162482	103.74	3
A0A6J1TCU9	326	K	Tubulin alpha chain OS=Frankliniella occidentalis OX=133901 GN=LOC113214394 PE=3 SV=1	LOC113214394	2	0.52695	1		GDVVPK(1)DVNAAIATIK			1	0.0281076	45.618				1
A0A6J1RZB8	394	K	Tubulin alpha chain OS=Frankliniella occidentalis OX=133901 GN=LOC113202073 PE=3 SV=1	LOC113202073	3	0.39658	1		LNHK(1)FDLMYAK						1	4.17937e-05	99.752	1
A0A6J1SNJ7	163	K	Tubulin alpha chain OS=Frankliniella occidentalis OX=133901 GN=LOC113209280 PE=3 SV=1	LOC113209280	2	0.20892	9	1	LSVDYGK(1)K	0.00996442	79.474	1	0.00648841	91.318	1	0.00968147	80.438	3
A0A6J1TCU9	96	K	Tubulin alpha chain OS=Frankliniella occidentalis OX=133901 GN=LOC113214394 PE=3 SV=1	LOC113214394	3	0.28504	10	1	QLFHPEQLITGK(1)EDAANNYAR	2.49606e-14	127.49	1	1.0183e-20	154.48	1	3.35095e-14	124.08	3
A0A6J1RZB8	60	K	Tubulin alpha chain OS=Frankliniella occidentalis OX=133901 GN=LOC113202073 PE=3 SV=1	LOC113202073	3	-0.57268	3	1	TVGGGDDSFNTFFSETGAGK(1)HVPR	8.80974e-10	102.16	1	1.01223e-12	112.85	1	7.55581e-10	103.02	3
A0A6J1TCU9	370	K	Tubulin alpha chain OS=Frankliniella occidentalis OX=133901 GN=LOC113214394 PE=3 SV=1	LOC113214394	3	0.28149	6	1	VGINYQPPTVVPGGDLAK(1)VQR	1.4499e-08	102.98	1	4.57212e-11	111.57	1	9.86682e-12	120.4	3
A0A6J1RZC4	260	K	serine protease inhibitor 88Ea-like OS=Frankliniella occidentalis OX=133901 GN=LOC113202333 PE=3 SV=1	LOC113202333	2	-0.3354	1	1	QK(1)GSFNYK	0.0102987	75.738							1
A0A6J1RZC8	428	K	probable cytochrome P450 6a14 OS=Frankliniella occidentalis OX=133901 GN=LOC113203598 PE=3 SV=1	LOC113203598	2	0.87441	1		FTDEAK(1)EQR			1	0.0011518	86.898				1
A0A6J1RZC8	368	K	probable cytochrome P450 6a14 OS=Frankliniella occidentalis OX=133901 GN=LOC113203598 PE=3 SV=1	LOC113203598	2	-0.52798	1		K(1)WGPVGILTR						1	0.0369083	62.694	1
A0A6J1RZC8	142	K	probable cytochrome P450 6a14 OS=Frankliniella occidentalis OX=133901 GN=LOC113203598 PE=3 SV=1	LOC113203598	2	1.2348	5	1	LSPTFTSGK(1)LR	0.000196175	93.839	1	0.000693031	83.045	1	0.000210273	93.345	3
A0A6J1S3F9	125	K	cathepsin L1-like isoform X2 OS=Frankliniella occidentalis OX=133901 GN=LOC113203312 PE=3 SV=1	LOC113203312	2	0.017763	2	1	SK(1)GAVTPVK	0.00282445	79.07	1	0.0112223	62.166				2
A0A6J1S0N8	459	K	cytochrome P450 4C1-like isoform X2 OS=Frankliniella occidentalis OX=133901 GN=LOC113203626 PE=3 SV=1	LOC113203626	2	0.7827	2	1	SALSK(1)IVR	0.0126077	71.379	1	0.00800876	81.296				2
A0A6J1S0N8	270	K	cytochrome P450 4C1-like isoform X2 OS=Frankliniella occidentalis OX=133901 GN=LOC113203626 PE=3 SV=1	LOC113203626	2	-0.27305	3	1	TDQDLGLK(1)K	0.00189048	88.495	1	0.00195914	89.08	1	0.0158423	60.398	3
A0A6J1S0N8	361	K	cytochrome P450 4C1-like isoform X2 OS=Frankliniella occidentalis OX=133901 GN=LOC113203626 PE=3 SV=1	LOC113203626	2	1.0942	1	1	VVK(1)ESLR	0.0276618	65.252							1
A0A6J1RZG9	71	K	uncharacterized protein LOC113203632 isoform X2 OS=Frankliniella occidentalis OX=133901 GN=LOC113203632 PE=4 SV=1	LOC113203632	2	0.95624	7	1	EK(1)SDSITQYLR	2.58549e-05	110.08	1	4.73162e-06	120.86	1	3.83916e-07	131.12	3
A0A6J1RZG9	69	K	uncharacterized protein LOC113203632 isoform X2 OS=Frankliniella occidentalis OX=133901 GN=LOC113203632 PE=4 SV=1	LOC113203632	2	0.91203	2	1	SLGLQLTSFESK(1)EK	1.4058e-12	153.09				1	7.76005e-13	159.18	2
A0A6J1RZH3	313	K	3-hydroxyisobutyrate dehydrogenase OS=Frankliniella occidentalis OX=133901 GN=LOC113203337 PE=3 SV=1	LOC113203337	2	-0.14634	6	1	IMDLK(1)DLGDK	0.000818261	86.014	1	0.000546955	89.805	1	0.00018168	99.283	3
A0A6J1RZH3	69	K	3-hydroxyisobutyrate dehydrogenase OS=Frankliniella occidentalis OX=133901 GN=LOC113203337 PE=3 SV=1	LOC113203337	2	0.23446	3	1	K(1)EAVSDLQK	0.000119059	119.53	1	6.56073e-05	123.79	1	0.000876715	97.813	3
A0A6J1RZH3	121	K	3-hydroxyisobutyrate dehydrogenase OS=Frankliniella occidentalis OX=133901 GN=LOC113203337 PE=3 SV=1	LOC113203337	2	-0.55057	2		KGGILESVK(1)K			1	0.00307973	84.479	1	0.000805205	95.618	2
A0A6J1RZH3	68	K	3-hydroxyisobutyrate dehydrogenase OS=Frankliniella occidentalis OX=133901 GN=LOC113203337 PE=3 SV=1	LOC113203337	2	-0.34301	1	1	VSVFDVK(1)K	0.0309342	57.59							1
A0A6J1RZH3	198	K	3-hydroxyisobutyrate dehydrogenase OS=Frankliniella occidentalis OX=133901 GN=LOC113203337 PE=3 SV=1	LOC113203337	3	2.053	1		VVYCGK(1)HGMGLVAK						1	0.00354653	52.576	1
A0A6J1RZI2	218	K	Histone deacetylase OS=Frankliniella occidentalis OX=133901 GN=LOC113203698 PE=3 SV=1	LOC113203698	2	2.1097	2		GK(1)YYAVNIPLR			1	0.00177541	75.566	1	0.000722484	82.417	2
A0A6J1RZI9	6	K	26S proteasome non-ATPase regulatory subunit 10-like OS=Frankliniella occidentalis OX=133901 GN=LOC113202124 PE=4 SV=1	LOC113202124	3	1.2917	4	1	ALHAK(1)ETIHDIAYK	0.00021647	73.296	1	3.74634e-06	110.55	1	0.000212136	75.998	3
A0A6J1RZJ5	113	K	larval cuticle protein A2B-like OS=Frankliniella occidentalis OX=133901 GN=LOC113202386 PE=4 SV=1	LOC113202386	2	-0.84737	2	1	DGDVVK(1)GQYSLVEPDGTR	3.88709e-10	133.95	1	2.7312e-15	156.73				2
A0A6J1RZN9	309	K	Xanthine dehydrogenase OS=Frankliniella occidentalis OX=133901 GN=LOC113202160 PE=3 SV=1	LOC113202160	4	-1.3527	2		VTWHRPTSLDTLLELK(1)AQHTDAK			1	7.69183e-15	124.19	1	1.61494e-05	76.889	2
A0A6J1RZW4	191	K	glutathione S-transferase theta-1-like OS=Frankliniella occidentalis OX=133901 GN=LOC113202469 PE=3 SV=1	LOC113202469	3	-0.76308	1		GRPK(1)LGVWLER			1	0.0242759	48.568				1
A0A6J1RZZ9	105	K	Cytochrome c oxidase polypeptide Va OS=Frankliniella occidentalis OX=133901 GN=LOC113202228 PE=3 SV=1	LOC113202228	2	0.34632	4	1	FLESVK(1)DK	0.0150908	66.692	1	0.0150908	66.692	1	0.0158682	65.224	3
A0A6J1RZZ9	86	K	Cytochrome c oxidase polypeptide Va OS=Frankliniella occidentalis OX=133901 GN=LOC113202228 PE=3 SV=1	LOC113202228	2	0.52819	5	1	IIVAALK(1)ACR	8.92152e-07	126.07	1	4.74804e-07	115.71	1	7.23398e-07	128.36	3
A0A6J1S001	460	K	Acetyl-CoA deacylase OS=Frankliniella occidentalis OX=133901 GN=LOC113202499 PE=3 SV=1	LOC113202499	2	-0.55648	4	1	AYELIK(1)IAHPSVR	0.000329204	80.746	1	6.0747e-05	105.14	1	0.000139184	95.981	3
A0A6J1S001	55	K	Acetyl-CoA deacylase OS=Frankliniella occidentalis OX=133901 GN=LOC113202499 PE=3 SV=1	LOC113202499	3	1.7176	1	1	EPSQPVDNVPK(1)YVSAEDAVK	0.0113553	42.029							1
A0A6J1S001	64	K	Acetyl-CoA deacylase OS=Frankliniella occidentalis OX=133901 GN=LOC113202499 PE=3 SV=1	LOC113202499	2	-0.4866	10	1	YVSAEDAVK(1)CIK	8.17405e-07	128.85	1	8.56818e-05	103.91	1	4.89301e-07	132.32	3
A0A6J1S001	472	K	Acetyl-CoA deacylase OS=Frankliniella occidentalis OX=133901 GN=LOC113202499 PE=3 SV=1	LOC113202499	2	0.34441	6	1	ESLEK(1)EAFNR	4.81131e-08	139.43	1	8.09152e-09	150.35	1	8.14228e-12	167.67	3
A0A6J1S001	399	K	Acetyl-CoA deacylase OS=Frankliniella occidentalis OX=133901 GN=LOC113202499 PE=3 SV=1	LOC113202499	2	-0.25281	10	1	GAGEGYDGK(1)GK	1.02877e-18	151.42	1	1.78982e-08	78.976	1	2.68757e-08	94.465	3
A0A6J1S001	412	K	Acetyl-CoA deacylase OS=Frankliniella occidentalis OX=133901 GN=LOC113202499 PE=3 SV=1	LOC113202499	3	-1.1466	3	0.999999	GKPIIAMASISPK(1)GISK	0.000775039	64.454	1	0.000695686	66.068	1	0.00017845	76.586	3
A0A6J1S001	322	K	Acetyl-CoA deacylase OS=Frankliniella occidentalis OX=133901 GN=LOC113202499 PE=3 SV=1	LOC113202499	2	-0.019007	8	1	IIGSFLIGTK(1)K	3.67016e-07	132.32	1	6.80807e-07	127.87	1	6.75645e-11	155.33	3
A0A6J1S001	99	K	Acetyl-CoA deacylase OS=Frankliniella occidentalis OX=133901 GN=LOC113202499 PE=3 SV=1	LOC113202499	3	-0.023766	2	1	LSK(1)VTVCHMHTEGK	0.00116454	62.077				1	0.00358695	54.898	2
A0A6J1S001	110	K	Acetyl-CoA deacylase OS=Frankliniella occidentalis OX=133901 GN=LOC113202499 PE=3 SV=1	LOC113202499	4	-1.3525	3	1	VTVCHMHTEGK(1)AGYTDPECEGIFR	1.71829e-16	126.9	1	1.73302e-09	96.708	1	4.53707e-17	134.66	3
A0A6J1S001	236	K	Acetyl-CoA deacylase OS=Frankliniella occidentalis OX=133901 GN=LOC113202499 PE=3 SV=1	LOC113202499	5	-1.1187	3	1	TFGDAQVHISHFDYAVNVDSPLPEHGGK(1)PASPEEVQIGK	0.000790144	44.6	1	1.45556e-10	86.722	1	4.3436e-17	117.2	3
A0A6J1S5L9	906	K	Aminopeptidase OS=Frankliniella occidentalis OX=133901 GN=LOC113203817 PE=3 SV=1	LOC113203817	2	3.4678	1		WLDTHK(1)K						1	0.0331465	64.567	1
A0A6J1S5L9	538	K	Aminopeptidase OS=Frankliniella occidentalis OX=133901 GN=LOC113203817 PE=3 SV=1	LOC113203817	2	-2.8162	1	1	YDPSTSK(1)YGYK	0.00170886	75.819							1
A0A6J1S5L9	522	K	Aminopeptidase OS=Frankliniella occidentalis OX=133901 GN=LOC113203817 PE=3 SV=1	LOC113203817	2	0.97225	2	1	YVLSQK(1)R	0.0492594	56.547				1	0.0477602	57.281	2
A0A6J1S039	443	K	Phe-4-monooxygenase OS=Frankliniella occidentalis OX=133901 GN=LOC113203845 PE=3 SV=1	LOC113203845	2	0.80301	3	1	EIQILGDALK(1)K	3.69917e-09	143.97	1	7.4579e-11	154.15	1	3.44301e-05	108.35	3
A0A6J1S065	701	K	fatty acid synthase-like OS=Frankliniella occidentalis OX=133901 GN=LOC113202279 PE=4 SV=1	LOC113202279	2	0.5789	1		DK(1)GVFAK			1	0.0423175	56.27				1
A0A6J1S065	1032	K	fatty acid synthase-like OS=Frankliniella occidentalis OX=133901 GN=LOC113202279 PE=4 SV=1	LOC113202279	2	1.9872	1	1	GVYVDGK(1)LK	0.0417639	45.368							1
A0A6J1S053	522	K	Inositol-polyphosphate 5-phosphatase OS=Frankliniella occidentalis OX=133901 GN=LOC113203855 PE=3 SV=1	LOC113203855	2	-0.096511	1		EEPFFMK(1)IK			1	0.0170101	53.775				1
A0A6J1S068	115	K	thioredoxin domain-containing protein 5 OS=Frankliniella occidentalis OX=133901 GN=LOC113203865 PE=3 SV=1	LOC113203865	3	0.92677	1		AGHDEGTK(1)YR			1	0.0161296	42.338				1
A0A6J1S068	343	K	thioredoxin domain-containing protein 5 OS=Frankliniella occidentalis OX=133901 GN=LOC113203865 PE=3 SV=1	LOC113203865	2	-0.14621	3	1	DLCK(1)QQEVR	0.0446563	60.102	1	0.00051839	102.52	1	0.000176505	113.62	3
A0A6J1S068	291	K	thioredoxin domain-containing protein 5 OS=Frankliniella occidentalis OX=133901 GN=LOC113203865 PE=3 SV=1	LOC113203865	3	-0.77076	1		ENFEHVVEK(1)GMTFVK			1	1.79861e-08	134.25				1
A0A6J1S068	252	K	thioredoxin domain-containing protein 5 OS=Frankliniella occidentalis OX=133901 GN=LOC113203865 PE=3 SV=1	LOC113203865	2	-0.44482	3	1	SIEDLK(1)SYVSR	6.91724e-07	125.97	1	2.2211e-05	111.94	1	2.58541e-05	110.08	3
A0A6J1S068	216	K	thioredoxin domain-containing protein 5 OS=Frankliniella occidentalis OX=133901 GN=LOC113203865 PE=3 SV=1	LOC113203865	3	-0.52728	1		VSQVDCTEHK(1)DVCQR						1	1.22154e-06	114.31	1
A0A6J1S072	72	K	probable protein phosphatase 2C T23F11.1 OS=Frankliniella occidentalis OX=133901 GN=LOC113203785 PE=3 SV=1	LOC113203785	3	-0.19836	1	1	IAQYAGK(1)HLHK	0.0127598	44.57							1
A0A6J1S0B5	283	K	Coatomer subunit epsilon OS=Frankliniella occidentalis OX=133901 GN=LOC113203810 PE=3 SV=1	LOC113203810	3	-0.67987	1		YLSQLQDSHADNDFVK(1)EYNQK						1	0.000156436	65.423	1
A0A6J1S0D6	144	K	brachyurin-like OS=Frankliniella occidentalis OX=133901 GN=LOC113203541 PE=3 SV=1	LOC113203541	2	-1.9242	2	1	APLSDK(1)IR	0.0124421	71.692				1	0.0384895	49.536	2
A0A6J1S0D6	50	K	brachyurin-like OS=Frankliniella occidentalis OX=133901 GN=LOC113203541 PE=3 SV=1	LOC113203541	2	0.015718	3	1	VNVLK(1)DGVAK	0.00892662	61.958	1	0.0195351	53.08	1	0.00693592	63.624	3
A0A6J1S0G1	322	K	Gamma-cystathionase OS=Frankliniella occidentalis OX=133901 GN=LOC113203847 PE=3 SV=1	LOC113203847	2	-0.09745	3	1	K(1)FLSSLK	0.0199943	81.296	1	0.0182802	85.212	1	0.0258215	73.26	3
A0A6J1S0G1	255	K	Gamma-cystathionase OS=Frankliniella occidentalis OX=133901 GN=LOC113203847 PE=3 SV=1	LOC113203847	2	-0.435	2		SLK(1)TLAVR			1	0.0176961	63.419	1	0.0213871	60.91	2
A0A6J1S0G1	299	K	Gamma-cystathionase OS=Frankliniella occidentalis OX=133901 GN=LOC113203847 PE=3 SV=1	LOC113203847	4	2.6366	1		VIHPGLPSHPQHDLVK(1)K						1	0.00981265	48.623	1
A0A6J1S0G1	118	K	Gamma-cystathionase OS=Frankliniella occidentalis OX=133901 GN=LOC113203847 PE=3 SV=1	LOC113203847	2	0.60658	3	1	YFSK(1)VHTR	0.00476409	94.85	1	0.00902169	78.149	1	0.0143894	68.016	3
A0A6J1S7G4	120	K	choline transporter-like protein 1 isoform X2 OS=Frankliniella occidentalis OX=133901 GN=LOC113203920 PE=3 SV=1	LOC113203920	2	1.1843	3	1	AIVNPK(1)YVQR	0.000135339	102.07	1	0.00113959	81.525	1	0.00110914	81.95	3
A0A6J1S0H0	68	K	putative mediator of RNA polymerase II transcription subunit 26 OS=Frankliniella occidentalis OX=133901 GN=LOC113202337 PE=4 SV=1	LOC113202337	3	-0.3537	3	1	IHDEETGDAK(1)DQTEER	0.00347087	50.827	1	3.1458e-06	98.676	1	2.78586e-07	112.17	3
A0A6J1S0H0	117	K	putative mediator of RNA polymerase II transcription subunit 26 OS=Frankliniella occidentalis OX=133901 GN=LOC113202337 PE=4 SV=1	LOC113202337	4	-0.50768	1		YTADDANGFNAVVSLTPGHAK(0.928)PFVPK(0.072)PTLQR						0.928072	7.7922e-08	86.543	1
A0A6J1S0I6	291	K	Diacylglycerol kinase OS=Frankliniella occidentalis OX=133901 GN=LOC113203863 PE=3 SV=1	LOC113203863	2	-1.2983	3	1	FIDNDK(1)GDVR	0.00124148	80.102	1	0.000926114	84.507	1	0.000473771	90.827	3
A0A6J1S0L0	83	K	uncharacterized protein LOC113202367 OS=Frankliniella occidentalis OX=133901 GN=LOC113202367 PE=4 SV=1	LOC113202367	4	-0.050538	10	1	AVVNAEYDPHPQYSYAYDVQDALTGDSK(1)SQHESR	5.09232e-46	189.2	1	9.06346e-32	156.07	1	6.51765e-46	187.32	3
A0A6J1S0L0	132	K	uncharacterized protein LOC113202367 OS=Frankliniella occidentalis OX=133901 GN=LOC113202367 PE=4 SV=1	LOC113202367	3	-0.016212	9	1	KEALVAK(1)AVVAHAPVVAK	2.75039e-31	202.07	1	3.69753e-31	199.15	1	6.22293e-25	186.75	3
A0A6J1S0L0	126	K	uncharacterized protein LOC113202367 OS=Frankliniella occidentalis OX=133901 GN=LOC113202367 PE=4 SV=1	LOC113202367	2	-0.5873	7	1	K(1)EALVAK	0.015718	91.064	1	0.0138907	95.741	1	0.00591954	117.4	3
A0A6J1S0M3	885	K	uncharacterized protein LOC113203609 OS=Frankliniella occidentalis OX=133901 GN=LOC113203609 PE=3 SV=1	LOC113203609	3	-0.97066	3	1	YQNILK(1)EVDVPVVSHQQCER	5.07129e-09	107.78	1	1.27226e-07	95.5	1	0.000165046	71.148	3
A0A6J1S0N0	611	K	Prolyl endopeptidase OS=Frankliniella occidentalis OX=133901 GN=LOC113203959 PE=3 SV=1	LOC113203959	3	0.018146	1		EHFFNLK(1)SISPLHNIK						1	2.91744e-07	111.64	1
A0A6J1S0R2	302	K	lambda-crystallin homolog OS=Frankliniella occidentalis OX=133901 GN=LOC113203906 PE=3 SV=1	LOC113203906	2	-3.7939	2	1	DACLTK(1)LSVLK	1.66293e-07	134.75				1	3.94812e-05	107.34	2
A0A6J1S0R2	184	K	lambda-crystallin homolog OS=Frankliniella occidentalis OX=133901 GN=LOC113203906 PE=3 SV=1	LOC113203906	2	-0.89626	3	1	K(1)EVPGFSLNR	0.00187417	78.136	1	0.00149903	79.659	1	0.00062328	90.05	3
A0A6J1S0S6	1180	K	Spectrin beta chain OS=Frankliniella occidentalis OX=133901 GN=LOC113203990 PE=3 SV=1	LOC113203990	3	-1.0235	3	1	DAK(1)QAEVLLSQQEHVLSK	1.60225e-07	105.59	1	0.00203789	53.453	1	1.12222e-12	114.55	3
A0A6J1S0S6	80	K	Spectrin beta chain OS=Frankliniella occidentalis OX=133901 GN=LOC113203990 PE=3 SV=1	LOC113203990	2	0.28759	1		DGK(1)NLLK						1	0.0175345	79.809	1
A0A6J1S0S6	1055	K	Spectrin beta chain OS=Frankliniella occidentalis OX=133901 GN=LOC113203990 PE=3 SV=1	LOC113203990	3	-1.1716	2	1	DSK(1)LEEAGDLHR	0.00414863	63.662	1	0.00370201	61.235				2
A0A6J1S0S6	677	K	Spectrin beta chain OS=Frankliniella occidentalis OX=133901 GN=LOC113203990 PE=3 SV=1	LOC113203990	4	0.67472	2	1	EHIVSTGDIGHDLTTIHLLLTK(1)HK	2.42968e-34	190.19				1	1.95885e-21	149.32	2
A0A6J1S0S6	1992	K	Spectrin beta chain OS=Frankliniella occidentalis OX=133901 GN=LOC113203990 PE=3 SV=1	LOC113203990	2	-0.039902	3	1	EK(1)LLSLNNQR	0.000160014	100.58	1	9.19331e-07	125.7	1	0.000220389	96.957	3
A0A6J1S0S6	972	K	Spectrin beta chain OS=Frankliniella occidentalis OX=133901 GN=LOC113203990 PE=3 SV=1	LOC113203990	2	-2.6374	2	1	ETVSWIEDK(1)K	2.89919e-05	112.13	1	0.0476943	44.847				2
A0A6J1S0S6	1816	K	Spectrin beta chain OS=Frankliniella occidentalis OX=133901 GN=LOC113203990 PE=3 SV=1	LOC113203990	3	-0.90043	3	1	FFHDCK(1)DVLGR	0.000106235	90.913	1	2.82618e-05	103.31	1	0.00502947	54.784	3
A0A6J1S0S6	2285	K	Spectrin beta chain OS=Frankliniella occidentalis OX=133901 GN=LOC113203990 PE=3 SV=1	LOC113203990	2	-0.14914	1		GGSCETAEDYTK(1)K						1	0.00273726	66.004	1
A0A6J1S0S6	1825	K	Spectrin beta chain OS=Frankliniella occidentalis OX=133901 GN=LOC113203990 PE=3 SV=1	LOC113203990	3	0.015491	5	1	IQEK(1)QHAMSDELGR	2.07696e-05	97.797	1	1.36216e-05	102.52	1	1.31246e-05	102.52	3
A0A6J1S0S6	323	K	Spectrin beta chain OS=Frankliniella occidentalis OX=133901 GN=LOC113203990 PE=3 SV=1	LOC113203990	2	-0.41607	2	1	K(1)FANSLEGVQK	2.31791e-05	113.22				1	0.000193202	96.604	2
A0A6J1S0S6	1634	K	Spectrin beta chain OS=Frankliniella occidentalis OX=133901 GN=LOC113203990 PE=3 SV=1	LOC113203990	3	0.30975	2	1	K(1)HEGLEQAVEDYANTIR	0.00735493	47.726	1	4.12136e-05	81.157				2
A0A6J1S0S6	2228	K	Spectrin beta chain OS=Frankliniella occidentalis OX=133901 GN=LOC113203990 PE=3 SV=1	LOC113203990	2	0.02826	1		KPVWESQTK(1)K						0.999986	0.0432873	58.511	1
A0A6J1S0S6	395	K	Spectrin beta chain OS=Frankliniella occidentalis OX=133901 GN=LOC113203990 PE=3 SV=1	LOC113203990	3	1.7871	1		LEK(1)AEHER			1	0.0147704	47.603				1
A0A6J1S0S6	1246	K	Spectrin beta chain OS=Frankliniella occidentalis OX=133901 GN=LOC113203990 PE=3 SV=1	LOC113203990	3	-0.4949	2	1	LNDEGHFDSDK(1)VNR	0.000245273	73.834				1	4.71914e-06	108.58	2
A0A6J1S0S6	1879	K	Spectrin beta chain OS=Frankliniella occidentalis OX=133901 GN=LOC113203990 PE=3 SV=1	LOC113203990	2	1.9991	1		LQTSYAGDK(1)ANEITNR			1	8.66811e-12	151.44				1
A0A6J1S0S6	1685	K	Spectrin beta chain OS=Frankliniella occidentalis OX=133901 GN=LOC113203990 PE=3 SV=1	LOC113203990	2	-0.54759	3	1	LYAGLK(1)DLAGER	0.00019201	94.122	1	0.000260788	91.62	1	8.20447e-05	104.24	3
A0A6J1S0S6	1990	K	Spectrin beta chain OS=Frankliniella occidentalis OX=133901 GN=LOC113203990 PE=3 SV=1	LOC113203990	3	-0.50078	3	1	NHYASNEIK(1)EK	6.88891e-05	93.345	1	0.000656192	74.698	1	0.00096668	71.085	3
A0A6J1S0S6	413	K	Spectrin beta chain OS=Frankliniella occidentalis OX=133901 GN=LOC113203990 PE=3 SV=1	LOC113203990	2	0.20567	3	1	QEK(1)LEQLAAR	4.81131e-08	139.43	1	0.000411201	91.701	1	7.993e-05	105.4	3
A0A6J1S0S6	1657	K	Spectrin beta chain OS=Frankliniella occidentalis OX=133901 GN=LOC113203990 PE=3 SV=1	LOC113203990	3	-0.36987	4	1	QLGDTAK(1)QLINEQHPDSDQIAVK	3.75553e-05	74	1	1.74808e-09	105.96	1	8.22438e-05	67.76	3
A0A6J1S0S6	1679	K	Spectrin beta chain OS=Frankliniella occidentalis OX=133901 GN=LOC113203990 PE=3 SV=1	LOC113203990	2	0.64342	3	1	QSQVDK(1)LYAGLK	3.01239e-09	145.09	1	2.94315e-05	111.94	1	0.000790159	78.324	3
A0A6J1S0S6	56	K	Spectrin beta chain OS=Frankliniella occidentalis OX=133901 GN=LOC113203990 PE=3 SV=1	LOC113203990	3	0.21614	1	1	TFQK(1)WVNSHLVR	2.68792e-05	104.24							1
A0A6J1S0S6	1313	K	Spectrin beta chain OS=Frankliniella occidentalis OX=133901 GN=LOC113203990 PE=3 SV=1	LOC113203990	3	0.37699	3	1	TVHSK(1)WTR	0.000945957	107.9	1	0.00982506	55.064	1	0.00289193	78.516	3
A0A6J1S0S6	830	K	Spectrin beta chain OS=Frankliniella occidentalis OX=133901 GN=LOC113203990 PE=3 SV=1	LOC113203990	2	1.9854	1	1	YK(1)ELNELAK	0.00108281	92.538							1
A0A6J1S0S8	702	K	Ubiquitin carboxyl-terminal hydrolase OS=Frankliniella occidentalis OX=133901 GN=LOC113202421 PE=3 SV=1	LOC113202421	2	0.88325	3	1	AHSIK(1)ALK	0.0226983	60.019	1	0.0270708	57.047	1	0.0121571	72.23	3
A0A6J1S0S8	504	K	Ubiquitin carboxyl-terminal hydrolase OS=Frankliniella occidentalis OX=133901 GN=LOC113202421 PE=3 SV=1	LOC113202421	2	1.1642	1		EAEEK(1)GIK			1	0.0198392	61.962				1
A0A6J1S0S8	218	K	Ubiquitin carboxyl-terminal hydrolase OS=Frankliniella occidentalis OX=133901 GN=LOC113202421 PE=3 SV=1	LOC113202421	3	0.42269	2	1	K(1)FFDGSGGNDHAVEHYR	2.31742e-06	100.04	1	1.41281e-06	100.04				2
A0A6J1S0S8	72	K	Ubiquitin carboxyl-terminal hydrolase OS=Frankliniella occidentalis OX=133901 GN=LOC113202421 PE=3 SV=1	LOC113202421	2	0.81062	3	1	NLFLHLK(1)R	0.00934926	91.853	1	0.00828052	85.212	1	0.0136715	73.26	3
A0A6J1S0U1	12	K	protein transport protein Sec61 subunit gamma OS=Frankliniella occidentalis OX=133901 GN=LOC113204000 PE=3 SV=1	LOC113204000	3	1.1497	4	0.995838	FVK(0.001)PGK(0.999)QFAK	0.0015576	73.233	0.999459	0.000584119	80.755	0.964712	0.00289158	64.841	3
A0A6J1S0U1	16	K	protein transport protein Sec61 subunit gamma OS=Frankliniella occidentalis OX=133901 GN=LOC113204000 PE=3 SV=1	LOC113204000	2	0.61899	3	1	QFAK(1)DSIR	0.0142795	68.224	1	0.00902169	78.149	1	0.0142795	68.224	3
A0A6J1S0V4	505	K	very long-chain specific acyl-CoA dehydrogenase, mitochondrial OS=Frankliniella occidentalis OX=133901 GN=LOC113203933 PE=3 SV=1	LOC113203933	4	0.47036	2		AIASVGLDSGPDMTK(0.999)YVHPELK(0.001)PCAEQASK			0.999343	1.30281e-10	103.12	0.955168	0.00404024	41.65	2
A0A6J1S0V4	614	K	very long-chain specific acyl-CoA dehydrogenase, mitochondrial OS=Frankliniella occidentalis OX=133901 GN=LOC113203933 PE=3 SV=1	LOC113203933	2	-0.19884	2	1	ALSSSTELGNFSK(1)MANISK	2.78724e-17	159.95				1	9.32264e-27	191.07	2
A0A6J1S0V4	221	K	very long-chain specific acyl-CoA dehydrogenase, mitochondrial OS=Frankliniella occidentalis OX=133901 GN=LOC113203933 PE=3 SV=1	LOC113203933	3	0.16803	6	1	AVPSPDGK(1)HWVLNGSK	0.000651783	63.681	1	0.000132445	82.59	1	0.000177651	77.324	3
A0A6J1S0V4	253	K	very long-chain specific acyl-CoA dehydrogenase, mitochondrial OS=Frankliniella occidentalis OX=133901 GN=LOC113203933 PE=3 SV=1	LOC113203933	2	2.4242	1	1	DEK(1)TGEVK	0.0142795	68.224							1
A0A6J1S0V4	260	K	very long-chain specific acyl-CoA dehydrogenase, mitochondrial OS=Frankliniella occidentalis OX=133901 GN=LOC113203933 PE=3 SV=1	LOC113203933	2	0.6503	3	1	DK(1)VTAFIVER	2.28475e-05	112.94	1	7.88733e-05	105.46	1	3.63844e-06	121.68	3
A0A6J1S0V4	103	K	very long-chain specific acyl-CoA dehydrogenase, mitochondrial OS=Frankliniella occidentalis OX=133901 GN=LOC113203933 PE=3 SV=1	LOC113203933	2	0.53358	3	1	FFAEVNDPLK(1)NDQLEK	1.08994e-05	97.214	1	8.2002e-07	112.57	1	1.08994e-05	97.214	3
A0A6J1S0V4	180	K	very long-chain specific acyl-CoA dehydrogenase, mitochondrial OS=Frankliniella occidentalis OX=133901 GN=LOC113203933 PE=3 SV=1	LOC113203933	2	-0.36769	6	1	GILLFGTPEQK(1)AK	2.07865e-05	114.24	1	9.00292e-05	101.72	1	7.93104e-05	102.97	3
A0A6J1S0V4	280	K	very long-chain specific acyl-CoA dehydrogenase, mitochondrial OS=Frankliniella occidentalis OX=133901 GN=LOC113203933 PE=3 SV=1	LOC113203933	2	0.28908	6	1	SFGGVTNGPPEK(1)K	1.6797e-11	129.54	1	0.000121096	100.22	1	1.65595e-05	117.2	3
A0A6J1S0V4	51	K	very long-chain specific acyl-CoA dehydrogenase, mitochondrial OS=Frankliniella occidentalis OX=133901 GN=LOC113203933 PE=3 SV=1	LOC113203933	3	-0.2954	2		SNKPAPK(1)SQSFVMNMFR			0.999959	2.38378e-09	126.01	0.998734	1.89185e-08	120.59	2
A0A6J1S0V4	339	K	very long-chain specific acyl-CoA dehydrogenase, mitochondrial OS=Frankliniella occidentalis OX=133901 GN=LOC113203933 PE=3 SV=1	LOC113203933	2	1.1369	4	1	SVTK(1)TAVDFATQR	0.000357627	85.287	1	8.68606e-07	127.71	1	1.89129e-05	115.06	3
A0A6J1S0V4	535	K	very long-chain specific acyl-CoA dehydrogenase, mitochondrial OS=Frankliniella occidentalis OX=133901 GN=LOC113203933 PE=3 SV=1	LOC113203933	2	0.83056	2		TIETALIK(1)YNR			1	2.52464e-05	110.39	1	2.43632e-05	110.84	2
A0A6J1S0V9	183	K	uncharacterized protein LOC113203936 OS=Frankliniella occidentalis OX=133901 GN=LOC113203936 PE=4 SV=1	LOC113203936	2	-0.32796	1		NPYYPK(1)K						1	0.0501275	56.122	1
A0A6J1S0W3	321	K	trifunctional enzyme subunit beta, mitochondrial OS=Frankliniella occidentalis OX=133901 GN=LOC113203672 PE=3 SV=1	LOC113203672	3	-0.0054534	1		AK(1)EMGVKPK						0.99997	0.00686684	59.931	1
A0A6J1S0W3	328	K	trifunctional enzyme subunit beta, mitochondrial OS=Frankliniella occidentalis OX=133901 GN=LOC113203672 PE=3 SV=1	LOC113203672	3	-0.1079	3	0.955195	EMGVK(0.038)PK(0.962)AYLR	0.0114958	48.998	0.962139	0.00611182	57.347	0.946242	0.0248473	41.164	3
A0A6J1S0W3	394	K	trifunctional enzyme subunit beta, mitochondrial OS=Frankliniella occidentalis OX=133901 GN=LOC113203672 PE=3 SV=1	LOC113203672	3	-0.32681	2	1	AMDSDWFAK(1)THMNR	0.0022393	60.55	1	1.88672e-05	98.582				2
A0A6J1S0W3	441	K	trifunctional enzyme subunit beta, mitochondrial OS=Frankliniella occidentalis OX=133901 GN=LOC113203672 PE=3 SV=1	LOC113203672	2	-0.37651	2	1	LIK(1)EGGR	0.0382679	58.604				1	0.034529	60.76	2
A0A6J1S0W3	190	K	trifunctional enzyme subunit beta, mitochondrial OS=Frankliniella occidentalis OX=133901 GN=LOC113203672 PE=3 SV=1	LOC113203672	2	0.52555	6	1	LK(1)LLASFSPK	0.00018168	99.283	1	0.000207454	97.734	1	3.15723e-06	121.9	3
A0A6J1S0W3	402	K	trifunctional enzyme subunit beta, mitochondrial OS=Frankliniella occidentalis OX=133901 GN=LOC113203672 PE=3 SV=1	LOC113203672	2	0.52674	5	1	SEK(1)VGVPDLAK	0.000210273	93.345	1	7.9331e-05	103.91	1	0.000640367	84.169	3
A0A6J1S0W3	251	K	trifunctional enzyme subunit beta, mitochondrial OS=Frankliniella occidentalis OX=133901 GN=LOC113203672 PE=3 SV=1	LOC113203672	4	0.17471	5	1	SHQLAHEAHEK(1)GYLTDIVPYPIPGSSK	2.79553e-18	127.24	1	4.16736e-05	69.578	1	0.000280411	59.893	3
A0A6J1S0W3	178	K	trifunctional enzyme subunit beta, mitochondrial OS=Frankliniella occidentalis OX=133901 GN=LOC113203672 PE=3 SV=1	LOC113203672	2	0.64448	4	1	SILLK(1)MNK	0.0164518	64.265	1	0.0164518	64.265	1	0.0148379	67.169	3
A0A6J1S0W3	42	K	trifunctional enzyme subunit beta, mitochondrial OS=Frankliniella occidentalis OX=133901 GN=LOC113203672 PE=3 SV=1	LOC113203672	2	-0.56468	3	1	SVQDK(1)TGK	0.0150908	66.692	1	0.0134016	73.157	1	0.0345723	51.949	3
A0A6J1S0W3	45	K	trifunctional enzyme subunit beta, mitochondrial OS=Frankliniella occidentalis OX=133901 GN=LOC113203672 PE=3 SV=1	LOC113203672	2	3.464	1	1	TGK(1)NIVFVDGVR	0.00331031	65.276							1
A0A6J1S0W3	66	K	trifunctional enzyme subunit beta, mitochondrial OS=Frankliniella occidentalis OX=133901 GN=LOC113203672 PE=3 SV=1	LOC113203672	3	-0.4377	1		TPFLPSGTDYQK(1)LMPHELAR			1	0.00600491	46.877				1
A0A6J1S0W8	394	K	mitochondrial import receptor subunit TOM70 OS=Frankliniella occidentalis OX=133901 GN=LOC113203677 PE=4 SV=1	LOC113203677	2	-2.8509	2		AEEAK(1)SDFAR			1	0.00388322	81.017	1	0.0115302	72.434	2
A0A6J1S0W8	345	K	mitochondrial import receptor subunit TOM70 OS=Frankliniella occidentalis OX=133901 GN=LOC113203677 PE=4 SV=1	LOC113203677	2	0.26382	3	1	VNALIK(1)R	0.0299908	68.312	1	0.0199942	81.297	1	0.0182155	85.359	3
A0A6J1S0Y3	240	K	acetyl-CoA acetyltransferase, cytosolic-like OS=Frankliniella occidentalis OX=133901 GN=LOC113203954 PE=3 SV=1	LOC113203954	2	0.27603	1	1	LRPAFK(1)K	0.0494765	86.866							1
A0A6J1S102	74	K	CDGSH iron-sulfur domain-containing protein 2 homolog OS=Frankliniella occidentalis OX=133901 GN=LOC113204050 PE=3 SV=1	LOC113204050	2	0.06282	4	1	IEK(1)SNPK	0.00726302	111.01	1	0.00726302	111.01	1	0.0141	89.046	3
A0A6J1S102	78	K	CDGSH iron-sulfur domain-containing protein 2 homolog OS=Frankliniella occidentalis OX=133901 GN=LOC113204050 PE=3 SV=1	LOC113204050	3	-2.5654	1		SNPK(1)VVHSVDVEDLGETSAFCR			1	0.00750909	43.349				1
A0A6J1S102	71	K	CDGSH iron-sulfur domain-containing protein 2 homolog OS=Frankliniella occidentalis OX=133901 GN=LOC113204050 PE=3 SV=1	LOC113204050	3	0.17062	2	1	IHLNEK(1)IEK	0.00059741	100.88				1	0.00622189	56.013	2
A0A6J1S102	65	K	CDGSH iron-sulfur domain-containing protein 2 homolog OS=Frankliniella occidentalis OX=133901 GN=LOC113204050 PE=3 SV=1	LOC113204050	3	-2.3235	4	1	VCK(1)IHLNEK	0.003028	63.734	1	0.00324232	63.216	1	0.0166384	42.718	3
A0A6J1S124	869	K	DNA topoisomerase 2 OS=Frankliniella occidentalis OX=133901 GN=LOC113203710 PE=3 SV=1	LOC113203710	2	0.27613	1		EIIQNIK(1)R			1	0.0205823	63.565				1
A0A6J1S124	481	K	DNA topoisomerase 2 OS=Frankliniella occidentalis OX=133901 GN=LOC113203710 PE=3 SV=1	LOC113203710	2	0.7706	2	1	GK(1)LLNVR	0.0114185	97.071				1	0.018098	78.616	2
A0A6J1S124	790	K	DNA topoisomerase 2 OS=Frankliniella occidentalis OX=133901 GN=LOC113203710 PE=3 SV=1	LOC113203710	2	-2.4378	2		LTGGK(1)DSASAR			1	1.73975e-05	100.93	1	0.000196173	93.839	2
A0A6J1S139	137	K	Cathepsin C OS=Frankliniella occidentalis OX=133901 GN=LOC113203984 PE=3 SV=1	LOC113203984	3	-0.4531	2	1	HWSCFYGQK(1)SGSK	0.00535988	49.298				1	0.0022389	59.225	2
A0A6J1S139	204	K	Cathepsin C OS=Frankliniella occidentalis OX=133901 GN=LOC113203984 PE=3 SV=1	LOC113203984	2	0.23143	1	1	K(1)SWGGPR	0.018919	83.753							1
A0A6J1S139	116	K	Cathepsin C OS=Frankliniella occidentalis OX=133901 GN=LOC113203984 PE=3 SV=1	LOC113203984	4	0.11828	3	1	VTSYCHK(1)TVPGLAHDVNIR	0.000154884	74.618	1	0.00283722	52.185	1	1.17784e-05	85.937	3
A0A6J1S148	274	K	fumarylacetoacetate hydrolase domain-containing protein 2-like OS=Frankliniella occidentalis OX=133901 GN=LOC113202504 PE=3 SV=1	LOC113202504	3	-0.99631	3	1	GPHVLPLSCSINGVK(1)K	2.7167e-09	135.04	1	6.43578e-09	131.66	1	3.6964e-06	98.582	3
A0A6J1S148	120	K	fumarylacetoacetate hydrolase domain-containing protein 2-like OS=Frankliniella occidentalis OX=133901 GN=LOC113202504 PE=3 SV=1	LOC113202504	2	-1.5363	1		SSIK(1)AQAK						1	0.0333413	52.786	1
A0A6J1S155	270	K	Ribose-5-phosphate isomerase OS=Frankliniella occidentalis OX=133901 GN=LOC113202506 PE=3 SV=1	LOC113202506	2	-0.43985	1		AFFGYADGSVK(1)EK			1	0.0329613	50.088				1
A0A6J1S161	649	K	Dolichyl-diphosphooligosaccharide--protein glycotransferase OS=Frankliniella occidentalis OX=133901 GN=LOC113203729 PE=3 SV=1	LOC113203729	3	-0.53755	1	1	IAEGEHPK(1)DIR	0.00138064	66.267							1
A0A6J1S161	474	K	Dolichyl-diphosphooligosaccharide--protein glycotransferase OS=Frankliniella occidentalis OX=133901 GN=LOC113203729 PE=3 SV=1	LOC113203729	2	0.14802	2	1	NLYDK(1)AGK	0.0213871	60.91	1	0.0322999	53.493				2
A0A6J1S161	755	K	Dolichyl-diphosphooligosaccharide--protein glycotransferase OS=Frankliniella occidentalis OX=133901 GN=LOC113203729 PE=3 SV=1	LOC113203729	2	-1.6198	2	1	SK(1)IFITK	0.0443264	55.112	1	0.04996	51.864				2
A0A6J1S2F0	73	K	protein LSM14 homolog B isoform X3 OS=Frankliniella occidentalis OX=133901 GN=LOC113204008 PE=3 SV=1	LOC113204008	2	1.651	5	1	GSDIK(1)DIR	0.027977	56.432	1	0.0132029	70.256	1	0.0098004	76.679	3
A0A6J1S2F0	17	K	protein LSM14 homolog B isoform X3 OS=Frankliniella occidentalis OX=133901 GN=LOC113204008 PE=3 SV=1	LOC113204008	2	1.0751	4	1	ISLISK(1)ADIR	0.00518635	67.08	1	0.00532169	66.663	1	0.0180257	54.343	3
A0A6J1S186	315	K	renalase-like OS=Frankliniella occidentalis OX=133901 GN=LOC113204016 PE=4 SV=1	LOC113204016	2	-0.06337	1	1	IGGISILK(1)K	0.0305976	50.473							1
A0A6J1S1A3	74	K	uncharacterized protein LOC113204128 OS=Frankliniella occidentalis OX=133901 GN=LOC113204128 PE=4 SV=1	LOC113204128	2	0.80543	2		CYFSDVK(1)GR			1	0.0234406	52.49	1	0.0124911	61.161	2
A0A6J1S1A3	114	K	uncharacterized protein LOC113204128 OS=Frankliniella occidentalis OX=133901 GN=LOC113204128 PE=4 SV=1	LOC113204128	3	-2.2459	2	1	LALEQLGK(1)FHGASMALVR	1.6646e-08	110.74	1	1.6646e-08	110.74				2
A0A6J1S1A3	131	K	uncharacterized protein LOC113204128 OS=Frankliniella occidentalis OX=133901 GN=LOC113204128 PE=4 SV=1	LOC113204128	2	1.2154	1		LRPELFK(1)TIK			1	0.00356963	82.417				1
A0A6J1S1A3	222	K	uncharacterized protein LOC113204128 OS=Frankliniella occidentalis OX=133901 GN=LOC113204128 PE=4 SV=1	LOC113204128	2	0.13411	3	1	YDK(1)DGAVQACK	0.00654168	62.705	1	0.000131198	99.439	1	0.0012427	77.597	3
A0A6J1S1A3	170	K	uncharacterized protein LOC113204128 OS=Frankliniella occidentalis OX=133901 GN=LOC113204128 PE=4 SV=1	LOC113204128	3	-0.36956	1		YPK(1)GSHVHTVLR			1	0.000104514	89.805				1
A0A6J1S8C3	1277	K	protein bark beetle isoform X3 OS=Frankliniella occidentalis OX=133901 GN=LOC113204146 PE=4 SV=1	LOC113204146	2	0.081721	3	1	GSGVSLK(1)QLGLK	0.0396984	43.613	1	0.00719282	60.509	1	0.0152815	52.132	3
A0A6J1S1C8	84	K	farnesyl pyrophosphate synthase-like OS=Frankliniella occidentalis OX=133901 GN=LOC113204053 PE=3 SV=1	LOC113204053	3	-0.89655	1	1	LLHHTVPGGK(1)MVR	0.00015657	80.245							1
A0A6J1S6X6	427	K	5-oxoprolinase isoform X2 OS=Frankliniella occidentalis OX=133901 GN=LOC113204155 PE=3 SV=1	LOC113204155	2	-1.0077	2	1	AVTQAK(1)GYDTSR	0.000530685	83.204				1	3.10369e-05	111.31	2
A0A6J1S1F1	1445	K	laminin subunit beta-1 isoform X2 OS=Frankliniella occidentalis OX=133901 GN=LOC113204163 PE=4 SV=1	LOC113204163	2	1.0887	2		ALGYAQDADK(1)QIR			1	0.00168583	70.563	1	0.0102156	65.295	2
A0A6J1S1F1	1481	K	laminin subunit beta-1 isoform X2 OS=Frankliniella occidentalis OX=133901 GN=LOC113204163 PE=4 SV=1	LOC113204163	2	0.2973	3	1	EALEK(1)AQIAR	0.00298817	73.841	1	0.000865474	85.355	1	0.00551919	66.056	3
A0A6J1S1F1	1208	K	laminin subunit beta-1 isoform X2 OS=Frankliniella occidentalis OX=133901 GN=LOC113204163 PE=4 SV=1	LOC113204163	2	0.55154	2		SASEIK(1)LK			1	0.0410203	48.794	1	0.0305064	54.712	2
A0A6J1S1F3	14	K	protein mago nashi OS=Frankliniella occidentalis OX=133901 GN=LOC113204166 PE=3 SV=1	LOC113204166	2	0.2015	1		YYVGHK(1)GK			1	0.0364053	50.703				1
A0A6J1S1G5	124	K	lysozyme C II-like OS=Frankliniella occidentalis OX=133901 GN=LOC113202836 PE=3 SV=1	LOC113202836	2	0.76111	2		TLESNIDCAK(1)K			1	0.000150201	99.752	1	0.000945942	80.69	2
A0A6J1S1G5	131	K	lysozyme C II-like OS=Frankliniella occidentalis OX=133901 GN=LOC113202836 PE=3 SV=1	LOC113202836	2	-2.0371	2	1	VFSETK(1)R	0.0310695	67.032	1	0.0510378	55.676				2
A0A6J1S1H3	164	K	sulfotransferase 1C4-like OS=Frankliniella occidentalis OX=133901 GN=LOC113202579 PE=4 SV=1	LOC113202579	2	-1.1089	2	1	TAEFLGK(1)K	0.00996442	79.474	1	0.0159555	69.598				2
A0A6J1S1J3	252	K	proton myo-inositol cotransporter-like isoform X3 OS=Frankliniella occidentalis OX=133901 GN=LOC113204099 PE=3 SV=1	LOC113204099	2	0.045483	1	1	ATIEDK(1)ER	0.0110202	74.376							1
A0A6J1S1K6	318	K	alpha,alpha-trehalose-phosphate synthase [UDP-forming] OS=Frankliniella occidentalis OX=133901 GN=LOC113202601 PE=3 SV=1	LOC113202601	3	-0.10017	2	1	AFEMLLEK(1)HPEHLEK	8.20131e-05	79.346	1	0.0115331	43.761				2
A0A6J1S1K6	325	K	alpha,alpha-trehalose-phosphate synthase [UDP-forming] OS=Frankliniella occidentalis OX=133901 GN=LOC113202601 PE=3 SV=1	LOC113202601	3	0.57841	5	1	HPEHLEK(1)VTLLQISVPSR	7.6838e-07	94.281	1	6.55587e-07	96.379	1	5.09742e-07	99.092	3
A0A6J1S1K6	660	K	alpha,alpha-trehalose-phosphate synthase [UDP-forming] OS=Frankliniella occidentalis OX=133901 GN=LOC113202601 PE=3 SV=1	LOC113202601	2	2.179	1		AK(1)QLIEDAGFR						1	0.00170886	75.819	1
A0A6J1S1K6	471	K	alpha,alpha-trehalose-phosphate synthase [UDP-forming] OS=Frankliniella occidentalis OX=133901 GN=LOC113202601 PE=3 SV=1	LOC113202601	2	-1.0579	3	1	EK(1)INDVNCWMR	0.00817917	61.233	1	0.000993228	78.548	1	0.000563314	85.813	3
A0A6J1S1K6	658	K	alpha,alpha-trehalose-phosphate synthase [UDP-forming] OS=Frankliniella occidentalis OX=133901 GN=LOC113202601 PE=3 SV=1	LOC113202601	3	0.4482	3	1	ETPIEVRPTMVAK(1)AK	0.000376607	73.834	1	0.000494895	71.279	1	0.00291608	58.079	3
A0A6J1S1K6	303	K	alpha,alpha-trehalose-phosphate synthase [UDP-forming] OS=Frankliniella occidentalis OX=133901 GN=LOC113202601 PE=3 SV=1	LOC113202601	2	1.4914	8	1	LDYTK(1)GLVHR	0.00388322	81.017	1	0.00163262	67.704	1	0.000622113	91.549	3
A0A6J1S1K6	24	K	alpha,alpha-trehalose-phosphate synthase [UDP-forming] OS=Frankliniella occidentalis OX=133901 GN=LOC113202601 PE=3 SV=1	LOC113202601	2	-1.0678	3	1	LPFVLK(1)R	0.0357783	63.148	1	0.0459498	58.167				2
A0A6J1S1K6	138	K	alpha,alpha-trehalose-phosphate synthase [UDP-forming] OS=Frankliniella occidentalis OX=133901 GN=LOC113202601 PE=3 SV=1	LOC113202601	2	1.5639	3	1	NYYNVNK(1)EFAQK	0.0014152	75.088	1	0.00457358	67.997	1	0.00101021	77.185	3
A0A6J1S1K6	625	K	alpha,alpha-trehalose-phosphate synthase [UDP-forming] OS=Frankliniella occidentalis OX=133901 GN=LOC113202601 PE=3 SV=1	LOC113202601	2	0.21568	5	1	QLQEK(1)VCR	0.00223484	113.26	1	0.0124421	71.692	1	0.00591455	89.698	3
A0A6J1S1K6	340	K	alpha,alpha-trehalose-phosphate synthase [UDP-forming] OS=Frankliniella occidentalis OX=133901 GN=LOC113202601 PE=3 SV=1	LOC113202601	2	0.39222	3	1	TDVK(1)EYQELK	0.000540104	89.9	1	0.0276892	53.567	1	0.00113961	81.525	3
A0A6J1S1K6	620	K	alpha,alpha-trehalose-phosphate synthase [UDP-forming] OS=Frankliniella occidentalis OX=133901 GN=LOC113202601 PE=3 SV=1	LOC113202601	2	-0.35882	3	1	VSDLLK(1)QLQEK	0.0070967	69.971	1	5.99034e-07	127.52	1	1.04802e-09	149.49	3
A0A6J1S1L8	489	K	uncharacterized protein LOC113204208 OS=Frankliniella occidentalis OX=133901 GN=LOC113204208 PE=4 SV=1	LOC113204208	2	-0.72668	3	1	DFAEWK(1)EK	0.0262731	57.59	1	0.0114459	73.573	1	0.0301103	54.982	3
A0A6J1S1L8	245	K	uncharacterized protein LOC113204208 OS=Frankliniella occidentalis OX=133901 GN=LOC113204208 PE=4 SV=1	LOC113204208	3	-0.59534	2	1	GTFFASHK(1)YTNYAALQDLHR	1.90325e-33	200.99	1	4.26267e-12	123.55				2
A0A6J1S1P0	452	K	protein ERGIC-53 OS=Frankliniella occidentalis OX=133901 GN=LOC113204221 PE=4 SV=1	LOC113204221	2	-2.7186	3		DGLNTVK(1)R			1	0.0223473	62.546	1	0.0309342	57.59	2
A0A6J1S1P0	182	K	protein ERGIC-53 OS=Frankliniella occidentalis OX=133901 GN=LOC113204221 PE=4 SV=1	LOC113204221	2	-0.2907	2	1	NK(1)PFPTR	0.0257089	67.981				1	0.0105296	100.19	2
A0A6J1S1P0	74	K	protein ERGIC-53 OS=Frankliniella occidentalis OX=133901 GN=LOC113204221 PE=4 SV=1	LOC113204221	2	-0.60584	4	1	SQK(1)GAIWTK	0.0294647	48.981	1	0.00501053	73.327	1	0.00732002	67.334	3
A0A6J1S1P2	84	K	ectonucleoside triphosphate diphosphohydrolase 5-like isoform X2 OS=Frankliniella occidentalis OX=133901 GN=LOC113203849 PE=3 SV=1	LOC113203849	2	-2.3232	3	1	LNAFNFK(1)K	0.00886912	83.206	1	0.0265535	60.118	1	0.0136789	73.248	3
A0A6J1S1P2	377	K	ectonucleoside triphosphate diphosphohydrolase 5-like isoform X2 OS=Frankliniella occidentalis OX=133901 GN=LOC113203849 PE=3 SV=1	LOC113203849	2	-1.5931	3	1	SFK(1)EAATYSCR	0.0148208	55.261	1	0.000162463	96.745	1	0.000555797	85.973	3
A0A6J1S1P5	147	K	nascent polypeptide-associated complex subunit alpha isoform X2 OS=Frankliniella occidentalis OX=133901 GN=LOC113204225 PE=4 SV=1	LOC113204225	3	-0.91121	2	1	IEDLSQQAQVAAAEK(1)FK	0.000946669	62.916	1	0.0012184	60.949				2
A0A6J1S1P5	87	K	nascent polypeptide-associated complex subunit alpha isoform X2 OS=Frankliniella occidentalis OX=133901 GN=LOC113204225 PE=4 SV=1	LOC113204225	3	0.48973	4	0.976216	IMSK(0.996)LGLK(0.004)PIQGVSR	0.000321797	75.018	0.995972	0.00304169	57.525	0.971892	0.00316933	58.98	3
A0A6J1S1S6	1005	K	paternally-expressed gene 3 protein-like OS=Frankliniella occidentalis OX=133901 GN=LOC113203846 PE=4 SV=1	LOC113203846	3	-0.48877	4	1	AIEEGAK(1)DAELYDEQGNPK	2.98528e-21	170.38	1	1.36025e-32	200.6	1	2.44405e-26	183.22	3
A0A6J1S1S6	1017	K	paternally-expressed gene 3 protein-like OS=Frankliniella occidentalis OX=133901 GN=LOC113203846 PE=4 SV=1	LOC113203846	2	-1.2276	4		DAELYDEQGNPK(1)HY			1	6.45268e-10	148.62	1	9.87081e-10	146.79	2
A0A6J1S1S6	991	K	paternally-expressed gene 3 protein-like OS=Frankliniella occidentalis OX=133901 GN=LOC113203846 PE=4 SV=1	LOC113203846	3	1.328	3	1	ATGDHLPK(1)LSLEQQK	0.000222722	74.789	1	0.00337071	51.771	1	1.12238e-05	96.247	3
A0A6J1S1S6	998	K	paternally-expressed gene 3 protein-like OS=Frankliniella occidentalis OX=133901 GN=LOC113203846 PE=4 SV=1	LOC113203846	2	0.092901	2		LSLEQQK(1)AIEEGAK			1	0.00022239	87.083	1	3.98603e-07	127.36	2
A0A6J1S1S6	926	K	paternally-expressed gene 3 protein-like OS=Frankliniella occidentalis OX=133901 GN=LOC113203846 PE=4 SV=1	LOC113203846	3	-1.7015	11	1	DEDGSGIYK(1)YGYATSNGINHDVQGQVLAASTK	1.5183e-45	191.11	1	2.67232e-58	216.52	1	2.65135e-66	234.74	3
A0A6J1S1S6	23	K	paternally-expressed gene 3 protein-like OS=Frankliniella occidentalis OX=133901 GN=LOC113203846 PE=4 SV=1	LOC113203846	2	-0.13147	3	1	EIK(1)EQNTR	0.00028186	135.83	1	0.00100386	124.08	1	0.00591455	89.698	3
A0A6J1S1S6	553	K	paternally-expressed gene 3 protein-like OS=Frankliniella occidentalis OX=133901 GN=LOC113203846 PE=4 SV=1	LOC113203846	3	1.6995	4	1	EYVATPAVSTYVSQPAVSSYK(1)K	1.7356e-17	138.03	1	4.24212e-11	108.37	1	2.56246e-08	95.622	3
A0A6J1S1S6	463	K	paternally-expressed gene 3 protein-like OS=Frankliniella occidentalis OX=133901 GN=LOC113203846 PE=4 SV=1	LOC113203846	3	0.92978	6	1	EYVSQPALTTTTYTSGLPTASAYK(1)K	9.35291e-13	111.11	1	4.17649e-25	155.17	1	5.86075e-10	103.92	3
A0A6J1S1S6	258	K	paternally-expressed gene 3 protein-like OS=Frankliniella occidentalis OX=133901 GN=LOC113203846 PE=4 SV=1	LOC113203846	3	-0.075126	4	1	EYVSQPAVTTTTTYTSGLPTASAYK(1)K	2.3417e-22	151.06	1	2.3417e-22	151.06	1	5.15294e-13	110.83	3
A0A6J1S1S6	259	K	paternally-expressed gene 3 protein-like OS=Frankliniella occidentalis OX=133901 GN=LOC113203846 PE=4 SV=1	LOC113203846	2	-0.27948	6	1	K(1)ESVFGQTSYSAAPALSGYK	1.59665e-89	285.95	1	6.61994e-79	282.22	1	3.88791e-48	230.29	3
A0A6J1S1S6	79	K	paternally-expressed gene 3 protein-like OS=Frankliniella occidentalis OX=133901 GN=LOC113203846 PE=4 SV=1	LOC113203846	2	0.21458	3	1	ITTTVDVK(1)EYK	2.11992e-05	112.45	1	2.58541e-05	110.08	1	0.000745778	81.92	3
A0A6J1S1S6	611	K	paternally-expressed gene 3 protein-like OS=Frankliniella occidentalis OX=133901 GN=LOC113203846 PE=4 SV=1	LOC113203846	3	0.88128	2		KEYVSAPAVSTFVSQPAISTYK(1)K			1	9.52603e-09	99.957	1	2.3401e-06	82.177	2
A0A6J1S1S6	385	K	paternally-expressed gene 3 protein-like OS=Frankliniella occidentalis OX=133901 GN=LOC113203846 PE=4 SV=1	LOC113203846	2	0.18565	3	1	K(1)EYVSQPAFSGFQQSSFGVK	1.68175e-07	93.776	1	5.46417e-48	226.45	1	4.02983e-49	238.79	3
A0A6J1S1S6	439	K	paternally-expressed gene 3 protein-like OS=Frankliniella occidentalis OX=133901 GN=LOC113203846 PE=4 SV=1	LOC113203846	3	0.28755	2	1	K(1)EYVSQPALTTTTYTSGLPTASAYK	7.15124e-10	102.97	1	9.94322e-14	121.58				2
A0A6J1S1S6	233	K	paternally-expressed gene 3 protein-like OS=Frankliniella occidentalis OX=133901 GN=LOC113203846 PE=4 SV=1	LOC113203846	3	0.44256	2	1	K(1)EYVSQPAVTTTTTYTSGLPTASAYK	2.29464e-17	133.29	1	4.05496e-18	136.71				2
A0A6J1S1S6	831	K	paternally-expressed gene 3 protein-like OS=Frankliniella occidentalis OX=133901 GN=LOC113203846 PE=4 SV=1	LOC113203846	3	1.3709	2		K(1)EYVSQPAVTTTYSAAPAVSSYK			1	2.15656e-06	80.102	1	0.000117195	65.197	2
A0A6J1S1S6	917	K	paternally-expressed gene 3 protein-like OS=Frankliniella occidentalis OX=133901 GN=LOC113203846 PE=4 SV=1	LOC113203846	2	0.21227	13	1	LYK(1)DEDGSGIYK	6.67837e-05	105.65	1	2.22564e-05	114.72	1	3.34427e-05	110.38	3
A0A6J1S1S6	362	K	paternally-expressed gene 3 protein-like OS=Frankliniella occidentalis OX=133901 GN=LOC113203846 PE=4 SV=1	LOC113203846	2	-0.21425	2		QESVYTAAQPAITSYK(1)K			1	3.4812e-46	237.46	1	3.09524e-30	200.33	2
A0A6J1S1S6	531	K	paternally-expressed gene 3 protein-like OS=Frankliniella occidentalis OX=133901 GN=LOC113203846 PE=4 SV=1	LOC113203846	2	0.38946	6	1	SAVSQPAISTYK(1)K	2.21218e-05	115.12	1	2.21218e-05	115.12	1	7.63288e-07	130.2	3
A0A6J1S1S6	704	K	paternally-expressed gene 3 protein-like OS=Frankliniella occidentalis OX=133901 GN=LOC113203846 PE=4 SV=1	LOC113203846	2	-0.063561	6	1	SAVSQPAITTYK(1)K	2.92913e-05	112.44	1	0.000579716	79.639	1	0.000342278	88.092	3
A0A6J1S1S6	326	K	paternally-expressed gene 3 protein-like OS=Frankliniella occidentalis OX=133901 GN=LOC113203846 PE=4 SV=1	LOC113203846	2	0.21903	8	1	SAVSQPAVSSYK(1)K	6.87655e-09	138.02	1	3.97885e-09	143.94	1	1.52124e-05	117.7	3
A0A6J1S1S6	232	K	paternally-expressed gene 3 protein-like OS=Frankliniella occidentalis OX=133901 GN=LOC113203846 PE=4 SV=1	LOC113203846	2	-0.36114	6	1	SAVSQPTITTYK(1)K	1.52124e-05	117.7	1	1.46016e-05	117.93	1	0.000310304	89.231	3
A0A6J1S1S6	64	K	paternally-expressed gene 3 protein-like OS=Frankliniella occidentalis OX=133901 GN=LOC113203846 PE=4 SV=1	LOC113203846	3	0.084746	4	0.999962	SLKPIVEEK(1)AYGSDQK	0.000212734	76.158	0.998947	0.000498667	69.935	0.999719	4.10832e-05	87.088	3
A0A6J1S1S6	177	K	paternally-expressed gene 3 protein-like OS=Frankliniella occidentalis OX=133901 GN=LOC113203846 PE=4 SV=1	LOC113203846	2	0.046914	3	1	VEK(1)IEGAQK	0.000560529	101.65	1	0.0015301	89.08	1	0.00142584	89.886	3
A0A6J1S1T1	272	K	long-chain fatty acid transport protein 4-like OS=Frankliniella occidentalis OX=133901 GN=LOC113202643 PE=3 SV=1	LOC113202643	3	1.3385	1		FLVLSPESPADK(1)QHK						1	0.0142974	41.621	1
A0A6J1S1T1	234	K	long-chain fatty acid transport protein 4-like OS=Frankliniella occidentalis OX=133901 GN=LOC113202643 PE=3 SV=1	LOC113202643	2	3.0944	3	1	VPVAFAPK(1)FSASK	0.0324839	44.968	1	0.00833003	57.434	1	0.00683212	59.227	3
A0A6J1S1T7	484	K	long-chain fatty acid transport protein 4-like OS=Frankliniella occidentalis OX=133901 GN=LOC113204157 PE=3 SV=1	LOC113204157	3	-0.086345	1	1	AHSAFSGYADK(1)K	0.00501738	54.343							1
A0A6J1S1U7	167	K	Cytochrome c oxidase subunit 4 OS=Frankliniella occidentalis OX=133901 GN=LOC113204162 PE=3 SV=1	LOC113204162	3	-0.24875	7	1	DK(1)DFTGWDYENRK	1.39814e-05	117.93	1	5.93338e-10	150.69	1	5.93338e-10	150.69	3
A0A6J1S1U7	44	K	Cytochrome c oxidase subunit 4 OS=Frankliniella occidentalis OX=133901 GN=LOC113204162 PE=3 SV=1	LOC113204162	2	0.097582	8	1	EIVGHGK(1)SGK	5.72471e-07	130.41	1	3.15723e-06	121.9	1	3.47338e-12	175.49	3
A0A6J1S1U7	47	K	Cytochrome c oxidase subunit 4 OS=Frankliniella occidentalis OX=133901 GN=LOC113204162 PE=3 SV=1	LOC113204162	3	-0.45911	9	1	SGK(1)YTYYDGHDLPFPAIR	2.58904e-10	130.27	1	2.22782e-12	138.66	1	1.60776e-09	122.01	3
A0A6J1S1U7	78	K	Cytochrome c oxidase subunit 4 OS=Frankliniella occidentalis OX=133901 GN=LOC113204162 PE=3 SV=1	LOC113204162	2	2.356	4	0.997041	EKEK(1)GDWK	0.0256185	82.452	0.999972	0.0037096	122.52	0.999625	0.00799883	101.43	3
A0A6J1S1U7	82	K	Cytochrome c oxidase subunit 4 OS=Frankliniella occidentalis OX=133901 GN=LOC113204162 PE=3 SV=1	LOC113204162	2	-0.40524	8	1	GDWK(1)NLTLEEK	0.000518343	86.772	1	0.00016409	96.604	1	2.04256e-11	162.68	3
A0A6J1S1U7	89	K	Cytochrome c oxidase subunit 4 OS=Frankliniella occidentalis OX=133901 GN=LOC113204162 PE=3 SV=1	LOC113204162	2	0.044931	6	1	NLTLEEK(1)K	0.00761596	87.476	1	0.007568	87.639	1	0.00549896	95.502	3
A0A6J1S1U7	71	K	Cytochrome c oxidase subunit 4 OS=Frankliniella occidentalis OX=133901 GN=LOC113204162 PE=3 SV=1	LOC113204162	3	-0.14323	5	1	FRPDDAASK(1)ALR	0.0037193	60.08	1	0.00116392	70.089	1	0.00162244	65.234	3
A0A6J1S1V0	148	K	Receptor expression-enhancing protein OS=Frankliniella occidentalis OX=133901 GN=LOC113202657 PE=3 SV=1	LOC113202657	2	-0.16316	3	1	FLK(1)YESK	0.0112111	97.798	1	0.0108694	98.997	1	0.0108694	98.997	3
A0A6J1S1V0	152	K	Receptor expression-enhancing protein OS=Frankliniella occidentalis OX=133901 GN=LOC113202657 PE=3 SV=1	LOC113202657	2	-2.1195	3	1	YESK(1)VDNAMSGLADK	1.13611e-09	138.05	1	4.25837e-06	113.01	1	0.00065818	75.018	3
A0A6J1S1V0	18	K	Receptor expression-enhancing protein OS=Frankliniella occidentalis OX=133901 GN=LOC113202657 PE=3 SV=1	LOC113202657	2	0.081309	4	1	HLNDESK(1)PWAK	0.000170419	96.059	1	0.000192896	94.122	1	9.13827e-06	118.61	3
A0A6J1S1V0	22	K	Receptor expression-enhancing protein OS=Frankliniella occidentalis OX=133901 GN=LOC113202657 PE=3 SV=1	LOC113202657	3	-2.0391	2	0.99962	HLNDESKPWAK(1)WLALGEEK	2.44688e-17	154.6				1	5.45138e-33	202.39	2
A0A6J1S1V0	30	K	Receptor expression-enhancing protein OS=Frankliniella occidentalis OX=133901 GN=LOC113202657 PE=3 SV=1	LOC113202657	2	-1.2504	4	1	WLALGEEK(1)TGLK	0.00101021	77.185	1	0.012167	66.393	1	0.00180258	73.082	3
A0A6J1S1V0	11	K	Receptor expression-enhancing protein OS=Frankliniella occidentalis OX=133901 GN=LOC113202657 PE=3 SV=1	LOC113202657	3	0.43803	3	0.999897	IIASVEK(1)HLNDESKPWAK	2.14746e-07	105.9	0.994593	0.000644754	67.645	0.998875	4.19804e-05	80.316	3
A0A6J1S1V0	163	K	Receptor expression-enhancing protein OS=Frankliniella occidentalis OX=133901 GN=LOC113202657 PE=3 SV=1	LOC113202657	2	0.96191	10	1	VDNAMSGLADK(1)VTK	4.76227e-05	97.797	1	1.32259e-05	109.79	1	3.8598e-05	100.4	3
A0A6J1S1V4	327	K	Clustered mitochondria protein homolog OS=Frankliniella occidentalis OX=133901 GN=LOC113203878 PE=3 SV=1	LOC113203878	2	0.64209	3	1	NFSTLQK(1)K	0.00886912	83.206	1	0.00408857	103.83	1	0.00498746	98.523	3
A0A6J1S1V4	1231	K	Clustered mitochondria protein homolog OS=Frankliniella occidentalis OX=133901 GN=LOC113203878 PE=3 SV=1	LOC113203878	3	0.52539	2		QLGEDHEK(1)TR			1	0.0110504	46.796	1	0.00711574	51.252	2
A0A6J1S1Y0	93	K	60S ribosomal protein L24 OS=Frankliniella occidentalis OX=133901 GN=LOC113203907 PE=3 SV=1	LOC113203907	2	1.2328	1		AVVGATLTDILAK(1)R						1	6.72217e-07	122.97	1
A0A6J1S1Y0	43	K	60S ribosomal protein L24 OS=Frankliniella occidentalis OX=133901 GN=LOC113203907 PE=3 SV=1	LOC113203907	3	-1.9491	2	1	CESSHLMK(1)R	0.0045117	61.691	1	0.00492749	60.828				2
A0A6J1S1Y0	19	K	60S ribosomal protein L24 OS=Frankliniella occidentalis OX=133901 GN=LOC113203907 PE=3 SV=1	LOC113203907	3	-0.037556	4	1	IYPGHGK(1)TMVK	0.0113222	45.829	1	0.00085881	72.34	1	0.013979	43.502	3
A0A6J1S1Y0	23	K	60S ribosomal protein L24 OS=Frankliniella occidentalis OX=133901 GN=LOC113203907 PE=3 SV=1	LOC113203907	2	0.42631	5	1	TMVK(1)VDGK	0.0098004	76.679	1	0.00613369	88.819	1	0.0378788	49.715	3
A0A6J1S1Y0	35	K	60S ribosomal protein L24 OS=Frankliniella occidentalis OX=133901 GN=LOC113203907 PE=3 SV=1	LOC113203907	3	0.361	1		K(1)CESSHLMK						1	0.0210591	41.427	1
A0A6J1S1Y0	61	K	60S ribosomal protein L24 OS=Frankliniella occidentalis OX=133901 GN=LOC113203907 PE=3 SV=1	LOC113203907	2	0.21961	3	1	K(1)GQEEDIQK	0.000689979	101.12	1	0.00165375	90.05	1	5.8e-13	188.99	3
A0A6J1S1Y0	69	K	60S ribosomal protein L24 OS=Frankliniella occidentalis OX=133901 GN=LOC113203907 PE=3 SV=1	LOC113203907	2	0.56623	2	1	KGQEEDIQK(1)K	9.49408e-07	134.3	1	6.17789e-05	114.86				2
A0A6J1S1Y0	48	K	60S ribosomal protein L24 OS=Frankliniella occidentalis OX=133901 GN=LOC113203907 PE=3 SV=1	LOC113203907	2	-2.5464	6	1	K(1)VTWTVLYR	0.000189241	114.86	1	0.000238104	111.61	1	0.000238104	111.61	3
A0A6J1S1Y0	34	K	60S ribosomal protein L24 OS=Frankliniella occidentalis OX=133901 GN=LOC113203907 PE=3 SV=1	LOC113203907	2	0.49337	8	1	TFTFLNK(1)K	0.0021386	116.73	1	0.00297898	110.81	1	0.000128103	143.61	3
A0A6J1S1Y0	27	K	60S ribosomal protein L24 OS=Frankliniella occidentalis OX=133901 GN=LOC113203907 PE=3 SV=1	LOC113203907	2	-0.91677	10	1	VDGK(1)TFTFLNK	8.02187e-07	124.12	1	8.48597e-05	103.43	1	2.79466e-07	132.86	3
A0A6J1S1Y0	12	K	60S ribosomal protein L24 OS=Frankliniella occidentalis OX=133901 GN=LOC113203907 PE=3 SV=1	LOC113203907	3	-2.9047	1		VGLCVYSGYK(1)IYPGHGK						1	0.00140958	60.246	1
A0A6J1S7K2	127	K	protein hu-li tai shao isoform X10 OS=Frankliniella occidentalis OX=133901 GN=LOC113204296 PE=3 SV=1	LOC113204296	2	-1.3386	3	1	CK(1)LAAVYR	0.01898	62.546	1	0.0270708	57.047	1	0.0304124	54.776	3
A0A6J1S7K2	119	K	protein hu-li tai shao isoform X10 OS=Frankliniella occidentalis OX=133901 GN=LOC113204296 PE=3 SV=1	LOC113204296	2	-1.0084	3	1	GLESMGYSK(1)GEK	0.00019201	94.122	1	6.67837e-05	105.65	1	0.000163517	96.745	3
A0A6J1S1Z7	144	K	acylpyruvase FAHD1, mitochondrial OS=Frankliniella occidentalis OX=133901 GN=LOC113204299 PE=3 SV=1	LOC113204299	2	-1.9816	1	1	EDIK(1)NPDDVK	0.00523706	70.399							1
A0A6J1S1Z7	32	K	acylpyruvase FAHD1, mitochondrial OS=Frankliniella occidentalis OX=133901 GN=LOC113204299 PE=3 SV=1	LOC113204299	2	0.029049	5	1	IVGAALNYK(1)SLAK	3.26885e-05	109	1	0.000113819	98.942	1	0.000113819	98.942	3
A0A6J1S7L4	362	K	heterogeneous nuclear ribonucleoprotein L-like isoform X3 OS=Frankliniella occidentalis OX=133901 GN=LOC113204302 PE=4 SV=1	LOC113204302	2	-0.0087864	3	1	IFQGK(1)SER	0.00942661	79.474	1	0.0105227	77.732	1	0.00610232	86.67	3
A0A6J1S210	106	K	eukaryotic translation initiation factor eIF1 OS=Frankliniella occidentalis OX=133901 GN=LOC113202982 PE=3 SV=1	LOC113202982	3	-0.92346	2	0.999922	SGLAKPDQLK(1)VHGF	0.000151579	83.087	0.999948	0.000453233	73.877				2
A0A6J1S210	54	K	eukaryotic translation initiation factor eIF1 OS=Frankliniella occidentalis OX=133901 GN=LOC113202982 PE=3 SV=1	LOC113202982	2	1.2217	3	1	TLTTVQGLSSEYDLK(1)K	1.72012e-18	178.03	1	1.8508e-23	190.11	1	7.86582e-14	157.91	3
A0A6J1S2M2	332	K	serine/threonine-protein kinase MARK2-like isoform X11 OS=Frankliniella occidentalis OX=133901 GN=LOC113204309 PE=4 SV=1	LOC113204309	2	0.075644	3	1	FLVLNPAK(1)R	0.00748848	69.825	1	0.00821497	68.224	1	0.00354472	78.516	3
A0A6J1S2M2	118	K	serine/threonine-protein kinase MARK2-like isoform X11 OS=Frankliniella occidentalis OX=133901 GN=LOC113204309 PE=4 SV=1	LOC113204309	2	0.40925	3	1	HIPTGK(1)EVAIK	0.00262138	72.34	1	0.00193383	74.962	1	0.00805557	61.344	3
A0A6J1S2M2	112	K	serine/threonine-protein kinase MARK2-like isoform X11 OS=Frankliniella occidentalis OX=133901 GN=LOC113204309 PE=4 SV=1	LOC113204309	3	0.26714	2		LAK(1)HIPTGK			1	0.030313	45.307	1	0.0179902	53.317	2
A0A6J1S369	1674	K	uncharacterized protein LOC113202994 isoform X2 OS=Frankliniella occidentalis OX=133901 GN=LOC113202994 PE=4 SV=1	LOC113202994	3	-0.45227	1		SSK(1)TSVSGSPQGSQSVAQSHGGR						1	1.07292e-06	85.805	1
A0A6J1S369	1797	K	uncharacterized protein LOC113202994 isoform X2 OS=Frankliniella occidentalis OX=133901 GN=LOC113202994 PE=4 SV=1	LOC113202994	2	-1.0251	1		YGISYK(1)GAAQAASGR						1	0.0109357	50.827	1
A0A6J1S227	171	K	adenylosuccinate lyase-like OS=Frankliniella occidentalis OX=133901 GN=LOC113204319 PE=4 SV=1	LOC113204319	3	0.51306	3	1	ALPTLGFTHLQPAQLTTVGK(1)R	8.91933e-18	147.67				1	1.72762e-11	119.18	2
A0A6J1S227	151	K	adenylosuccinate lyase-like OS=Frankliniella occidentalis OX=133901 GN=LOC113204319 PE=4 SV=1	LOC113204319	3	0.55276	4	1	HK(1)ALPTLGFTHLQPAQLTTVGK	4.37338e-21	158.37	1	1.31388e-17	139.69	1	0.00422785	46.953	3
A0A6J1S227	42	K	adenylosuccinate lyase-like OS=Frankliniella occidentalis OX=133901 GN=LOC113204319 PE=4 SV=1	LOC113204319	2	0.18261	2		K(1)LWTYLAK			1	0.0170164	67.897	1	0.00967663	80.455	2
A0A6J1S227	403	K	adenylosuccinate lyase-like OS=Frankliniella occidentalis OX=133901 GN=LOC113204319 PE=4 SV=1	LOC113204319	3	-2.3316	1	1	QVCHEK(1)IR	0.0164179	46.129							1
A0A6J1S227	296	K	adenylosuccinate lyase-like OS=Frankliniella occidentalis OX=133901 GN=LOC113204319 PE=4 SV=1	LOC113204319	2	0.53113	3	1	TQIGSSAMAYK(1)R	0.00144227	76.073	1	7.86321e-05	105.65	1	0.00220814	72.705	3
A0A6J1S263	244	K	uncharacterized protein LOC113203026 OS=Frankliniella occidentalis OX=133901 GN=LOC113203026 PE=4 SV=1	LOC113203026	2	-0.66832	3	1	SSDEK(1)FR	0.0130388	91.9	1	0.0119086	95.352	1	0.0164703	82.671	3
A0A6J1S288	20	K	S-(hydroxymethyl)glutathione dehydrogenase OS=Frankliniella occidentalis OX=133901 GN=LOC113203041 PE=3 SV=1	LOC113203041	2	0.48077	5	1	AAVAWAEK(1)QPLK	4.30153e-09	142.1	1	2.51211e-05	113.61	1	2.51211e-05	113.61	3
A0A6J1S288	247	K	S-(hydroxymethyl)glutathione dehydrogenase OS=Frankliniella occidentalis OX=133901 GN=LOC113203041 PE=3 SV=1	LOC113203041	2	-0.99641	2		FGCTDFINPK(1)ELSR			1	1.95962e-09	141.59	1	3.99895e-07	127.32	2
A0A6J1S288	326	K	S-(hydroxymethyl)glutathione dehydrogenase OS=Frankliniella occidentalis OX=133901 GN=LOC113203041 PE=3 SV=1	LOC113203041	2	-0.71917	6	1	GTAFGGWK(1)SR	0.00432774	69.721	1	0.00471295	68.536	1	0.00471295	68.536	3
A0A6J1S288	123	K	S-(hydroxymethyl)glutathione dehydrogenase OS=Frankliniella occidentalis OX=133901 GN=LOC113203041 PE=3 SV=1	LOC113203041	2	-0.27425	4	1	LTQGK(1)GVMPDGTSR	1.93886e-06	121.42	1	3.76475e-17	175.01	1	0.000296767	83.692	3
A0A6J1S288	341	K	S-(hydroxymethyl)glutathione dehydrogenase OS=Frankliniella occidentalis OX=133901 GN=LOC113203041 PE=3 SV=1	LOC113203041	2	-0.3435	5	1	LVDDYMNK(1)K	0.00020655	113.71				1	0.000440883	105.52	2
A0A6J1S288	104	K	S-(hydroxymethyl)glutathione dehydrogenase OS=Frankliniella occidentalis OX=133901 GN=LOC113203041 PE=3 SV=1	LOC113203041	2	-0.80378	4	1	NCK(1)FCDSK	0.00691956	85.666	1	0.0294043	55.461	1	0.0118132	72.879	3
A0A6J1S288	7	K	S-(hydroxymethyl)glutathione dehydrogenase OS=Frankliniella occidentalis OX=133901 GN=LOC113203041 PE=3 SV=1	LOC113203041	2	-0.35725	4	1	SQFEGK(1)VIK	8.5345e-05	112.36	1	0.000283919	99.973	1	0.00032474	98.055	3
A0A6J1S288	318	K	S-(hydroxymethyl)glutathione dehydrogenase OS=Frankliniella occidentalis OX=133901 GN=LOC113203041 PE=3 SV=1	LOC113203041	2	-0.47642	6	1	VWK(1)GTAFGGWK	0.000150985	97.734	1	2.85592e-05	108.7	1	2.85592e-05	108.7	3
A0A6J1S296	37	K	flavin reductase (NADPH)-like isoform X2 OS=Frankliniella occidentalis OX=133901 GN=LOC113203972 PE=4 SV=1	LOC113203972	2	-1.639	3	1	DPAK(1)FPVEVQSK	0.000239143	92.295	1	0.000239143	92.295	1	0.000604386	80.905	3
A0A6J1S296	138	K	flavin reductase (NADPH)-like isoform X2 OS=Frankliniella occidentalis OX=133901 GN=LOC113203972 PE=4 SV=1	LOC113203972	2	0.35348	6		MLDALK(1)ASDR			1	0.0164909	51.727	1	0.00432774	69.721	2
A0A6J1S296	60	K	flavin reductase (NADPH)-like isoform X2 OS=Frankliniella occidentalis OX=133901 GN=LOC113203972 PE=4 SV=1	LOC113203972	2	1.1667	3	1	VEIVQGDVLNYDDVK(1)K	3.69425e-08	126.63	1	1.66253e-11	151.04	1	1.81858e-15	166.48	3
A0A6J1S2A2	892	K	Presequence protease, mitochondrial OS=Frankliniella occidentalis OX=133901 GN=LOC113204245 PE=3 SV=1	LOC113204245	3	-0.3499	1		LLSSK(1)YLHPNIR			1	0.0195873	44.71				1
A0A6J1S2A2	518	K	Presequence protease, mitochondrial OS=Frankliniella occidentalis OX=133901 GN=LOC113204245 PE=3 SV=1	LOC113204245	3	0.9943	1		VK(1)EYLVDNSHR			1	0.00401524	57.567				1
A0A6J1S2B2	3	K	40S ribosomal protein S28 OS=Frankliniella occidentalis OX=133901 GN=LOC113202780 PE=3 SV=1	LOC113202780	2	-0.77107	5	1	MDK(1)PVVLAR	0.00360595	104.2	1	0.00308377	105.52	1	0.0085986	92.838	3
A0A6J1S2B2	43	K	40S ribosomal protein S28 OS=Frankliniella occidentalis OX=133901 GN=LOC113202780 PE=3 SV=1	LOC113202780	2	1.5636	3	1	NVK(1)GPVR	0.0376144	58.981				1	0.04862	52.636	2
A0A6J1S2B2	12	K	40S ribosomal protein S28 OS=Frankliniella occidentalis OX=133901 GN=LOC113202780 PE=3 SV=1	LOC113202780	2	-0.20943	10	1	VMK(1)VLGR	0.0195225	68.915	1	0.0206017	70.912	1	0.0164535	74.415	3
A0A6J1S7Z0	481	K	facilitated trehalose transporter Tret1-2 homolog isoform X3 OS=Frankliniella occidentalis OX=133901 GN=LOC113204384 PE=4 SV=1	LOC113204384	3	0.25607	1		HQLAK(0.027)EK(0.973)R						0.973398	0.0479339	43.808	1
A0A6J1S2D9	296	K	cytochrome c1, heme protein, mitochondrial OS=Frankliniella occidentalis OX=133901 GN=LOC113204004 PE=3 SV=1	LOC113204004	2	0.66966	7	1	HSWSSLK(1)STK	4.57131e-08	140.09	1	2.91338e-05	110.08	1	0.000546955	89.805	3
A0A6J1S2D9	299	K	cytochrome c1, heme protein, mitochondrial OS=Frankliniella occidentalis OX=133901 GN=LOC113204004 PE=3 SV=1	LOC113204004	2	0.22019	6	1	STK(1)ILYVPR	0.000912896	94.309	1	0.00244923	81.972	1	0.00281434	79.148	3
A0A6J1S2E2	84	K	major heat shock 70 kDa protein Ab-like OS=Frankliniella occidentalis OX=133901 GN=LOC113203079 PE=3 SV=1	LOC113203079	2	0.18551	1	1	FDDQK(1)IQADMK	1.78504e-05	97.463							1
A0A6J1S2E2	90	K	major heat shock 70 kDa protein Ab-like OS=Frankliniella occidentalis OX=133901 GN=LOC113203079 PE=3 SV=1	LOC113203079	4	0.040169	1	0.999999	IQADMK(1)HWPFTVVNDDGKPK	0.000239905	66.76							1
A0A6J1S2E2	110	K	major heat shock 70 kDa protein Ab-like OS=Frankliniella occidentalis OX=133901 GN=LOC113203079 PE=3 SV=1	LOC113203079	2	0.58963	3	1	IQVEYK(1)GER	0.0067369	68.847	1	0.000733537	98.044	1	0.00176564	87.258	3
A0A6J1S2E2	331	K	major heat shock 70 kDa protein Ab-like OS=Frankliniella occidentalis OX=133901 GN=LOC113203079 PE=3 SV=1	LOC113203079	3	0.25308	4	1	LDK(1)GAIHDVVLVGGSIR	9.49689e-07	101.92	1	8.36823e-10	131.48	1	1.48201e-09	126.84	3
A0A6J1S2E2	515	K	major heat shock 70 kDa protein Ab-like OS=Frankliniella occidentalis OX=133901 GN=LOC113203079 PE=3 SV=1	LOC113203079	2	-4.1539	2	1	LSK(1)SEIER	0.0122921	74.92	1	0.0107322	74.92				2
A0A6J1S2E2	73	K	major heat shock 70 kDa protein Ab-like OS=Frankliniella occidentalis OX=133901 GN=LOC113203079 PE=3 SV=1	LOC113203079	2	-0.49995	3	1	NTVFDAK(1)R	0.0421542	51.113	1	0.033241	56.258	1	0.0482978	48.794	3
A0A6J1S2E2	510	K	major heat shock 70 kDa protein Ab-like OS=Frankliniella occidentalis OX=133901 GN=LOC113203079 PE=3 SV=1	LOC113203079	2	0.16424	5	1	SESITIQNDK(1)GR	1.61113e-18	181.66	1	1.67594e-09	148.18	1	7.70595e-07	129.34	3
A0A6J1S2E2	328	K	major heat shock 70 kDa protein Ab-like OS=Frankliniella occidentalis OX=133901 GN=LOC113203079 PE=3 SV=1	LOC113203079	2	1.7191	1		SLQDAK(1)LDK						1	0.0119455	61.593	1
A0A6J1S2E2	66	K	major heat shock 70 kDa protein Ab-like OS=Frankliniella occidentalis OX=133901 GN=LOC113203079 PE=3 SV=1	LOC113203079	2	0.36307	1		SQVAMNPK(1)NTVFDAK						1	3.81932e-05	94.569	1
A0A6J1S2E5	321	K	enoyl-[acyl-carrier-protein] reductase, mitochondrial-like OS=Frankliniella occidentalis OX=133901 GN=LOC113202792 PE=4 SV=1	LOC113202792	3	-0.041025	4	1	APTHK(1)LLPFK	0.00115372	72.2	1	0.00127835	71.03	1	0.00127835	71.03	3
A0A6J1S2E5	277	K	enoyl-[acyl-carrier-protein] reductase, mitochondrial-like OS=Frankliniella occidentalis OX=133901 GN=LOC113202792 PE=4 SV=1	LOC113202792	3	-0.71287	3	1	HPVTAPTSALIFK(1)DVQLR	9.60302e-06	89.311	1	1.22735e-08	114.01	1	4.85599e-06	91.616	3
A0A6J1S2E5	224	K	enoyl-[acyl-carrier-protein] reductase, mitochondrial-like OS=Frankliniella occidentalis OX=133901 GN=LOC113202792 PE=4 SV=1	LOC113202792	2	-0.6978	2		STSLFK(1)SGGLK			1	0.00921088	60.305	1	0.00138288	77.062	2
A0A6J1S2E5	291	K	enoyl-[acyl-carrier-protein] reductase, mitochondrial-like OS=Frankliniella occidentalis OX=133901 GN=LOC113202792 PE=4 SV=1	LOC113202792	2	-0.55794	2		WSK(1)ENATSSER			1	0.000146679	98.105	1	7.61085e-06	119.39	2
A0A6J1S2F8	27	K	myosin heavy chain kinase B OS=Frankliniella occidentalis OX=133901 GN=LOC113203094 PE=4 SV=1	LOC113203094	3	0.50152	6	1	HLENVATLLFHK(1)GK	1.12083e-05	103.83	1	3.81129e-13	155.43	1	4.67794e-13	152.88	3
A0A6J1S2H0	350	K	retinol dehydrogenase 11-like OS=Frankliniella occidentalis OX=133901 GN=LOC113204031 PE=3 SV=1	LOC113204031	2	-4.2135	1		TQAPSIVK(1)R						1	0.00636034	78.556	1
A0A6J1S2H5	54	K	probable 26S proteasome non-ATPase regulatory subunit 3 OS=Frankliniella occidentalis OX=133901 GN=LOC113204036 PE=3 SV=1	LOC113204036	2	0.72373	5	1	AIQTK(1)EPR	0.00498467	93.429	1	0.00551074	91.318	1	0.0053773	91.853	3
A0A6J1S2H5	370	K	probable 26S proteasome non-ATPase regulatory subunit 3 OS=Frankliniella occidentalis OX=133901 GN=LOC113204036 PE=3 SV=1	LOC113204036	2	-0.20468	3	1	HNVIK(1)TAIR	0.0288039	67.207	1	0.0170741	57.532	1	0.00333957	77.662	3
A0A6J1S2H5	390	K	probable 26S proteasome non-ATPase regulatory subunit 3 OS=Frankliniella occidentalis OX=133901 GN=LOC113204036 PE=3 SV=1	LOC113204036	2	0.24892	3	1	ISPADIAK(1)K	0.0362127	48.602	1	0.0165712	59.908	1	0.0294033	51.276	3
A0A6J1S2H5	273	K	probable 26S proteasome non-ATPase regulatory subunit 3 OS=Frankliniella occidentalis OX=133901 GN=LOC113204036 PE=3 SV=1	LOC113204036	3	0.13057	1		LEYTAAHK(1)HLVQALR			1	0.0174638	43.03				1
A0A6J1S2H5	146	K	probable 26S proteasome non-ATPase regulatory subunit 3 OS=Frankliniella occidentalis OX=133901 GN=LOC113204036 PE=3 SV=1	LOC113204036	3	2.3257	1		LIDTGK(1)HQEAVQCSEQLMAK						1	0.000568758	62.556	1
A0A6J1S2I1	1668	K	vitellogenin-1-like OS=Frankliniella occidentalis OX=133901 GN=LOC113204471 PE=4 SV=1	LOC113204471	3	0.10256	19	1	AAAVHPMYSQSQLLVSK(1)ALK	2.87738e-18	161.91	1	5.50817e-15	147.17	1	1.0263e-14	142.94	3
A0A6J1S2I1	1671	K	vitellogenin-1-like OS=Frankliniella occidentalis OX=133901 GN=LOC113204471 PE=4 SV=1	LOC113204471	2	0.77677	3		ALK(1)GGYPMCVVDK			1	0.00138898	72.681	1	0.00143941	72.321	2
A0A6J1S2I1	1495	K	vitellogenin-1-like OS=Frankliniella occidentalis OX=133901 GN=LOC113204471 PE=4 SV=1	LOC113204471	3	-0.044204	10	1	ALNADPK(1)SQIQAQIAFGEK	1.02301e-40	224.12	1	7.67091e-48	229.98	1	8.83219e-67	259.64	3
A0A6J1S2I1	1447	K	vitellogenin-1-like OS=Frankliniella occidentalis OX=133901 GN=LOC113204471 PE=4 SV=1	LOC113204471	3	-0.090711	9	1	AQFIATAAYANSQVDEK(1)AR	3.45309e-33	202.84	1	9.13148e-18	159.95	1	3.97048e-40	212.92	3
A0A6J1S2I1	59	K	vitellogenin-1-like OS=Frankliniella occidentalis OX=133901 GN=LOC113204471 PE=4 SV=1	LOC113204471	2	0.031202	3		AQLTVQPK(1)SDNLLTAK			1	2.08823e-07	120.63	1	1.7349e-10	139.49	2
A0A6J1S2I1	67	K	vitellogenin-1-like OS=Frankliniella occidentalis OX=133901 GN=LOC113204471 PE=4 SV=1	LOC113204471	2	-0.1034	6	1	SDNLLTAK(1)VSNAEYAK	2.17902e-18	176.42	1	5.0465e-11	148.41	1	5.56854e-07	116.04	3
A0A6J1S2I1	1334	K	vitellogenin-1-like OS=Frankliniella occidentalis OX=133901 GN=LOC113204471 PE=4 SV=1	LOC113204471	3	0.52867	25	1	AYEFAVSYDHQK(1)TSAK	8.43559e-07	106.6	1	3.18441e-09	134.14	1	1.25828e-08	124.2	3
A0A6J1S2I1	1338	K	vitellogenin-1-like OS=Frankliniella occidentalis OX=133901 GN=LOC113204471 PE=4 SV=1	LOC113204471	3	-0.29485	1		TSAK(1)SVTLTASYDNDSEDSNNSQAK						1	8.14236e-07	79.426	1
A0A6J1S2I1	1742	K	vitellogenin-1-like OS=Frankliniella occidentalis OX=133901 GN=LOC113204471 PE=4 SV=1	LOC113204471	2	-0.0060653	11	1	DASSSHDQK(1)ELK	1.82674e-34	228.62	1	1.48941e-09	148.62	1	1.48941e-09	148.62	3
A0A6J1S2I1	1877	K	vitellogenin-1-like OS=Frankliniella occidentalis OX=133901 GN=LOC113204471 PE=4 SV=1	LOC113204471	2	-0.22261	4	1	EQQQK(1)ANQAACFPER	4.91273e-24	195.6	1	8.02879e-05	81.327	1	3.7336e-23	193.54	3
A0A6J1S2I1	620	K	vitellogenin-1-like OS=Frankliniella occidentalis OX=133901 GN=LOC113204471 PE=4 SV=1	LOC113204471	3	-0.1016	5	1	IAQQIGQELQQPSQIPEK(1)ATLAK	1.52274e-11	108.28	1	1.45142e-11	108.96	1	1.60628e-06	81.897	3
A0A6J1S2I1	155	K	vitellogenin-1-like OS=Frankliniella occidentalis OX=133901 GN=LOC113204471 PE=4 SV=1	LOC113204471	3	0.29359	1	1	INNK(1)PSHGSVNGVFK	0.0133984	42.317							1
A0A6J1S2I1	1522	K	vitellogenin-1-like OS=Frankliniella occidentalis OX=133901 GN=LOC113204471 PE=4 SV=1	LOC113204471	3	0.47117	7	1	LDSSASQININAQMK(1)QTSAR	9.85088e-20	166.52	1	3.39195e-12	126.4	1	3.74959e-12	125.23	3
A0A6J1S2I1	110	K	vitellogenin-1-like OS=Frankliniella occidentalis OX=133901 GN=LOC113204471 PE=4 SV=1	LOC113204471	2	-0.28471	12	1	LK(1)NGIVDELIVSK	2.78781e-05	111.12	1	3.38514e-09	143.93	1	4.89479e-06	121.24	3
A0A6J1S2I1	103	K	vitellogenin-1-like OS=Frankliniella occidentalis OX=133901 GN=LOC113204471 PE=4 SV=1	LOC113204471	3	0.27932	6	1	LNYHSLPVSSK(1)PFQIK	8.31872e-09	128.71	1	1.29957e-08	123.76	1	3.45588e-07	109.48	3
A0A6J1S2I1	108	K	vitellogenin-1-like OS=Frankliniella occidentalis OX=133901 GN=LOC113204471 PE=4 SV=1	LOC113204471	2	0.54491	14	1	PFQIK(1)LK	1.07927e-13	151.39	1	7.6457e-07	114.72	1	6.50476e-20	173.37	3
A0A6J1S2I1	1233	K	vitellogenin-1-like OS=Frankliniella occidentalis OX=133901 GN=LOC113204471 PE=4 SV=1	LOC113204471	2	0.49092	7	1	LQPINSNK(1)NFK	0.000185014	94.801	1	0.00926643	60.255	1	0.00120408	77.744	3
A0A6J1S2I1	573	K	vitellogenin-1-like OS=Frankliniella occidentalis OX=133901 GN=LOC113204471 PE=4 SV=1	LOC113204471	4	0.43428	2	1	MNQAPK(1)HPMLPYFVGYQGSNIAASSQVNPVHAVQK	1.15549e-57	196.06	1	1.9596e-20	129.59				2
A0A6J1S2I1	1488	K	vitellogenin-1-like OS=Frankliniella occidentalis OX=133901 GN=LOC113204471 PE=4 SV=1	LOC113204471	2	1.2284	5	1	MPNVPAMNFQK(1)ALNADPK	8.37193e-16	162.77	1	0.000232426	77.08	1	2.25463e-05	89.374	3
A0A6J1S2I1	670	K	vitellogenin-1-like OS=Frankliniella occidentalis OX=133901 GN=LOC113204471 PE=4 SV=1	LOC113204471	2	1.5194	8	1	NAAWK(1)AFR	0.0102987	75.738	1	0.00719331	84.568	1	0.00753272	83.206	3
A0A6J1S2I1	1872	K	vitellogenin-1-like OS=Frankliniella occidentalis OX=133901 GN=LOC113204471 PE=4 SV=1	LOC113204471	3	0.22159	2		NAQQFAASWAINPSGAVK(1)EQQQK			1	1.29792e-06	84.156	1	4.50595e-15	130.01	2
A0A6J1S2I1	654	K	vitellogenin-1-like OS=Frankliniella occidentalis OX=133901 GN=LOC113204471 PE=4 SV=1	LOC113204471	3	0.045804	3	1	QIEQAASELYAPASK(1)SASQSQSASAK	1.13287e-25	158.67	1	8.80128e-35	188.49	1	1.50128e-34	183.25	3
A0A6J1S2I1	665	K	vitellogenin-1-like OS=Frankliniella occidentalis OX=133901 GN=LOC113204471 PE=4 SV=1	LOC113204471	3	0.13123	5	1	SASQSQSASAK(1)NAAWK	1.94231e-14	158.89	1	4.84771e-11	142.91	1	0.000384983	68.283	3
A0A6J1S2I1	1034	K	vitellogenin-1-like OS=Frankliniella occidentalis OX=133901 GN=LOC113204471 PE=4 SV=1	LOC113204471	2	-0.52077	4	1	SGK(1)HSGSSASGSWTAEK	8.17123e-12	139.46	1	5.22106e-08	112.28				2
A0A6J1S2I1	27	K	vitellogenin-1-like OS=Frankliniella occidentalis OX=133901 GN=LOC113204471 PE=4 SV=1	LOC113204471	2	-0.011438	7	1	SGSEYK(1)YQVR	3.71375e-08	142.43	1	7.67264e-07	127.76	1	5.34537e-08	137.98	3
A0A6J1S2I1	1466	K	vitellogenin-1-like OS=Frankliniella occidentalis OX=133901 GN=LOC113204471 PE=4 SV=1	LOC113204471	2	-2.1634	8	1	SSSENK(1)EQQLAMTLSAK	3.27555e-38	223.29	1	9.59993e-38	219.68	1	2.62885e-30	200.33	3
A0A6J1S2I1	1183	K	vitellogenin-1-like OS=Frankliniella occidentalis OX=133901 GN=LOC113204471 PE=4 SV=1	LOC113204471	3	0.84426	10	1	TQAK(1)IGFITPFDHQR	5.84548e-08	126.91	1	3.83773e-10	137.61	1	6.7392e-06	102.08	3
A0A6J1S2I1	1225	K	vitellogenin-1-like OS=Frankliniella occidentalis OX=133901 GN=LOC113204471 PE=4 SV=1	LOC113204471	2	0.16544	5	1	VK(1)LQPINSNK	0.000136889	101.97	1	0.000233928	96.143	1	0.00266309	74.841	3
A0A6J1S2L2	48	K	uncharacterized protein LOC113204493 OS=Frankliniella occidentalis OX=133901 GN=LOC113204493 PE=3 SV=1	LOC113204493	2	2.9736	3	1	VNPAQTEFGPK(1)PENLEK	1.80575e-11	142.94	1	1.636e-06	104.88	1	1.87695e-25	195.46	3
A0A6J1TFZ3	68	K	nucleolysin TIA-1-like OS=Frankliniella occidentalis OX=133901 GN=LOC113216146 PE=4 SV=1	LOC113216146	2	2.3208	1	1	DK(1)GYAFIR	0.0397478	73.665							1
A0A6J1S2T7	494	K	coiled-coil domain-containing protein AGAP005037-like isoform X7 OS=Frankliniella occidentalis OX=133901 GN=LOC113204511 PE=4 SV=1	LOC113204511	2	1.9958	3	1	LTGTLVTLK(1)R	0.046801	59.198	1	0.0244964	67.08	1	0.0321537	64.374	3
A0A6J1S2R3	73	K	Fructose-bisphosphatase OS=Frankliniella occidentalis OX=133901 GN=LOC113204097 PE=3 SV=1	LOC113204097	3	2.6878	1		AGIANLYGIAGSTNVQGEEVK(1)K						1	2.37123e-09	107.06	1
A0A6J1S2R3	240	K	Fructose-bisphosphatase OS=Frankliniella occidentalis OX=133901 GN=LOC113204097 PE=3 SV=1	LOC113204097	2	0.12772	4	1	DPSFGK(1)PYGAR	0.00753095	61.815	1	0.00972852	59.84	1	0.0390426	44.543	3
A0A6J1S2R3	23	K	Fructose-bisphosphatase OS=Frankliniella occidentalis OX=133901 GN=LOC113204097 PE=3 SV=1	LOC113204097	2	0.61527	6	1	FVLAEQK(1)K	0.00410449	103.74	1	0.00633131	91.853	1	0.00648841	91.318	3
A0A6J1S2R8	12	K	Pyrroline-5-carboxylate reductase OS=Frankliniella occidentalis OX=133901 GN=LOC113204104 PE=3 SV=1	LOC113204104	2	1.6109	3	1	IGFLGGGK(1)MAQALAK	7.53627e-10	142.77	1	0.000113144	89.231	1	0.000132432	88.075	3
A0A6J1S2S8	137	K	peroxiredoxin-6-like OS=Frankliniella occidentalis OX=133901 GN=LOC113204119 PE=3 SV=1	LOC113204119	3	4.0231	1		ALYIVGPDHK(1)LK						1	0.0155318	41.48	1
A0A6J1SVR2	59	K	peroxiredoxin-6-like OS=Frankliniella occidentalis OX=133901 GN=LOC113211256 PE=3 SV=1	LOC113211256	3	-0.15884	3		IAVHFPEFQK(1)R			1	0.00398493	59.198	1	0.000238329	84.507	2
A0A6J1S2T3	103	K	SWI/SNF complex subunit SMARCC2 OS=Frankliniella occidentalis OX=133901 GN=LOC113204362 PE=4 SV=1	LOC113204362	2	-1.8749	1		FK(1)SEQGWR						1	0.0271308	87.181	1
A0A6J1S2T8	405	K	myogenesis-regulating glycosidase OS=Frankliniella occidentalis OX=133901 GN=LOC113204365 PE=3 SV=1	LOC113204365	2	0.64994	2	1	DEDYPNLGTK(1)K	0.000878088	81.92	1	5.57262e-05	106.67				2
A0A6J1S2T8	438	K	myogenesis-regulating glycosidase OS=Frankliniella occidentalis OX=133901 GN=LOC113204365 PE=3 SV=1	LOC113204365	2	0.12446	3	1	MIDK(1)DSR	0.019628	76.478	1	0.019052	77.282	1	0.0231895	71.501	3
A0A6J1S2T8	519	K	myogenesis-regulating glycosidase OS=Frankliniella occidentalis OX=133901 GN=LOC113204365 PE=3 SV=1	LOC113204365	2	1.06	2		TTDISK(1)K			1	0.0175875	86.794	1	0.0258215	73.26	2
A0A6J1S2T8	121	K	myogenesis-regulating glycosidase OS=Frankliniella occidentalis OX=133901 GN=LOC113204365 PE=3 SV=1	LOC113204365	2	-2.3001	2		WPLEK(1)YAK			1	0.0358713	51.066	1	0.0176961	63.419	2
A0A6J1S2T8	602	K	myogenesis-regulating glycosidase OS=Frankliniella occidentalis OX=133901 GN=LOC113204365 PE=3 SV=1	LOC113204365	2	0.73816	1	1	WVDGNNGK(1)K	0.00836304	67.897							1
A0A6J1S2T8	239	K	myogenesis-regulating glycosidase OS=Frankliniella occidentalis OX=133901 GN=LOC113204365 PE=3 SV=1	LOC113204365	2	-0.77372	3	1	YK(1)AAINEPIVR	0.000691327	83.081	1	0.00138288	77.062	1	0.00392089	67.385	3
A0A6J1S2V1	131	K	Phenylalanine--tRNA ligase OS=Frankliniella occidentalis OX=133901 GN=LOC113204374 PE=3 SV=1	LOC113204374	2	0.28869	3	1	VSEIK(1)DLVR	0.000242734	108.43	1	0.000648478	99.815	1	1.93863e-05	134.25	3
A0A6J1S8L7	131	K	uncharacterized protein LOC113204579 isoform X2 OS=Frankliniella occidentalis OX=133901 GN=LOC113204579 PE=3 SV=1	LOC113204579	2	-0.37946	1		ALRPLLK(1)K			1	0.0405889	61.962				1
A0A6J1T312	174	K	uncharacterized protein LOC113211035 isoform X2 OS=Frankliniella occidentalis OX=133901 GN=LOC113211035 PE=3 SV=1	LOC113211035	2	0.3221	3	1	ESK(1)AALNMAAR	0.0359395	45.433	1	0.00551916	63.624	1	0.000324265	90.913	3
A0A6J1S308	194	K	glyoxylate reductase/hydroxypyruvate reductase-like OS=Frankliniella occidentalis OX=133901 GN=LOC113204171 PE=3 SV=1	LOC113204171	2	-0.23061	3	1	LLK(1)GFGVK	0.0191007	62.464	1	0.0285909	56.014	1	0.0319162	53.754	3
A0A6J1S312	415	K	AMP deaminase OS=Frankliniella occidentalis OX=133901 GN=LOC113204600 PE=3 SV=1	LOC113204600	2	-0.4484	3	1	FDK(1)FNAK	0.0176612	79.469	1	0.02055	75.189	1	0.028152	64.567	3
A0A6J1S314	382	K	RNA helicase OS=Frankliniella occidentalis OX=133901 GN=LOC113204422 PE=3 SV=1	LOC113204422	3	-0.24862	1		SGAIHGDK(1)SQADR			1	0.0022389	59.225				1
A0A6J1S321	73	K	cathepsin L-like OS=Frankliniella occidentalis OX=133901 GN=LOC113204606 PE=3 SV=1	LOC113204606	2	0.37504	5	1	GEVAYK(1)LGLNK	0.000481049	87.568	1	0.000851735	79.659	1	0.00120408	77.744	3
A0A6J1S321	218	K	cathepsin L-like OS=Frankliniella occidentalis OX=133901 GN=LOC113204606 PE=3 SV=1	LOC113204606	2	-0.81731	2		GIDTENSYPYDGDDEK(1)CR			1	1.22954e-09	126.25	1	2.81473e-10	134.93	2
A0A6J1S321	64	K	cathepsin L-like OS=Frankliniella occidentalis OX=133901 GN=LOC113204606 PE=3 SV=1	LOC113204606	2	-0.31096	5	1	HNAK(1)FAR	0.00282144	124.59	1	0.00946915	103.91	1	0.0264158	66.993	3
A0A6J1S321	55	K	cathepsin L-like OS=Frankliniella occidentalis OX=133901 GN=LOC113204606 PE=3 SV=1	LOC113204606	2	0.61199	2	1	IFMENK(1)HK	0.00461175	95.909				1	0.011312	76.478	2
A0A6J1S321	37	K	cathepsin L-like OS=Frankliniella occidentalis OX=133901 GN=LOC113204606 PE=3 SV=1	LOC113204606	2	0.28134	2		K(1)YDNDVEEK			1	0.014436	61.344	1	0.00355741	78.488	2
A0A6J1S321	45	K	cathepsin L-like OS=Frankliniella occidentalis OX=133901 GN=LOC113204606 PE=3 SV=1	LOC113204606	2	-0.082714	3	1	YDNDVEEK(1)FR	0.0160706	55.98	1	0.000786153	86.463	1	0.000327814	92.866	3
A0A6J1S321	124	K	cathepsin L-like OS=Frankliniella occidentalis OX=133901 GN=LOC113204606 PE=3 SV=1	LOC113204606	2	0.9714	2	1	PANVEIPK(1)SVDWR	0.000290703	88.092	1	0.0345029	44.426				2
A0A6J1S336	126	K	Glycine cleavage system H protein OS=Frankliniella occidentalis OX=133901 GN=LOC113202972 PE=3 SV=1	LOC113202972	3	0.73509	1		VVEK(0.999)NAAVEEK(0.001)PGLINMSCYEK						0.999283	0.00985764	44.341	1
A0A6J1S336	59	K	Glycine cleavage system H protein OS=Frankliniella occidentalis OX=133901 GN=LOC113202972 PE=3 SV=1	LOC113202972	3	-0.98819	2		YTDK(1)HEWIQMDGK			1	0.00157327	61.657	1	0.000182596	78.615	2
A0A6J1S4D6	66	K	transmembrane emp24 domain-containing protein bai isoform X2 OS=Frankliniella occidentalis OX=133901 GN=LOC113203258 PE=3 SV=1	LOC113203258	2	0.65275	3	1	DSK(1)GHILYQK	7.62415e-07	127.83	1	1.56941e-09	154.15	1	4.68457e-07	131.83	3
A0A6J1S4D6	78	K	transmembrane emp24 domain-containing protein bai isoform X2 OS=Frankliniella occidentalis OX=133901 GN=LOC113203258 PE=3 SV=1	LOC113203258	2	-1.1043	1	1	EDISK(1)AR	0.028152	64.567							1
A0A6J1S4G5	120	K	flocculation protein FLO11-like isoform X2 OS=Frankliniella occidentalis OX=133901 GN=LOC113203277 PE=4 SV=1	LOC113203277	2	1.8045	5	1	ADEK(1)VMYSGR	0.00103079	83.045	1	0.000327814	92.866	1	0.000540104	89.9	3
A0A6J1S4G5	100	K	flocculation protein FLO11-like isoform X2 OS=Frankliniella occidentalis OX=133901 GN=LOC113203277 PE=4 SV=1	LOC113203277	2	-0.36921	1		ADSAMSGDK(1)MMASGR			1	1.3694e-07	129.38				1
A0A6J1S4G5	227	K	flocculation protein FLO11-like isoform X2 OS=Frankliniella occidentalis OX=133901 GN=LOC113203277 PE=4 SV=1	LOC113203277	3	1.9173	3		FAVEYVADETGYHAK(1)GAHIPEMPR			1	7.32764e-21	141.45	1	1.67473e-09	96.708	2
A0A6J1S4G5	299	K	flocculation protein FLO11-like isoform X2 OS=Frankliniella occidentalis OX=133901 GN=LOC113203277 PE=4 SV=1	LOC113203277	2	-1.2523	1		IEAAPAWTSSAK(1)LSAASGR			1	3.56266e-05	85.737				1
A0A6J1S4G5	484	K	flocculation protein FLO11-like isoform X2 OS=Frankliniella occidentalis OX=133901 GN=LOC113203277 PE=4 SV=1	LOC113203277	2	0.14708	5	1	SAWESESAAAPAWK(1)VTSVK	4.58481e-19	166.57	1	7.49596e-33	205.06	1	5.14456e-17	154.26	3
A0A6J1S4G5	327	K	flocculation protein FLO11-like isoform X2 OS=Frankliniella occidentalis OX=133901 GN=LOC113203277 PE=4 SV=1	LOC113203277	2	-3.8383	3	1	SESSAWK(1)SASR	0.0126925	57.175	1	0.000196173	93.839	1	0.0158426	54.343	3
A0A6J1S4G5	383	K	flocculation protein FLO11-like isoform X2 OS=Frankliniella occidentalis OX=133901 GN=LOC113203277 PE=4 SV=1	LOC113203277	2	-0.76673	5	1	TESAAAPAWASSAK(1)MGMASGR	1.62173e-24	172.57	1	3.18635e-25	179.58	1	3.80297e-21	165.19	3
A0A6J1S4G5	529	K	flocculation protein FLO11-like isoform X2 OS=Frankliniella occidentalis OX=133901 GN=LOC113203277 PE=4 SV=1	LOC113203277	2	0.36499	3	1	VTSVK(1)TESAAAPAWASSAK	0.00023523	77.08	1	4.73456e-07	100.02	1	3.28284e-15	151.63	3
A0A6J1S3F4	153	K	SRSF protein kinase 3 OS=Frankliniella occidentalis OX=133901 GN=LOC113203308 PE=4 SV=1	LOC113203308	2	-0.93572	3	1	DSDVNDPK(1)R	0.00306901	80.755	1	0.00699673	70.908	1	0.0116999	63.184	3
A0A6J1S3F5	244	K	Inorganic diphosphatase OS=Frankliniella occidentalis OX=133901 GN=LOC113203045 PE=3 SV=1	LOC113203045	3	-0.082916	2	1	EFAHK(1)VIDEVHK	0.00367917	56.328				1	0.0143535	42.475	2
A0A6J1S3F5	237	K	Inorganic diphosphatase OS=Frankliniella occidentalis OX=133901 GN=LOC113203045 PE=3 SV=1	LOC113203045	2	0.45967	6	1	FAFNGEAK(1)NR	6.13754e-07	129.85	1	7.03079e-05	105.98	1	8.99406e-07	125.97	3
A0A6J1S3F5	258	K	Inorganic diphosphatase OS=Frankliniella occidentalis OX=133901 GN=LOC113203045 PE=3 SV=1	LOC113203045	2	0.27862	3	1	FWQQLVK(1)K	8.65969e-05	146.54	1	0.00573378	94.114	1	0.000734035	130.27	3
A0A6J1S3F5	229	K	Inorganic diphosphatase OS=Frankliniella occidentalis OX=133901 GN=LOC113203045 PE=3 SV=1	LOC113203045	3	0.35906	6	0.922689	IPDGK(0.056)PENK(0.944)FAFNGEAK	0.00123366	62.94	0.94417	0.000775039	64.454	0.752048	5.80729e-05	79.837	3
A0A6J1S3F5	220	K	Inorganic diphosphatase OS=Frankliniella occidentalis OX=133901 GN=LOC113203045 PE=3 SV=1	LOC113203045	3	0.33784	4	0.999951	IYK(1)IPDGKPENK	0.00131254	68.515	0.999998	0.000282894	81.709	0.999998	0.000933332	72.531	3
A0A6J1S3F5	205	K	Inorganic diphosphatase OS=Frankliniella occidentalis OX=133901 GN=LOC113203045 PE=3 SV=1	LOC113203045	2	0.23546	6	1	LK(1)PGLLK	0.018724	77.741	1	0.0214192	73.975	1	0.0128282	92.467	3
A0A6J1S3F5	83	K	Inorganic diphosphatase OS=Frankliniella occidentalis OX=133901 GN=LOC113203045 PE=3 SV=1	LOC113203045	2	1.472	1		WTNAK(1)MEINLK						1	0.0115549	55.261	1
A0A6J1S960	549	K	coiled-coil and C2 domain-containing protein 1-like isoform X2 OS=Frankliniella occidentalis OX=133901 GN=LOC113204723 PE=3 SV=1	LOC113204723	2	-0.10766	3	1	VAALQAK(1)SR	0.0138766	60.064	1	0.0138766	60.064	1	0.0119879	61.56	3
A0A6J1S3K7	65	K	ATP synthase subunit O, mitochondrial OS=Frankliniella occidentalis OX=133901 GN=LOC113204603 PE=3 SV=1	LOC113204603	2	0.13174	1	1	DLTSIQNQLK(1)NDAK	3.42962e-23	195.1							1
A0A6J1S3K7	143	K	ATP synthase subunit O, mitochondrial OS=Frankliniella occidentalis OX=133901 GN=LOC113204603 PE=3 SV=1	LOC113204603	2	0.89236	3	1	GEVPCEITTAK(1)PLDAATLK	3.04554e-11	122.94	1	4.2663e-10	121.82	1	1.0556e-13	137.89	3
A0A6J1S3K7	162	K	ATP synthase subunit O, mitochondrial OS=Frankliniella occidentalis OX=133901 GN=LOC113204603 PE=3 SV=1	LOC113204603	2	-0.75362	6	1	GFLK(1)SNQK	0.00703281	85.212	1	0.0164518	64.265	1	0.0164518	64.265	3
A0A6J1S3K7	166	K	ATP synthase subunit O, mitochondrial OS=Frankliniella occidentalis OX=133901 GN=LOC113204603 PE=3 SV=1	LOC113204603	2	0.11827	6	1	SNQK(1)ILLTTK	6.85204e-07	128.88	1	2.23103e-07	135.16	1	8.17879e-10	160.18	3
A0A6J1S3K7	115	K	ATP synthase subunit O, mitochondrial OS=Frankliniella occidentalis OX=133901 GN=LOC113204603 PE=3 SV=1	LOC113204603	2	1.3284	5	1	LK(1)NLNGTINAFK	1.69905e-06	122.7	1	5.97889e-07	131.17	1	0.000181449	95.094	3
A0A6J1S3K7	48	K	ATP synthase subunit O, mitochondrial OS=Frankliniella occidentalis OX=133901 GN=LOC113204603 PE=3 SV=1	LOC113204603	2	0.089128	3	1	QK(1)ALDAVEK	0.015135	59.067				1	0.0156007	58.699	2
A0A6J1S3K7	84	K	ATP synthase subunit O, mitochondrial OS=Frankliniella occidentalis OX=133901 GN=LOC113204603 PE=3 SV=1	LOC113204603	2	0.097467	7	1	TVK(1)VAAIQAAAK	0.000319012	89.805	1	0.000571854	81.92	1	0.000437344	86.114	3
A0A6J1S3K7	46	K	ATP synthase subunit O, mitochondrial OS=Frankliniella occidentalis OX=133901 GN=LOC113204603 PE=3 SV=1	LOC113204603	2	0.19703	6	1	YATALFSGASK(1)QK	2.2089e-07	135.02	1	2.83167e-05	110.92	1	9.40212e-06	119.25	3
A0A6J1S3K7	197	K	ATP synthase subunit O, mitochondrial OS=Frankliniella occidentalis OX=133901 GN=LOC113204603 PE=3 SV=1	LOC113204603	2	-1.0179	6	1	YCDMSIASK(1)VR	0.000745778	81.92	1	0.000900252	78.903	1	0.00790368	61.48	3
A0A6J1S3K7	203	K	ATP synthase subunit O, mitochondrial OS=Frankliniella occidentalis OX=133901 GN=LOC113204603 PE=3 SV=1	LOC113204603	2	0.42161	3	1	YSK(1)IIAESA	0.00116968	91.867	1	0.00240848	82.287	1	0.0241232	51.949	3
A0A6J1S3K9	452	K	Citrate synthase OS=Frankliniella occidentalis OX=133901 GN=LOC113204726 PE=3 SV=1	LOC113204726	2	4.0097	5	1	PK(1)SMSTDGLMK	0.000459833	88.021	1	0.000161588	96.82	1	0.000124262	100.04	3
A0A6J1S3K9	461	K	Citrate synthase OS=Frankliniella occidentalis OX=133901 GN=LOC113204726 PE=3 SV=1	LOC113204726	2	3.84	13	1	SMSTDGLMK(1)LVK	1.43482e-07	135.99	1	6.02284e-06	121.02	1	1.23501e-06	124.42	3
A0A6J1S3K9	141	K	Citrate synthase OS=Frankliniella occidentalis OX=133901 GN=LOC113204726 PE=3 SV=1	LOC113204726	2	0.19013	9	1	ALSK(1)EWVNR	9.31277e-05	120.15	1	0.000176043	113.66	1	9.36389e-06	137.13	3
A0A6J1S3K9	193	K	Citrate synthase OS=Frankliniella occidentalis OX=133901 GN=LOC113204726 PE=3 SV=1	LOC113204726	2	-0.22321	7	1	AYSEGVHK(1)SK	0.000422071	91.549	1	9.22096e-09	150.04	1	0.00018168	99.283	3
A0A6J1S3K9	368	K	Citrate synthase OS=Frankliniella occidentalis OX=133901 GN=LOC113204726 PE=3 SV=1	LOC113204726	3	-0.047522	5	1	EFAQK(1)HLPNDPLFK	0.000562503	66.246	1	6.42443e-05	88.282	1	8.95972e-05	84.753	3
A0A6J1S3K9	185	K	Citrate synthase OS=Frankliniella occidentalis OX=133901 GN=LOC113204726 PE=3 SV=1	LOC113204726	3	0.032678	9	1	FLK(1)AYSEGVHK	0.000115553	90.306	1	2.00948e-05	105.46	1	0.000343145	78.342	3
A0A6J1S3K9	105	K	Citrate synthase OS=Frankliniella occidentalis OX=133901 GN=LOC113204726 PE=3 SV=1	LOC113204726	2	-1.1523	3	1	GYSIPECQK(1)LLPK	0.000155115	94.122	1	0.00138566	72.705	1	1.51693e-05	116.71	3
A0A6J1S3K9	395	K	Citrate synthase OS=Frankliniella occidentalis OX=133901 GN=LOC113204726 PE=3 SV=1	LOC113204726	2	-0.18973	5	1	IVPPILMETGK(1)VK	0.00833003	57.434	1	0.0101998	55.196	1	0.00106576	74.987	3
A0A6J1S3K9	42	K	Citrate synthase OS=Frankliniella occidentalis OX=133901 GN=LOC113204726 PE=3 SV=1	LOC113204726	2	-0.25395	4		K(1)IPAEQER			1	0.0233589	61.962	1	0.0177682	66.692	2
A0A6J1S3K9	224	K	Citrate synthase OS=Frankliniella occidentalis OX=133901 GN=LOC113204726 PE=3 SV=1	LOC113204726	2	0.39231	6	1	NSFK(1)DGK	0.0157912	84.498	1	0.0169816	81.296	1	0.0149374	86.794	3
A0A6J1S3K9	339	K	Citrate synthase OS=Frankliniella occidentalis OX=133901 GN=LOC113204726 PE=3 SV=1	LOC113204726	3	0.68435	9	1	TLK(1)GGQVVPGYGHAVLR	3.68352e-09	128.82	1	1.34883e-06	99.069	1	6.76714e-07	103.88	3
A0A6J1S3M1	394	K	bifunctional coenzyme A synthase OS=Frankliniella occidentalis OX=133901 GN=LOC113203356 PE=3 SV=1	LOC113203356	2	1.4395	1		VLGSLVFGDK(1)EK						1	1.27979e-06	123.95	1
A0A6J1S3N0	119	K	bilin-binding protein-like OS=Frankliniella occidentalis OX=133901 GN=LOC113203361 PE=4 SV=1	LOC113203361	2	-1.9943	4	1	AEGSNK(1)YTDIYK	0.00163935	73.927	1	0.000542006	82.85	1	0.00316956	66.004	3
A0A6J1S3N0	125	K	bilin-binding protein-like OS=Frankliniella occidentalis OX=133901 GN=LOC113203361 PE=4 SV=1	LOC113203361	2	1.156	1		YTDIYK(1)QAIIASDYK			1	8.52152e-10	141.55				1
A0A6J1S3N0	70	K	bilin-binding protein-like OS=Frankliniella occidentalis OX=133901 GN=LOC113203361 PE=4 SV=1	LOC113203361	2	-1.2633	3	1	DDK(1)IEEIVLSSR	0.0104227	57.164	1	0.0297048	46.378	1	0.0124734	55.04	3
A0A6J1S3N0	67	K	bilin-binding protein-like OS=Frankliniella occidentalis OX=133901 GN=LOC113203361 PE=4 SV=1	LOC113203361	2	0.2214	1		INFPAYAK(1)DDK						1	0.00157607	76.326	1
A0A6J1S9B3	195	K	protein alan shepard isoform X4 OS=Frankliniella occidentalis OX=133901 GN=LOC113204762 PE=4 SV=1	LOC113204762	2	-0.67017	2		DPQGQSK(1)GVGFAR			1	8.32966e-05	102.5	1	0.00200843	68.262	2
A0A6J1S3R3	131	K	glutathione S-transferase-like OS=Frankliniella occidentalis OX=133901 GN=LOC113203382 PE=4 SV=1	LOC113203382	2	0.50074	5	1	DQVTFYLK(1)K	0.000763526	99.815	1	0.000763526	99.815	1	0.000863676	98.044	3
A0A6J1S3R3	132	K	glutathione S-transferase-like OS=Frankliniella occidentalis OX=133901 GN=LOC113203382 PE=4 SV=1	LOC113203382	2	-0.099571	4	1	K(1)FEQIVK	0.0148078	93.143	1	0.0199943	81.296	1	0.0194882	82.452	3
A0A6J1S3R3	120	K	glutathione S-transferase-like OS=Frankliniella occidentalis OX=133901 GN=LOC113203382 PE=4 SV=1	LOC113203382	3	-0.59607	3	0.5	EK(0.5)DLK(0.5)DQVTFYLK	0.000199149	83.204	0.5	0.0255402	44.511				2
A0A6J1S3R3	123	K	glutathione S-transferase-like OS=Frankliniella occidentalis OX=133901 GN=LOC113203382 PE=4 SV=1	LOC113203382	3	-0.59607	3	0.5	EK(0.5)DLK(0.5)DQVTFYLK	0.000199149	83.204	0.5	0.0255402	44.511				2
A0A6J1S3R3	138	K	glutathione S-transferase-like OS=Frankliniella occidentalis OX=133901 GN=LOC113203382 PE=4 SV=1	LOC113203382	2	-0.60983	3		FEQIVK(1)DNNGFLVNGK			1	1.07306e-10	144.29	0.998201	0.00019051	76.341	2
A0A6J1S3R3	184	K	glutathione S-transferase-like OS=Frankliniella occidentalis OX=133901 GN=LOC113203382 PE=4 SV=1	LOC113203382	2	0.29688	4	1	K(1)VEATPAIASYIAK	7.78117e-05	96.673	1	6.57181e-07	123.29	1	3.44092e-05	104.95	3
A0A6J1S3R3	197	K	glutathione S-transferase-like OS=Frankliniella occidentalis OX=133901 GN=LOC113203382 PE=4 SV=1	LOC113203382	3	-0.098534	10	1	VEATPAIASYIAK(1)R	8.3953e-12	117.48	1	4.41588e-08	134.56	1	5.39818e-08	131.06	3
A0A6J1S3R3	44	K	glutathione S-transferase-like OS=Frankliniella occidentalis OX=133901 GN=LOC113203382 PE=4 SV=1	LOC113203382	2	-0.024277	7	1	WAESK(1)SK	0.024838	69.198	1	0.0270743	66.073	1	0.0435999	55.531	3
A0A6J1S3R3	39	K	glutathione S-transferase-like OS=Frankliniella occidentalis OX=133901 GN=LOC113203382 PE=4 SV=1	LOC113203382	2	-0.11756	7	1	YDDAK(1)WAESK	5.2816e-05	107.03	1	1.37209e-05	117.09	1	0.000104683	103.91	3
A0A6J1S3R3	74	K	glutathione S-transferase-like OS=Frankliniella occidentalis OX=133901 GN=LOC113203382 PE=4 SV=1	LOC113203382	2	0.29574	9	1	YLAK(1)QVGLSGK	3.41433e-07	131.83	1	2.40549e-09	145.91	1	7.84301e-07	124.42	3
A0A6J1S3S9	362	K	Eukaryotic translation initiation factor 3 subunit L OS=Frankliniella occidentalis OX=133901 GN=LOC113203394 PE=3 SV=1	LOC113203394	2	-1.8229	2	1	EK(1)NYTEK	0.0490254	52.403				1	0.024838	69.198	2
A0A6J1S3S9	422	K	Eukaryotic translation initiation factor 3 subunit L OS=Frankliniella occidentalis OX=133901 GN=LOC113203394 PE=3 SV=1	LOC113203394	3	-0.42308	2		HQTQVFMDEVK(1)QQK			1	2.86382e-05	93.237	1	3.73866e-06	111.66	2
A0A6J1S3S9	425	K	Eukaryotic translation initiation factor 3 subunit L OS=Frankliniella occidentalis OX=133901 GN=LOC113203394 PE=3 SV=1	LOC113203394	2	0.59761	1	1	QQK(1)MLPTIR	0.00607996	70.552							1
A0A6J1S3S9	460	K	Eukaryotic translation initiation factor 3 subunit L OS=Frankliniella occidentalis OX=133901 GN=LOC113203394 PE=3 SV=1	LOC113203394	2	0.18363	3	1	SSGDSSK(1)WDLNK	0.000219552	92.906	1	0.00126024	75.89	1	0.000277683	91.093	3
A0A6J1S3S9	270	K	Eukaryotic translation initiation factor 3 subunit L OS=Frankliniella occidentalis OX=133901 GN=LOC113203394 PE=3 SV=1	LOC113203394	2	1.4931	1		VLENIELNK(1)K						1	0.00153517	79.23	1
A0A6J1S3S9	44	K	Eukaryotic translation initiation factor 3 subunit L OS=Frankliniella occidentalis OX=133901 GN=LOC113203394 PE=3 SV=1	LOC113203394	2	0.1405	3	1	VPDVVK(1)K	0.03027	67.981	1	0.0274374	71.342	1	0.0241502	75.243	3
A0A6J1S3U0	198	K	60S ribosomal protein L10 OS=Frankliniella occidentalis OX=133901 GN=LOC113204787 PE=4 SV=1	LOC113204787	3	-1.8203	5	1	ADGTLTNDGVNVK(1)YMPQHGPLAAWK	4.36706e-13	116.45	1	6.35646e-21	137.64	1	6.75116e-10	102.45	3
A0A6J1S3U0	210	K	60S ribosomal protein L10 OS=Frankliniella occidentalis OX=133901 GN=LOC113204787 PE=4 SV=1	LOC113204787	3	-0.3424	4	1	YMPQHGPLAAWK(1)K	1.24961e-06	125.54	1	0.00728131	48.568	1	0.00357099	56.205	3
A0A6J1S3U0	121	K	60S ribosomal protein L10 OS=Frankliniella occidentalis OX=133901 GN=LOC113204787 PE=4 SV=1	LOC113204787	2	-0.39927	5	1	GAFGK(1)PLGTVAR	0.00254053	69.261	1	0.00385563	63.966	1	0.000411811	86.911	3
A0A6J1S3U0	74	K	60S ribosomal protein L10 OS=Frankliniella occidentalis OX=133901 GN=LOC113204787 PE=4 SV=1	LOC113204787	2	0.073864	4	1	ICCNK(1)YLVK	0.000226382	109.71	1	0.000197883	111.95	1	9.31277e-05	120.15	3
A0A6J1S3U0	78	K	60S ribosomal protein L10 OS=Frankliniella occidentalis OX=133901 GN=LOC113204787 PE=4 SV=1	LOC113204787	2	-0.079121	6	1	YLVK(1)NCGK	0.0085522	79.116	1	0.0106319	75.109	1	0.00846433	79.469	3
A0A6J1S3U0	38	K	60S ribosomal protein L10 OS=Frankliniella occidentalis OX=133901 GN=LOC113204787 PE=4 SV=1	LOC113204787	2	-0.20342	9	1	IFDLGK(1)K	0.00502704	119.57	1	0.00431607	121.29	1	0.0143874	94.262	3
A0A6J1S3U0	101	K	60S ribosomal protein L10 OS=Frankliniella occidentalis OX=133901 GN=LOC113204787 PE=4 SV=1	LOC113204787	2	-1.3952	3	1	INK(1)MLSCAGADR	0.00420636	63.602	1	0.00045531	85.554	1	0.000239143	92.295	3
A0A6J1S3U0	185	K	60S ribosomal protein L10 OS=Frankliniella occidentalis OX=133901 GN=LOC113204787 PE=4 SV=1	LOC113204787	2	0.8585	3		LK(1)ADGTLTNDGVNVK			1	5.88789e-07	121.99	1	1.415e-05	87.647	2
A0A6J1S3U0	82	K	60S ribosomal protein L10 OS=Frankliniella occidentalis OX=133901 GN=LOC113204787 PE=4 SV=1	LOC113204787	3	-0.30173	5	1	NCGK(1)DQFHIR	0.00153113	68.657	1	0.00153113	68.657	1	0.00146525	69.275	3
A0A6J1S3U0	164	K	60S ribosomal protein L10 OS=Frankliniella occidentalis OX=133901 GN=LOC113204787 PE=4 SV=1	LOC113204787	2	0.0154	5	1	QK(1)IYVSK	0.0149229	86.833	1	0.0173784	80.229	1	0.0185939	77.923	3
A0A6J1S3U0	175	K	60S ribosomal protein L10 OS=Frankliniella occidentalis OX=133901 GN=LOC113204787 PE=4 SV=1	LOC113204787	3	0.047173	8	1	WGFTK(1)YDREDYEK	0.00244369	76.679	1	0.00799883	70.256	1	0.000203266	82.85	3
A0A6J1S3U0	183	K	60S ribosomal protein L10 OS=Frankliniella occidentalis OX=133901 GN=LOC113204787 PE=4 SV=1	LOC113204787	3	-0.20316	4	1	YDREDYEK(1)LK	0.00289486	64.82	1	0.0172462	46.352	1	0.00824591	55.314	3
A0A6J1S3U0	145	K	60S ribosomal protein L10 OS=Frankliniella occidentalis OX=133901 GN=LOC113204787 PE=4 SV=1	LOC113204787	2	0.039558	6	1	YK(1)AQVIEALR	0.00042781	91.469	1	1.70549e-05	115.57	1	0.000127623	102.53	3
A0A6J1S9G6	313	K	gelsolin, cytoplasmic-like isoform X3 OS=Frankliniella occidentalis OX=133901 GN=LOC113204798 PE=4 SV=1	LOC113204798	2	0.36665	1		NEK(1)VQAMNR						1	0.0202941	54.982	1
A0A6J1S9G6	26	K	gelsolin, cytoplasmic-like isoform X3 OS=Frankliniella occidentalis OX=133901 GN=LOC113204798 PE=4 SV=1	LOC113204798	2	-0.69337	3	1	VENFDLK(1)R	0.0167211	68.371	1	0.0118244	76.221	1	0.00517242	97.431	3
A0A6J1S9G6	448	K	gelsolin, cytoplasmic-like isoform X3 OS=Frankliniella occidentalis OX=133901 GN=LOC113204798 PE=4 SV=1	LOC113204798	2	0.42732	3	1	YDAQAGGK(1)ER	3.51213e-07	133.42	1	2.22175e-05	113.22	1	0.00580414	65.179	3
A0A6J1S3X4	170	K	coactosin-like protein isoform X2 OS=Frankliniella occidentalis OX=133901 GN=LOC113204810 PE=4 SV=1	LOC113204810	2	0.44268	1		GLVK(1)DIIK			1	0.00505579	93.143				1
A0A6J1S3X4	166	K	coactosin-like protein isoform X2 OS=Frankliniella occidentalis OX=133901 GN=LOC113204810 PE=4 SV=1	LOC113204810	2	0.64864	3	1	MTIDK(1)GLVK	0.00504652	73.233	1	0.000855639	95.502	1	0.0021937	83.948	3
A0A6J1S3X5	349	K	flotillin-1 OS=Frankliniella occidentalis OX=133901 GN=LOC113203415 PE=3 SV=1	LOC113203415	2	-1.5453	1		ADAWK(1)EYR						1	0.0319131	53.756	1
A0A6J1S3X5	193	K	flotillin-1 OS=Frankliniella occidentalis OX=133901 GN=LOC113203415 PE=3 SV=1	LOC113203415	2	-2.3045	1	1	DAQIK(1)EAIAEEER	0.0496569	46.68							1
A0A6J1S3X5	379	K	flotillin-1 OS=Frankliniella occidentalis OX=133901 GN=LOC113203415 PE=3 SV=1	LOC113203415	2	0.026449	3	1	VAAEVAAPLSQAK(1)K	0.000687425	77.192	1	0.000139727	91.812	1	0.000837538	75.96	3
A0A6J1S9I8	105	K	Superoxide dismutase [Cu-Zn] OS=Frankliniella occidentalis OX=133901 GN=LOC113204818 PE=3 SV=1	LOC113204818	3	-0.27588	4	1	GDVSTGCAAAGGHFNPEGK(1)K	1.14101e-07	98.443	1	6.15474e-08	102.98	1	9.88107e-10	108.71	3
A0A6J1S9I8	40	K	Superoxide dismutase [Cu-Zn] OS=Frankliniella occidentalis OX=133901 GN=LOC113204818 PE=3 SV=1	LOC113204818	2	0.15696	2		QYPDGTVK(1)R			1	0.0252558	54.066	1	0.0466344	46.001	2
A0A6J1S3Y5	100	K	Thioredoxin OS=Frankliniella occidentalis OX=133901 GN=LOC113203424 PE=3 SV=1	LOC113203424	2	0.33911	9	1	EK(1)VTQMK	0.0100824	92.187	1	0.0168003	81.784	1	0.0222677	72.789	3
A0A6J1S3Y5	98	K	Thioredoxin OS=Frankliniella occidentalis OX=133901 GN=LOC113203424 PE=3 SV=1	LOC113203424	2	-0.44753	4	1	VDSFSGASYDLLK(1)EK	2.13327e-06	118.21	1	1.48239e-07	128.71	1	5.57609e-06	109.79	3
A0A6J1S3Y5	6	K	Thioredoxin OS=Frankliniella occidentalis OX=133901 GN=LOC113203424 PE=3 SV=1	LOC113203424	2	-0.6403	2		VYQVK(1)NQSDLETK			1	1.59813e-17	180.09	1	0.00113753	74.475	2
A0A6J1S3Y9	203	K	CCT-epsilon OS=Frankliniella occidentalis OX=133901 GN=LOC113204820 PE=3 SV=1	LOC113204820	3	-3.4176	2		DFSHPQMPK(1)VLR			1	0.0234647	42.083	1	0.0234647	42.083	2
A0A6J1S3Y9	330	K	CCT-epsilon OS=Frankliniella occidentalis OX=133901 GN=LOC113204820 PE=3 SV=1	LOC113204820	2	0.32818	3	1	ELVFGTTK(1)ER	0.000529364	90.05	1	0.000473771	90.827	1	0.000529364	90.05	3
A0A6J1S3Y9	314	K	CCT-epsilon OS=Frankliniella occidentalis OX=133901 GN=LOC113204820 PE=3 SV=1	LOC113204820	3	-0.95858	2		FEELTAEK(1)LGSAGLVR			1	3.34008e-14	162.29	1	2.64547e-06	100.4	2
A0A6J1S3Y9	464	K	CCT-epsilon OS=Frankliniella occidentalis OX=133901 GN=LOC113204820 PE=3 SV=1	LOC113204820	3	1.0178	2		GTADMK(1)TQHVIETLHSK			1	0.000532948	64.298	1	8.1803e-06	91.317	2
A0A6J1S3Y9	194	K	CCT-epsilon OS=Frankliniella occidentalis OX=133901 GN=LOC113204820 PE=3 SV=1	LOC113204820	3	-1.6582	3	1	GVIVDK(1)DFSHPQMPK	7.33911e-06	101.3	1	0.000281404	72.898	1	0.000514834	65.374	3
A0A6J1S3Y9	176	K	CCT-epsilon OS=Frankliniella occidentalis OX=133901 GN=LOC113204820 PE=3 SV=1	LOC113204820	2	0.40947	3	1	MEGK(1)VGGR	0.021812	56.432	1	0.043728	44.377	1	0.0128264	64.265	3
A0A6J1S3Y9	491	K	CCT-epsilon OS=Frankliniella occidentalis OX=133901 GN=LOC113204820 PE=3 SV=1	LOC113204820	2	0.80001	1		MILK(1)IDDIR			1	0.0290129	67.113				1
A0A6J1S3Y9	361	K	CCT-epsilon OS=Frankliniella occidentalis OX=133901 GN=LOC113204820 PE=3 SV=1	LOC113204820	2	0.27894	3	1	MIVDEAK(1)R	0.0159555	69.598	1	0.0168129	68.224	1	0.00968147	80.438	3
A0A6J1S3Y9	17	K	CCT-epsilon OS=Frankliniella occidentalis OX=133901 GN=LOC113204820 PE=3 SV=1	LOC113204820	2	0.39067	3	1	SSLGPK(1)GLDK	0.00309924	73.499	1	0.00693592	63.624	1	0.00123159	80.24	3
A0A6J1S3Y9	138	K	CCT-epsilon OS=Frankliniella occidentalis OX=133901 GN=LOC113204820 PE=3 SV=1	LOC113204820	2	2.8512	3	1	TAMTTLGSK(1)IVNK	0.000460854	80.96	1	0.00234008	65.895	1	0.000351693	85.536	3
A0A6J1S511	90	K	caprin homolog isoform X2 OS=Frankliniella occidentalis OX=133901 GN=LOC113204703 PE=3 SV=1	LOC113204703	2	0.78257	1		QFNSISADNAK(1)AAK						1	0.0162371	53.038	1
A0A6J1S430	130	K	uncharacterized protein LOC113204431 OS=Frankliniella occidentalis OX=133901 GN=LOC113204431 PE=4 SV=1	LOC113204431	2	-1.0449	2	1	HEVSTDFAK(1)K	1.66294e-08	131.83				1	3.84153e-07	122.69	2
A0A6J1S433	2517	K	RanBP-type and C3HC4-type zinc finger-containing protein 1 OS=Frankliniella occidentalis OX=133901 GN=LOC113204845 PE=3 SV=1	LOC113204845	2	0.17958	1	1	EPAQLK(1)QLLK	0.0446681	43.651							1
A0A6J1SBD0	1230	K	DNA polymerase zeta catalytic subunit OS=Frankliniella occidentalis OX=133901 GN=LOC113204847 PE=3 SV=1	LOC113204847	2	-4.2805	1		RK(0.985)K(0.015)PSHQMALK			0.984925	0.0387246	41.164				1
A0A6J1S487	225	K	WD repeat domain phosphoinositide-interacting protein 2 OS=Frankliniella occidentalis OX=133901 GN=LOC113204877 PE=3 SV=1	LOC113204877	2	1.7598	1	1	IATASEK(1)GTVIR	0.000177935	95.417							1
A0A6J1S495	563	K	eukaryotic peptide chain release factor GTP-binding subunit ERF3A OS=Frankliniella occidentalis OX=133901 GN=LOC113204880 PE=3 SV=1	LOC113204880	2	-1.1381	3	1	DEGK(1)TIAIGK	0.0153918	56.548	1	0.0181999	54.198	1	0.00390196	71.03	3
A0A6J1S495	569	K	eukaryotic peptide chain release factor GTP-binding subunit ERF3A OS=Frankliniella occidentalis OX=133901 GN=LOC113204880 PE=3 SV=1	LOC113204880	2	0.86159	3	1	TIAIGK(1)VLK	0.00221503	83.783	1	0.0043965	74.92	1	0.00705707	68.016	3
A0A6J1S495	317	K	eukaryotic peptide chain release factor GTP-binding subunit ERF3A OS=Frankliniella occidentalis OX=133901 GN=LOC113204880 PE=3 SV=1	LOC113204880	2	0.082444	2		DK(1)ILPYLR			1	0.00466622	95.531	1	0.00423595	98.523	2
A0A6J1S495	290	K	eukaryotic peptide chain release factor GTP-binding subunit ERF3A OS=Frankliniella occidentalis OX=133901 GN=LOC113204880 PE=3 SV=1	LOC113204880	3	-0.40682	2	1	TAGVK(1)HLVVLINK	1.44254e-05	107.09				1	0.016629	41.242	2
A0A6J1S495	185	K	eukaryotic peptide chain release factor GTP-binding subunit ERF3A OS=Frankliniella occidentalis OX=133901 GN=LOC113204880 PE=3 SV=1	LOC113204880	2	-0.68326	1		TLEK(1)YER						1	0.0324432	61.962	1
A0A6J1S499	63	K	NECAP-like protein CG9132 OS=Frankliniella occidentalis OX=133901 GN=LOC113204883 PE=3 SV=1	LOC113204883	2	0.1852	1		LEDK(1)NGELFAK						1	0.00166329	81.799	1
A0A6J1S4A0	213	K	probable maltase OS=Frankliniella occidentalis OX=133901 GN=LOC113203224 PE=4 SV=1	LOC113203224	2	1.9184	2	1	ELLTDMK(1)AR	0.000469267	103.55				1	0.00468447	74.173	2
A0A6J1S4A0	124	K	probable maltase OS=Frankliniella occidentalis OX=133901 GN=LOC113203224 PE=4 SV=1	LOC113203224	2	-2.2195	1		K(1)AQWWER						1	0.0185621	84.568	1
A0A6J1S4A0	142	K	probable maltase OS=Frankliniella occidentalis OX=133901 GN=LOC113203224 PE=4 SV=1	LOC113203224	2	0.13531	3	1	SFK(1)DGSR	0.0471961	60.478	1	0.0324432	61.962	1	0.0401118	64.265	3
A0A6J1S4A6	247	K	Adenylosuccinate synthetase OS=Frankliniella occidentalis OX=133901 GN=LOC113203231 PE=3 SV=1	LOC113203231	2	1.461	2		VAVAYK(1)K			1	0.0366633	62.714	1	0.0405978	60.788	2
A0A6J1S4E3	90	K	NPC intracellular cholesterol transporter 2-like OS=Frankliniella occidentalis OX=133901 GN=LOC113204537 PE=3 SV=1	LOC113204537	2	0.23419	2	1	FTPDK(1)DIK	0.0373808	50.04				1	0.0337883	52.482	2
A0A6J1S4E3	96	K	NPC intracellular cholesterol transporter 2-like OS=Frankliniella occidentalis OX=133901 GN=LOC113204537 PE=3 SV=1	LOC113204537	2	-0.77143	3	1	TLK(1)NEVNAK	0.0453397	44.318	1	0.0338056	47.706	1	0.0134552	60.398	3
A0A6J1S4H8	118	K	glutathione S-transferase-like OS=Frankliniella occidentalis OX=133901 GN=LOC113204811 PE=4 SV=1	LOC113204811	2	0.72803	5	1	AAK(1)EVLLK	0.00218047	113.71	1	0.00293457	107.57	1	0.00239267	111.95	3
A0A6J1S4H8	141	K	glutathione S-transferase-like OS=Frankliniella occidentalis OX=133901 GN=LOC113204811 PE=4 SV=1	LOC113204811	2	0.62444	6	1	ENK(1)GFLVNGK	0.00467352	68.657	1	0.00145524	78.556	1	0.00020222	98.048	3
A0A6J1S4H8	138	K	glutathione S-transferase-like OS=Frankliniella occidentalis OX=133901 GN=LOC113204811 PE=4 SV=1	LOC113204811	2	-3.1507	3	1	FQQIVK(1)ENK	0.00225731	83.456	1	0.0166244	57.888	1	0.0424783	45.158	3
A0A6J1S4H8	115	K	glutathione S-transferase-like OS=Frankliniella occidentalis OX=133901 GN=LOC113204811 PE=4 SV=1	LOC113204811	2	-3.3268	3	1	ISEWYYDPIPESK(1)AAK	3.84017e-06	105.17	1	3.75346e-08	124.5	1	5.60078e-07	116	3
A0A6J1S4H8	184	K	glutathione S-transferase-like OS=Frankliniella occidentalis OX=133901 GN=LOC113204811 PE=4 SV=1	LOC113204811	2	-0.59449	3	1	K(1)VESTPAIAK	0.05068	54.259	1	0.0314928	61.344	1	0.0100624	70.942	3
A0A6J1S4H8	193	K	glutathione S-transferase-like OS=Frankliniella occidentalis OX=133901 GN=LOC113204811 PE=4 SV=1	LOC113204811	2	2.2824	4	1	VESTPAIAK(1)YIAK	4.2834e-05	93.228	0.999998	0.000857209	65.895	1	0.00138566	72.705	3
A0A6J1S4H8	210	K	glutathione S-transferase-like OS=Frankliniella occidentalis OX=133901 GN=LOC113204811 PE=4 SV=1	LOC113204811	3	-2.3614	1	1	WRDPDFK(1)YTLK	0.00679726	56.087							1
A0A6J1S4H8	164	K	glutathione S-transferase-like OS=Frankliniella occidentalis OX=133901 GN=LOC113204811 PE=4 SV=1	LOC113204811	2	-1.3122	5	1	YFK(1)DLYGR	0.00822266	80.438	1	0.000672937	129.47	1	0.0053773	91.853	3
A0A6J1S4M3	316	K	reticulon-4-interacting protein 1 homolog, mitochondrial OS=Frankliniella occidentalis OX=133901 GN=LOC113203310 PE=3 SV=1	LOC113203310	2	4.1249	1		EWSNAK(1)YITLR			1	0.000181616	95.094				1
A0A6J1S4N5	35	K	Complex I-B15 OS=Frankliniella occidentalis OX=133901 GN=LOC113204609 PE=3 SV=1	LOC113204609	2	-0.30429	2		EFLIK(1)EK			1	0.0063915	113.5	1	0.0110344	98.418	2
A0A6J1S4N5	37	K	Complex I-B15 OS=Frankliniella occidentalis OX=133901 GN=LOC113204609 PE=3 SV=1	LOC113204609	2	0.547	6	1	EK(1)SNPFK	0.015057	86.472	1	0.0164703	82.671	1	0.02055	75.189	3
A0A6J1S4N7	204	K	Signal recognition particle receptor subunit beta OS=Frankliniella occidentalis OX=133901 GN=LOC113203323 PE=3 SV=1	LOC113203323	2	-0.37195	1		DK(1)QLDSIADK						1	0.00563657	65.695	1
A0A6J1S4N7	108	K	Signal recognition particle receptor subunit beta OS=Frankliniella occidentalis OX=133901 GN=LOC113203323 PE=3 SV=1	LOC113203323	3	2.2787	1		GLLK(1)IIDIPGHER						1	0.000797728	65.219	1
A0A6J1S4N7	188	K	Signal recognition particle receptor subunit beta OS=Frankliniella occidentalis OX=133901 GN=LOC113203323 PE=3 SV=1	LOC113203323	2	2.5245	2		GSSLLK(1)TNLER			1	2.79955e-05	108.98	1	1.06028e-05	117.86	2
A0A6J1S4P1	127	K	probable cytochrome P450 6a14 OS=Frankliniella occidentalis OX=133901 GN=LOC113203596 PE=3 SV=1	LOC113203596	4	-0.042729	2	1	GLPSHEHDPLSQHLFNLSGTK(1)WR	0.00010861	64.589	1	0.000341818	61.985				2
F5CAR1	141	K	Cytochrome P450 OS=Frankliniella occidentalis OX=133901 GN=CYP6EC1 PE=2 SV=1	CYP6EC1	2	0.011981	3	1	LSPSFTSGK(1)LK	0.00516378	63.944	1	0.0104417	59.198	1	0.020279	50.354	3
A0A6J1S4R5	355	K	Pyruvate dehydrogenase E1 component subunit beta OS=Frankliniella occidentalis OX=133901 GN=LOC113204862 PE=4 SV=1	LOC113204862	2	0.38211	6	1	AEDIVVAVK(1)K	0.00101902	85.355	1	0.00101902	85.355	1	0.00101902	85.355	3
A0A6J1S4R5	356	K	Pyruvate dehydrogenase E1 component subunit beta OS=Frankliniella occidentalis OX=133901 GN=LOC113204862 PE=4 SV=1	LOC113204862	2	-0.06946	3	1	K(1)VLGAAPK	0.0136789	73.248	1	0.0147686	71.501				2
A0A6J1S4R5	189	K	Pyruvate dehydrogenase E1 component subunit beta OS=Frankliniella occidentalis OX=133901 GN=LOC113204862 PE=4 SV=1	LOC113204862	2	0.030412	5	1	GLLK(1)AAIR	0.0144081	67.981	1	0.0123201	71.922	1	0.00846433	79.469	3
A0A6J1S4R5	140	K	Pyruvate dehydrogenase E1 component subunit beta OS=Frankliniella occidentalis OX=133901 GN=LOC113204862 PE=4 SV=1	LOC113204862	2	-0.23626	5	1	IK(1)VPIVFR	0.00399658	100.19	1	0.00434019	97.798	1	0.00274661	109.01	3
A0A6J1S4R5	185	K	Pyruvate dehydrogenase E1 component subunit beta OS=Frankliniella occidentalis OX=133901 GN=LOC113204862 PE=4 SV=1	LOC113204862	2	-0.40652	4	1	VISPYNSEDCK(1)GLLK	2.07008e-07	125.22	1	0.000770283	73.834	1	2.51966e-05	100.11	3
A0A6J1S4R7	94	K	bilin-binding protein-like OS=Frankliniella occidentalis OX=133901 GN=LOC113203340 PE=4 SV=1	LOC113203340	2	0.17763	1		CGK(1)FVFPTYAK			1	0.00254798	72.62				1
A0A6J1S4R7	102	K	bilin-binding protein-like OS=Frankliniella occidentalis OX=133901 GN=LOC113203340 PE=4 SV=1	LOC113203340	2	-0.65788	3	1	FVFPTYAK(1)DDK	0.00193383	74.962	1	8.55426e-06	118.9	1	3.73966e-06	110.08	3
A0A6J1SAD0	170	K	Paxillin OS=Frankliniella occidentalis OX=133901 GN=LOC113205008 PE=4 SV=1	LOC113205008	2	0.98694	3	1	DCK(1)EAVK	0.0149374	86.794	1	0.00833175	107.9	1	0.0121053	94.662	3
A0A6J1SAD0	27	K	Paxillin OS=Frankliniella occidentalis OX=133901 GN=LOC113205008 PE=4 SV=1	LOC113205008	3	0.24648	5	1	GCCHACEK(1)PIVGQVITALGK	1.10107e-05	81.016	1	4.09819e-06	89.011	1	1.4437e-07	93.776	3
A0A6J1SAD0	176	K	Paxillin OS=Frankliniella occidentalis OX=133901 GN=LOC113205008 PE=4 SV=1	LOC113205008	3	-0.49803	1		GK(1)SFYAMEGKPVCPK			0.999902	0.0144841	44.44				1
A0A6J1SAD0	112	K	Paxillin OS=Frankliniella occidentalis OX=133901 GN=LOC113205008 PE=4 SV=1	LOC113205008	4	-0.4738	2		TWHTEHFFCAQCGK(1)QFGEDGFHER			1	5.39748e-21	144.5	1	6.80116e-13	116.35	2
A0A6J1S4S9	899	K	Presequence protease, mitochondrial OS=Frankliniella occidentalis OX=133901 GN=LOC113204645 PE=3 SV=1	LOC113204645	2	-2.6274	1		ATNVVAAYK(1)EAR						1	0.0384169	52.576	1
A0A6J1S4S9	710	K	Presequence protease, mitochondrial OS=Frankliniella occidentalis OX=133901 GN=LOC113204645 PE=3 SV=1	LOC113204645	3	0.20283	1	1	FEK(1)ESNHYSSSVLR	0.0146961	41.227							1
A0A6J1S4S9	678	K	Presequence protease, mitochondrial OS=Frankliniella occidentalis OX=133901 GN=LOC113204645 PE=3 SV=1	LOC113204645	2	0.73479	1	1	IK(1)TIATK	0.0508588	51.346							1
A0A6J1S4S9	367	K	Presequence protease, mitochondrial OS=Frankliniella occidentalis OX=133901 GN=LOC113204645 PE=3 SV=1	LOC113204645	2	1.0947	2	1	LNSIK(1)SK	0.0165517	82.452	1	0.0157912	84.498				2
A0A6J1S4T8	354	K	muscle LIM protein Mlp84B-like OS=Frankliniella occidentalis OX=133901 GN=LOC113203353 PE=3 SV=1	LOC113203353	2	0.038581	1		AQEGK(1)GCPR			1	0.000114308	118.5				1
A0A6J1S4T8	100	K	muscle LIM protein Mlp84B-like OS=Frankliniella occidentalis OX=133901 GN=LOC113203353 PE=3 SV=1	LOC113203353	2	-0.19945	3	1	DIYCK(1)GCYGK	0.00130972	79.148	1	0.00130972	79.148	1	0.0005222	90.15	3
A0A6J1S4T8	76	K	muscle LIM protein Mlp84B-like OS=Frankliniella occidentalis OX=133901 GN=LOC113203353 PE=3 SV=1	LOC113203353	2	-0.67968	3	1	ECFK(1)CGDCAK	0.00118316	80.916	1	2.81299e-05	110.53	1	0.000115569	103.26	3
A0A6J1S4T8	153	K	muscle LIM protein Mlp84B-like OS=Frankliniella occidentalis OX=133901 GN=LOC113203353 PE=3 SV=1	LOC113203353	2	-0.31838	1	1	IQAPK(1)GEGCPR	0.0129578	56.936							1
A0A6J1S4T8	173	K	muscle LIM protein Mlp84B-like OS=Frankliniella occidentalis OX=133901 GN=LOC113203353 PE=3 SV=1	LOC113203353	2	0.82671	5	1	VYAAEQVLAK(1)GR	6.55467e-07	130.56	1	3.65959e-12	153.54	1	5.87493e-09	138.45	3
A0A6J1S4V0	417	K	Mitogen-activated protein kinase kinase kinase OS=Frankliniella occidentalis OX=133901 GN=LOC113204655 PE=3 SV=1	LOC113204655	2	0.024634	1	1	K(1)GSLSSLK	0.0155453	70.256							1
A0A6J1S4Z3	413	K	(S)-3-amino-2-methylpropionate transaminase OS=Frankliniella occidentalis OX=133901 GN=LOC113205046 PE=3 SV=1	LOC113205046	2	0.40828	3	1	AAGDVLYK(1)GLR	0.000132314	99.343	1	0.000538395	86.344	1	2.76587e-05	109.16	3
A0A6J1S4Z3	136	K	(S)-3-amino-2-methylpropionate transaminase OS=Frankliniella occidentalis OX=133901 GN=LOC113205046 PE=3 SV=1	LOC113205046	3	0.7127	1		TLVNRPALGVFPGQDFPK(1)R			1	0.00385242	53.037				1
A0A6J1S4Z3	118	K	(S)-3-amino-2-methylpropionate transaminase OS=Frankliniella occidentalis OX=133901 GN=LOC113205046 PE=3 SV=1	LOC113205046	4	0.77431	1	1	VLDNPHNVK(1)TLVNRPALGVFPGQDFPK	2.72486e-10	103.85							1
A0A6J1S503	68	K	venom carboxylesterase-6-like OS=Frankliniella occidentalis OX=133901 GN=LOC113204928 PE=4 SV=1	LOC113204928	2	-1.5366	1	1	WLTTK(1)AGR	0.0253309	58.23							1
A0A6J1S513	260	K	N-acetylgalactosamine kinase OS=Frankliniella occidentalis OX=133901 GN=LOC113204934 PE=3 SV=1	LOC113204934	2	0.62472	1	1	LASVILAK(1)K	0.00738935	91.867							1
A0A6J1S517	70	K	muscle-specific protein 20-like OS=Frankliniella occidentalis OX=133901 GN=LOC113203705 PE=3 SV=1	LOC113203705	3	-0.72859	2	1	TCYK(1)HPEWR	0.0181084	41.399	1	0.0181084	41.399				2
A0A6J1S525	170	K	trypsin-1-like OS=Frankliniella occidentalis OX=133901 GN=LOC113204716 PE=3 SV=1	LOC113204716	2	-0.23842	2		AQLNK(1)GVK			1	0.0468617	47.082	1	0.0468617	47.082	2
A0A6J1S525	248	K	trypsin-1-like OS=Frankliniella occidentalis OX=133901 GN=LOC113204716 PE=3 SV=1	LOC113204716	2	0.35764	2	1	EPNPLTDTNLCVGDLK(1)K	1.0898e-18	167.14	1	3.15735e-09	131.18				2
A0A6J1S525	187	K	trypsin-1-like OS=Frankliniella occidentalis OX=133901 GN=LOC113204716 PE=3 SV=1	LOC113204716	3	0.57697	1	1	GK(1)AILSGWGSTSQDGDHPVYPDK	0.000617849	58.952							1
A0A6J1S527	315	K	Arginine--tRNA ligase OS=Frankliniella occidentalis OX=133901 GN=LOC113203708 PE=3 SV=1	LOC113203708	2	-0.7418	2	1	FDEDPEFK(1)K	0.00229977	85.807	1	0.000863433	98.048				2
A0A6J1S527	499	K	Arginine--tRNA ligase OS=Frankliniella occidentalis OX=133901 GN=LOC113203708 PE=3 SV=1	LOC113203708	2	0.48325	1	1	LAALLDEGLK(1)R	0.000937992	80.834							1
A0A6J1S527	598	K	Arginine--tRNA ligase OS=Frankliniella occidentalis OX=133901 GN=LOC113203708 PE=3 SV=1	LOC113203708	3	0.91354	2		STPVSLDHEK(1)EWNLAK			1	0.0048185	48.899	1	3.66547e-07	108.63	2
A0A6J1S528	120	K	larval cuticle protein 65Ag1-like OS=Frankliniella occidentalis OX=133901 GN=LOC113204946 PE=4 SV=1	LOC113204946	2	2.0803	3	1	SLEFNAK(1)NYK	0.000754995	86.898	1	0.000258072	94.692	1	0.00020222	98.048	3
A0A6J1S548	70	K	ATP synthase subunit e, mitochondrial OS=Frankliniella occidentalis OX=133901 GN=LOC113203720 PE=3 SV=1	LOC113203720	2	-3.7963	3	1	LQK(1)AELADLEK	0.000162463	96.745	1	0.000575435	85.554	1	0.000423175	88.803	3
A0A6J1S555	14	K	NADH dehydrogenase [ubiquinone] 1 alpha subcomplex subunit 12 OS=Frankliniella occidentalis OX=133901 GN=LOC113203416 PE=3 SV=1	LOC113203416	3	-0.31729	3	1	AGNVVRPGSLADK(1)FQR	1.51432e-14	160.81	1	4.54659e-06	94.366				2
A0A6J1S555	109	K	NADH dehydrogenase [ubiquinone] 1 alpha subcomplex subunit 12 OS=Frankliniella occidentalis OX=133901 GN=LOC113203416 PE=3 SV=1	LOC113203416	2	-0.15082	2		LPSEDPTRPK(1)YK			1	8.06029e-05	90.614	1	4.96553e-05	93.345	2
A0A6J1S555	51	K	NADH dehydrogenase [ubiquinone] 1 alpha subcomplex subunit 12 OS=Frankliniella occidentalis OX=133901 GN=LOC113203416 PE=3 SV=1	LOC113203416	2	0.23408	6	1	LVGVDK(1)FGNK	0.000754995	86.898	1	0.000230617	96.342	1	0.000640655	88.495	3
A0A6J1S563	134	K	larval cuticle protein 65Ag1-like OS=Frankliniella occidentalis OX=133901 GN=LOC113204976 PE=4 SV=1	LOC113204976	3	0.045475	3	1	ALEYNAAHPEEDEEVSK(1)R	8.95076e-07	94.281	1	2.93924e-07	103.88	1	4.42767e-07	101.5	3
A0A6J1S563	54	K	larval cuticle protein 65Ag1-like OS=Frankliniella occidentalis OX=133901 GN=LOC113204976 PE=4 SV=1	LOC113204976	3	-0.80192	2		LASDVQPDGSFTYEYETENGIK(1)ADAR			1	2.4081e-35	193.88	1	2.68287e-13	115.55	2
A0A6J1S6J5	480	K	protein spartin isoform X2 OS=Frankliniella occidentalis OX=133901 GN=LOC113203738 PE=4 SV=1	LOC113203738	2	-1.529	1		LNPK(1)YIAK			1	0.0364053	50.703				1
A0A6J1S589	837	K	uncharacterized protein LOC113205113 OS=Frankliniella occidentalis OX=133901 GN=LOC113205113 PE=3 SV=1	LOC113205113	2	1.6165	3	1	TASGK(1)LQR	0.0110601	74.301	1	0.0152714	66.351	1	0.0152714	66.351	3
A0A6J1S5A2	279	K	Programmed cell death protein 4 OS=Frankliniella occidentalis OX=133901 GN=LOC113205125 PE=3 SV=1	LOC113205125	2	-2.7991	2	1	AETDNAK(1)QALSR	5.42072e-08	136.93	1	0.000695522	78.814				2
A0A6J1S5A2	292	K	Programmed cell death protein 4 OS=Frankliniella occidentalis OX=133901 GN=LOC113205125 PE=3 SV=1	LOC113205125	2	-0.22071	3	1	AETLLSIK(1)HGLVR	1.29202e-05	117.7	1	0.000105556	86.772	1	1.29247e-09	148.96	3
A0A6J1SAY4	250	K	Dynamin GTPase OS=Frankliniella occidentalis OX=133901 GN=LOC113205132 PE=3 SV=1	LOC113205132	2	1.5499	3	1	DIK(1)NALAAER	0.0275683	48.568	1	0.0153882	56.551	1	0.00518635	67.08	3
A0A6J1SAY4	326	K	Dynamin GTPase OS=Frankliniella occidentalis OX=133901 GN=LOC113205132 PE=3 SV=1	LOC113205132	2	-0.17956	2		HFQPNDPAIK(1)TK			1	5.30053e-09	139.78	1	8.46268e-07	128.54	2
A0A6J1SAY4	258	K	Dynamin GTPase OS=Frankliniella occidentalis OX=133901 GN=LOC113205132 PE=3 SV=1	LOC113205132	3	0.0099399	3	1	K(1)FFLSHPAYR	0.000473793	80.102	1	0.000370499	83.883	1	0.000457283	80.706	3
A0A6J1SAY4	91	K	Dynamin GTPase OS=Frankliniella occidentalis OX=133901 GN=LOC113205132 PE=3 SV=1	LOC113205132	2	-0.14532	3	1	K(1)FVDFDEVR	0.0249685	54.259	1	0.0291659	51.436	1	0.0249685	54.259	3
A0A6J1SAY4	601	K	Dynamin GTPase OS=Frankliniella occidentalis OX=133901 GN=LOC113205132 PE=3 SV=1	LOC113205132	2	-0.081622	1		NVYK(1)DYK						1	0.0484819	52.716	1
A0A6J1SAY4	88	K	Dynamin GTPase OS=Frankliniella occidentalis OX=133901 GN=LOC113205132 PE=3 SV=1	LOC113205132	4	0.26144	2	1	RPLILQLINSNSEHAEFLHCK(1)GK	3.8406e-15	130.83				1	4.33998e-05	72.916	2
A0A6J1SAY4	241	K	Dynamin GTPase OS=Frankliniella occidentalis OX=133901 GN=LOC113205132 PE=3 SV=1	LOC113205132	2	-1.1225	1		SQK(1)DIEGR						1	0.0410203	48.794	1
A0A6J1SAY4	447	K	Dynamin GTPase OS=Frankliniella occidentalis OX=133901 GN=LOC113205132 PE=3 SV=1	LOC113205132	2	0.34339	3	1	VCTDK(1)MNR	0.0126077	71.379	1	0.00800876	81.296	1	0.0126077	71.379	3
A0A6J1S5B5	309	K	UDP-glucuronosyltransferase 2B2-like OS=Frankliniella occidentalis OX=133901 GN=LOC113205003 PE=4 SV=1	LOC113205003	2	1.7112	1		AASLSK(1)GSR			1	0.0394529	51.445				1
A0A6J1S5B5	445	K	UDP-glucuronosyltransferase 2B2-like OS=Frankliniella occidentalis OX=133901 GN=LOC113205003 PE=4 SV=1	LOC113205003	2	0.42859	5	1	DQK(1)ETPVER	0.0067369	68.847	1	0.00220208	83.883	1	0.00333957	77.662	3
A0A6J1S5B5	347	K	UDP-glucuronosyltransferase 2B2-like OS=Frankliniella occidentalis OX=133901 GN=LOC113205003 PE=4 SV=1	LOC113205003	3	-1.7831	3	1	VAK(1)WLPQNDILAHPNIR	2.95998e-07	106.6	1	7.37998e-06	91.616	1	0.00324549	51.76	3
A0A6J1S5B9	525	K	Carboxylic ester hydrolase OS=Frankliniella occidentalis OX=133901 GN=LOC113204777 PE=3 SV=1	LOC113204777	2	1.0928	3	1	GANWTPQPK(1)TK	0.00722642	62.089	1	0.0279948	47.712	1	0.00304404	70.728	3
A0A6J1S5C0	191	K	Proteasome subunit alpha type OS=Frankliniella occidentalis OX=133901 GN=LOC113203455 PE=3 SV=1	LOC113203455	2	0.52272	1	1	DMTSDQLVK(1)EAAK	2.49106e-05	112.42							1
A0A6J1S5C0	205	K	Proteasome subunit alpha type OS=Frankliniella occidentalis OX=133901 GN=LOC113203455 PE=3 SV=1	LOC113203455	3	0.53856	1		IIYQVHDELK(1)DK						1	0.0143535	42.475	1
A0A6J1S5C0	182	K	Proteasome subunit alpha type OS=Frankliniella occidentalis OX=133901 GN=LOC113203455 PE=3 SV=1	LOC113203455	2	-2.7002	2	1	LTLK(1)DMTSDQLVK	0.00099623	75.483	1	0.000196558	92.039				2
A0A6J1S5C0	57	K	Proteasome subunit alpha type OS=Frankliniella occidentalis OX=133901 GN=LOC113203455 PE=3 SV=1	LOC113203455	2	-0.13522	3	1	LVTSK(1)LYEAGSNR	6.02835e-05	105.19	1	4.89479e-06	121.24	1	2.18815e-05	113.76	3
A0A6J1S5C0	110	K	Proteasome subunit alpha type OS=Frankliniella occidentalis OX=133901 GN=LOC113203455 PE=3 SV=1	LOC113203455	2	0.96709	2	1	SQYGTNIPLK(1)YLNER	1.21504e-07	130.29				1	4.07075e-06	113.47	2
A0A6J1S5C0	178	K	Proteasome subunit alpha type OS=Frankliniella occidentalis OX=133901 GN=LOC113203455 PE=3 SV=1	LOC113203455	2	-0.79789	4	1	TEIEK(1)LTLK	0.000894519	94.692	1	0.00717734	67.704	1	0.000352627	105.98	3
A0A6J1S5C0	237	K	Proteasome subunit alpha type OS=Frankliniella occidentalis OX=133901 GN=LOC113203455 PE=3 SV=1	LOC113203455	2	1.2923	1	1	VSDAVLQEAEK(1)SAK	1.34253e-12	153.7							1
A0A6J1S5C5	263	K	ADP/ATP translocase OS=Frankliniella occidentalis OX=133901 GN=LOC113203461 PE=3 SV=1	LOC113203461	2	0.35135	9	1	IAK(1)NEGTGAFFK	7.17613e-06	120.57	1	1.15764e-05	118.87	1	5.11469e-05	107.09	3
A0A6J1S5C5	148	K	ADP/ATP translocase OS=Frankliniella occidentalis OX=133901 GN=LOC113203461 PE=3 SV=1	LOC113203461	2	0.030787	16	1	LAADIGK(1)GDGR	8.48597e-05	103.43	1	2.28109e-05	111.63	1	0.000109036	101.35	3
A0A6J1S5C5	50	K	ADP/ATP translocase OS=Frankliniella occidentalis OX=133901 GN=LOC113203461 PE=3 SV=1	LOC113203461	3	-0.19395	9	1	LLLQVQAASTQIAADK(1)QYK	2.45826e-14	141.99	1	5.4033e-10	118.72	1	2.31323e-07	95.954	3
A0A6J1S5C5	53	K	ADP/ATP translocase OS=Frankliniella occidentalis OX=133901 GN=LOC113203461 PE=3 SV=1	LOC113203461	2	0.22729	10	1	QYK(1)GIVDCFVR	0.000210273	93.345	1	9.68407e-05	102.4	1	0.000227191	94.767	3
A0A6J1S5C5	162	K	ADP/ATP translocase OS=Frankliniella occidentalis OX=133901 GN=LOC113203461 PE=3 SV=1	LOC113203461	2	1.3912	22	1	QFNGLADCLK(1)K	7.22182e-05	108.9	1	1.93994e-05	114.86	1	1.93994e-05	114.86	3
A0A6J1S5C5	166	K	ADP/ATP translocase OS=Frankliniella occidentalis OX=133901 GN=LOC113203461 PE=3 SV=1	LOC113203461	2	-1.1109	27	1	TFK(1)SDGLIGMYR	1.23717e-05	117.2	1	5.57193e-05	106.67	1	1.43046e-05	116.24	3
A0A6J1S5E0	168	K	Peptidylprolyl isomerase OS=Frankliniella occidentalis OX=133901 GN=LOC113203473 PE=4 SV=1	LOC113203473	2	-1.1212	3	1	EEVSGYLK(1)K	0.00980857	64.711	1	0.0210191	56.916	1	0.018763	58.433	3
A0A6J1S5E0	154	K	Peptidylprolyl isomerase OS=Frankliniella occidentalis OX=133901 GN=LOC113203473 PE=4 SV=1	LOC113203473	2	1.8156	9	1	EIDSDK(1)DNQLSR	7.63142e-08	136.7	1	1.07497e-06	126.12	1	1.11431e-12	162.68	3
A0A6J1S5E0	46	K	Peptidylprolyl isomerase OS=Frankliniella occidentalis OX=133901 GN=LOC113203473 PE=4 SV=1	LOC113203473	2	-0.2791	1		IEMLTVPEGCSVK(1)SK			1	0.00484678	59.709				1
A0A6J1S5E0	48	K	Peptidylprolyl isomerase OS=Frankliniella occidentalis OX=133901 GN=LOC113203473 PE=4 SV=1	LOC113203473	3	0.1991	2		SK(1)NGDSLTMHYTGTLADGTK			1	0.000151303	71.853	1	1.10107e-05	81.016	2
A0A6J1S5F6	181	K	Isocitrate dehydrogenase [NAD] subunit, mitochondrial OS=Frankliniella occidentalis OX=133901 GN=LOC113203485 PE=3 SV=1	LOC113203485	3	-1.0099	2		EMTEGEYSALEHESVK(1)GVVECLK			1	7.63164e-12	115.54	1	4.35455e-07	90.475	2
A0A6J1S5F6	188	K	Isocitrate dehydrogenase [NAD] subunit, mitochondrial OS=Frankliniella occidentalis OX=133901 GN=LOC113203485 PE=3 SV=1	LOC113203485	2	0.9813	2	1	GVVECLK(1)VVTR	0.000745778	81.92	1	4.73293e-05	106.67				2
A0A6J1S5F6	352	K	Isocitrate dehydrogenase [NAD] subunit, mitochondrial OS=Frankliniella occidentalis OX=133901 GN=LOC113203485 PE=3 SV=1	LOC113203485	2	-0.6036	5	1	GAIDK(1)VLK	0.00498467	93.429	1	0.00703281	85.212	1	0.00914163	77.923	3
A0A6J1S5F6	200	K	Isocitrate dehydrogenase [NAD] subunit, mitochondrial OS=Frankliniella occidentalis OX=133901 GN=LOC113203485 PE=3 SV=1	LOC113203485	2	0.88581	4	1	IAK(1)FAFDYATK	0.00292675	71.176	1	0.0020831	74.392	1	0.0148208	55.261	3
A0A6J1S5F6	239	K	Isocitrate dehydrogenase [NAD] subunit, mitochondrial OS=Frankliniella occidentalis OX=133901 GN=LOC113203485 PE=3 SV=1	LOC113203485	2	0.40625	4	1	SCQDIAK(1)LYPK	0.00213093	74.21	1	0.000432859	88.596	1	0.000993228	78.548	3
A0A6J1S5F6	147	K	Isocitrate dehydrogenase [NAD] subunit, mitochondrial OS=Frankliniella occidentalis OX=133901 GN=LOC113203485 PE=3 SV=1	LOC113203485	3	-0.4574	1		SLDLYANVVHVK(1)SLPGVK						1	9.28009e-06	89.468	1
A0A6J1S5F6	362	K	Isocitrate dehydrogenase [NAD] subunit, mitochondrial OS=Frankliniella occidentalis OX=133901 GN=LOC113203485 PE=3 SV=1	LOC113203485	2	0.071746	5	1	TK(1)DLGGQSTTK	0.0163697	53.869	1	0.0120063	57.792	1	0.0209234	49.774	3
A0A6J1S5F6	219	K	Isocitrate dehydrogenase [NAD] subunit, mitochondrial OS=Frankliniella occidentalis OX=133901 GN=LOC113203485 PE=3 SV=1	LOC113203485	3	0.080658	2	1	VTAVHK(1)ANIMK	0.00483619	55.314	1	0.0102936	46.73				2
A0A6J1S5K0	615	K	Nucleolar complex protein 3 homolog OS=Frankliniella occidentalis OX=133901 GN=LOC113205051 PE=3 SV=1	LOC113205051	2	-3.2757	1		RK(1)K(1)VSQQR						1	0.0160792	52.255	1
A0A6J1S5K0	616	K	Nucleolar complex protein 3 homolog OS=Frankliniella occidentalis OX=133901 GN=LOC113205051 PE=3 SV=1	LOC113205051	2	-3.2757	1		RK(1)K(1)VSQQR						1	0.0160792	52.255	1
A0A6J1S6Z9	317	K	RNA-binding protein cabeza-like isoform X2 OS=Frankliniella occidentalis OX=133901 GN=LOC113203809 PE=3 SV=1	LOC113203809	2	0.34846	4	1	VQLATK(1)R	0.0309537	67.169	1	0.00821874	111.82	1	0.0281263	70.525	3
A0A6J1S5L1	409	K	cytosolic non-specific dipeptidase OS=Frankliniella occidentalis OX=133901 GN=LOC113203520 PE=3 SV=1	LOC113203520	3	0.24493	1		ATEHVYK(0.997)VK(0.003)PDLTR						0.997109	0.00315261	58.079	1
A0A6J1S5L1	411	K	cytosolic non-specific dipeptidase OS=Frankliniella occidentalis OX=133901 GN=LOC113203520 PE=3 SV=1	LOC113203520	2	-2.3443	2		VK(1)PDLTR			1	0.0473798	53.351	1	0.04862	52.636	2
A0A6J1S5L1	16	K	cytosolic non-specific dipeptidase OS=Frankliniella occidentalis OX=133901 GN=LOC113203520 PE=3 SV=1	LOC113203520	2	2.3447	2	1	ELFSYVDK(1)HK	8.36511e-06	119.53				1	9.95077e-07	124.67	2
A0A6J1S5L1	18	K	cytosolic non-specific dipeptidase OS=Frankliniella occidentalis OX=133901 GN=LOC113203520 PE=3 SV=1	LOC113203520	2	0.26057	3	1	HK(1)EEYIK	0.0143515	88.37	1	0.0255352	68.224	1	0.0181691	78.516	3
A0A6J1S5L1	127	K	cytosolic non-specific dipeptidase OS=Frankliniella occidentalis OX=133901 GN=LOC113203520 PE=3 SV=1	LOC113203520	2	0.80441	2	0.999996	KDEK(1)LYGR	0.025372	82.75	0.999999	0.00725462	113.66				2
A0A6J1S5L1	94	K	cytosolic non-specific dipeptidase OS=Frankliniella occidentalis OX=133901 GN=LOC113203520 PE=3 SV=1	LOC113203520	2	0.47187	7	1	LPPVILGSIGNDSSK(1)K	7.28621e-07	107.35	1	8.32715e-06	101.53	1	7.1557e-06	102.65	3
A0A6J1S5L1	54	K	cytosolic non-specific dipeptidase OS=Frankliniella occidentalis OX=133901 GN=LOC113203520 PE=3 SV=1	LOC113203520	2	0.69102	4	1	MVNWTAEK(1)LK	0.000633453	88.596	1	8.36511e-06	119.53	1	2.84641e-05	110.38	3
A0A6J1S5L1	453	K	cytosolic non-specific dipeptidase OS=Frankliniella occidentalis OX=133901 GN=LOC113203520 PE=3 SV=1	LOC113203520	3	-0.58149	3	1	NVLLLPVGMGDDSPHSQNEK(1)LNVR	6.39851e-30	179.42	1	1.84956e-29	175.86	1	4.66355e-29	167.59	3
A0A6J1S5L1	154	K	cytosolic non-specific dipeptidase OS=Frankliniella occidentalis OX=133901 GN=LOC113203520 PE=3 SV=1	LOC113203520	2	0.1679	5	1	SK(1)QGLPVNVK	0.000146762	101.38	1	0.000545379	89.827	1	0.000268138	94.087	3
A0A6J1S5L1	306	K	cytosolic non-specific dipeptidase OS=Frankliniella occidentalis OX=133901 GN=LOC113203520 PE=3 SV=1	LOC113203520	2	2.0273	3	1	TK(1)LLMSR	0.0230529	71.692	1	0.0292505	71.501	1	0.0173007	80.438	3
A0A6J1S5L1	342	K	cytosolic non-specific dipeptidase OS=Frankliniella occidentalis OX=133901 GN=LOC113203520 PE=3 SV=1	LOC113203520	2	-0.085475	5	1	VIGK(1)FSIR	0.0135513	69.598	1	0.0202562	61.679	1	0.0150908	66.692	3
A0A6J1S5L1	332	K	cytosolic non-specific dipeptidase OS=Frankliniella occidentalis OX=133901 GN=LOC113203520 PE=3 SV=1	LOC113203520	3	0.1388	6	1	YPSLSVHGIQGAFSDPGAK(1)TVIPR	1.28409e-16	129.29	1	1.64874e-16	126.97	1	1.18877e-12	111.11	3
A0A6J1S5N0	498	K	Acyl-coenzyme A oxidase OS=Frankliniella occidentalis OX=133901 GN=LOC113204836 PE=3 SV=1	LOC113204836	2	-0.49895	5	1	AFYQVAAGK(1)VK	7.92949e-06	119.22	1	0.000405905	89.171	1	0.000186277	94.692	3
A0A6J1S5N0	449	K	Acyl-coenzyme A oxidase OS=Frankliniella occidentalis OX=133901 GN=LOC113204836 PE=3 SV=1	LOC113204836	2	4.3261	1		YLMK(1)TWQQAR						1	0.00266309	74.841	1
A0A6J1S5R2	282	K	Phosphate carrier protein, mitochondrial OS=Frankliniella occidentalis OX=133901 GN=LOC113204863 PE=3 SV=1	LOC113204863	2	-0.1624	20	1	DK(1)SSTAMDVAK	8.46092e-05	101.39	1	6.18495e-05	105.03	1	0.000130493	99.5	3
A0A6J1S5R2	291	K	Phosphate carrier protein, mitochondrial OS=Frankliniella occidentalis OX=133901 GN=LOC113204863 PE=3 SV=1	LOC113204863	2	0.22	12	1	SSTAMDVAK(1)K	5.7737e-06	117.7	1	5.7737e-06	117.7	1	2.11762e-08	140.16	3
A0A6J1S5R2	86	K	Phosphate carrier protein, mitochondrial OS=Frankliniella occidentalis OX=133901 GN=LOC113204863 PE=3 SV=1	LOC113204863	2	0.25885	8	1	LQVDPAK(1)YK	0.00989667	63.216	1	0.00281434	79.148	1	0.00761529	66.568	3
A0A6J1S5R2	88	K	Phosphate carrier protein, mitochondrial OS=Frankliniella occidentalis OX=133901 GN=LOC113204863 PE=3 SV=1	LOC113204863	2	-1.0078	9	1	YK(1)TLVNGFK	1.42958e-05	135.71	1	7.45047e-06	138.98	1	0.000116363	118.33	3
A0A6J1S5T7	825	K	Aminopeptidase OS=Frankliniella occidentalis OX=133901 GN=LOC113205250 PE=3 SV=1	LOC113205250	2	1.9147	2	1	AVEVEK(1)FFAENK	7.70595e-07	129.34	1	4.79075e-05	107.39				2
A0A6J1S5T7	113	K	Aminopeptidase OS=Frankliniella occidentalis OX=133901 GN=LOC113205250 PE=3 SV=1	LOC113205250	2	0.040401	2	1	FNGELTDNLK(1)GLYR	0.000200631	88.075	1	0.0484727	40.278				2
A0A6J1S5T7	421	K	Aminopeptidase OS=Frankliniella occidentalis OX=133901 GN=LOC113205250 PE=3 SV=1	LOC113205250	2	1.2067	1		GMNLYFK(1)K						1	0.0205823	63.565	1
A0A6J1S5T7	854	K	Aminopeptidase OS=Frankliniella occidentalis OX=133901 GN=LOC113205250 PE=3 SV=1	LOC113205250	2	1.532	4	1	INAAWLK(1)R	0.0147686	71.501	1	0.0260025	60.436	1	0.0134192	73.665	3
A0A6J1S5T7	732	K	Aminopeptidase OS=Frankliniella occidentalis OX=133901 GN=LOC113205250 PE=3 SV=1	LOC113205250	2	0.17893	2		QETLQEEK(1)ER			1	4.05786e-15	183.03	1	4.2021e-08	141.1	2
A0A6J1S5T7	119	K	Aminopeptidase OS=Frankliniella occidentalis OX=133901 GN=LOC113205250 PE=3 SV=1	LOC113205250	3	-0.21	3	1	SK(1)YTSHDTNEER	0.00332921	57.434	1	0.000330961	77.185	1	0.0158137	41.242	3
A0A6J1S5T7	229	K	Aminopeptidase OS=Frankliniella occidentalis OX=133901 GN=LOC113205250 PE=3 SV=1	LOC113205250	2	1.09	2	1	VYTPVGK(1)QEQGR	0.00117607	76.326	1	0.000287324	90.793				2
A0A6J1S5W8	150	K	40S ribosomal protein S27a OS=Frankliniella occidentalis OX=133901 GN=LOC113203885 PE=3 SV=1	LOC113203885	2	-0.41741	1		CGYTLVFNK(1)PEEK						1	9.16295e-05	101.53	1
A0A6J1S5W8	141	K	40S ribosomal protein S27a OS=Frankliniella occidentalis OX=133901 GN=LOC113203885 PE=3 SV=1	LOC113203885	3	-0.78036	3	1	HYCGK(1)CGYTLVFNKPEEK	1.54529e-31	205.78	1	1.28354e-15	157.11	1	5.43811e-10	127.32	3
A0A6J1S5W8	102	K	40S ribosomal protein S27a OS=Frankliniella occidentalis OX=133901 GN=LOC113203885 PE=3 SV=1	LOC113203885	2	0.015129	7	1	LAVLK(1)YYK	0.00605307	89.142	1	0.00399658	100.19	1	0.00605307	89.142	3
A0A6J1S5W8	105	K	40S ribosomal protein S27a OS=Frankliniella occidentalis OX=133901 GN=LOC113203885 PE=3 SV=1	LOC113203885	2	0.10195	6	1	YYK(1)VDENGK	6.59878e-05	122.28	1	0.000213081	110.76	1	0.000204161	111.46	3
A0A6J1S5W8	87	K	40S ribosomal protein S27a OS=Frankliniella occidentalis OX=133901 GN=LOC113203885 PE=3 SV=1	LOC113203885	2	0.99406	1	1	NYSTPK(1)K	0.0193727	82.716							1
A0A6J1S5W8	111	K	40S ribosomal protein S27a OS=Frankliniella occidentalis OX=133901 GN=LOC113203885 PE=3 SV=1	LOC113203885	3	-0.37422	4	1	VDENGK(1)IHR	0.000690441	84.615	1	5.51513e-05	123.96	1	9.03602e-05	107.57	3
A0A6J1S5W8	97	K	40S ribosomal protein S27a OS=Frankliniella occidentalis OX=133901 GN=LOC113203885 PE=3 SV=1	LOC113203885	2	-0.069237	3	1	VK(1)LAVLK	0.0301203	63.301	1	0.0218852	73.324	1	0.0147553	87.284	3
A0A6J1S5Y5	51	K	Proteasome subunit alpha type OS=Frankliniella occidentalis OX=133901 GN=LOC113203599 PE=3 SV=1	LOC113203599	3	0.52991	3	1	AANGVVLATENK(1)HK	3.13747e-05	92.856	1	0.000100733	83.204	1	0.00210783	58.098	3
A0A6J1S5Y5	53	K	Proteasome subunit alpha type OS=Frankliniella occidentalis OX=133901 GN=LOC113203599 PE=3 SV=1	LOC113203599	3	0.69399	2	1	HK(1)SILYEEHSVNK	1.04767e-06	121.99	1	2.35591e-05	103.83				2
A0A6J1S5Y5	165	K	Proteasome subunit alpha type OS=Frankliniella occidentalis OX=133901 GN=LOC113203599 PE=3 SV=1	LOC113203599	2	-2.3571	3	1	ATAMGK(1)NFINGK	0.000119452	96.229	1	0.000184997	94.767				2
A0A6J1S5Y5	171	K	Proteasome subunit alpha type OS=Frankliniella occidentalis OX=133901 GN=LOC113203599 PE=3 SV=1	LOC113203599	2	-0.53621	6	1	NFINGK(1)TFLEK	0.000900252	78.903	1	0.00219881	73.951	1	0.000229114	92.943	3
A0A6J1S5Z4	83	K	uncharacterized protein LOC113205283 OS=Frankliniella occidentalis OX=133901 GN=LOC113205283 PE=4 SV=1	LOC113205283	3	-0.098166	2	1	RPHMEK(1)VSNQR	0.0029883	63.091	1	0.00510515	59.198				2
A0A6J1S629	44	K	rutC family protein UK114 OS=Frankliniella occidentalis OX=133901 GN=LOC113203636 PE=3 SV=1	LOC113203636	2	1.0408	1		DTK(1)QLVPGGTVAQAR			1	0.0102886	51.771				1
A0A6J1S629	75	K	rutC family protein UK114 OS=Frankliniella occidentalis OX=133901 GN=LOC113203636 PE=3 SV=1	LOC113203636	3	0.41336	3	1	HTLEAGGSSFEK(1)VVK	1.3694e-07	129.38	1	1.01995e-13	164.41	1	1.36172e-08	135.04	3
A0A6J1S629	63	K	rutC family protein UK114 OS=Frankliniella occidentalis OX=133901 GN=LOC113203636 PE=3 SV=1	LOC113203636	3	-1.6479	1		QAFVNLK(1)HTLEAGGSSFEK			1	0.000148521	74.657				1
A0A6J1S629	41	K	rutC family protein UK114 OS=Frankliniella occidentalis OX=133901 GN=LOC113203636 PE=3 SV=1	LOC113203636	2	-1.7962	2	1	TLYCSGVLGIDK(1)DTK	0.000167266	85.988				1	3.21846e-06	115.56	2
A0A6J1S634	162	K	failed axon connections OS=Frankliniella occidentalis OX=133901 GN=LOC113204935 PE=3 SV=1	LOC113204935	2	-2.0559	3	1	DLDK(1)DLDNDQK	1.89547e-09	147.26	1	6.43637e-11	153.95	1	4.24051e-05	107.09	3
A0A6J1S634	158	K	failed axon connections OS=Frankliniella occidentalis OX=133901 GN=LOC113204935 PE=3 SV=1	LOC113204935	2	0.089564	1		FEK(1)DLDK						1	0.0238883	70.525	1
A0A6J1S634	200	K	failed axon connections OS=Frankliniella occidentalis OX=133901 GN=LOC113204935 PE=3 SV=1	LOC113204935	4	-1.0338	2		FTDEVLK(1)GYHVSLQHQIGSK			1	0.00250765	49.768	1	0.0022642	51.876	2
A0A6J1S634	115	K	failed axon connections OS=Frankliniella occidentalis OX=133901 GN=LOC113204935 PE=3 SV=1	LOC113204935	3	0.49652	2	1	LAGIK(1)YENVDHK	0.00720296	48.513	1	0.0141711	42.629				2
A0A6J1S634	122	K	failed axon connections OS=Frankliniella occidentalis OX=133901 GN=LOC113204935 PE=3 SV=1	LOC113204935	2	-0.94878	3	1	YENVDHK(1)LK	0.00101077	93.096	1	0.00582189	71.221	1	0.000380396	105.4	3
A0A6J1SBR4	438	K	calcium-binding mitochondrial carrier protein Aralar1 isoform X6 OS=Frankliniella occidentalis OX=133901 GN=LOC113205324 PE=3 SV=1	LOC113205324	2	0.42156	3	1	DKFTDK(1)K	0.0123963	121.09	1	0.0389882	95.909	1	0.0276466	107.9	3
A0A6J1SBR4	204	K	calcium-binding mitochondrial carrier protein Aralar1 isoform X6 OS=Frankliniella occidentalis OX=133901 GN=LOC113205324 PE=3 SV=1	LOC113205324	2	-1.1175	1	1	DVK(1)SNLVAAASGGTGGQR	0.0104165	50.957							1
A0A6J1SBR4	55	K	calcium-binding mitochondrial carrier protein Aralar1 isoform X6 OS=Frankliniella occidentalis OX=133901 GN=LOC113205324 PE=3 SV=1	LOC113205324	2	-1.2604	1		FIPEK(1)DFNEESVK			1	6.89943e-05	104.17				1
A0A6J1SBR4	328	K	calcium-binding mitochondrial carrier protein Aralar1 isoform X6 OS=Frankliniella occidentalis OX=133901 GN=LOC113205324 PE=3 SV=1	LOC113205324	2	-3.7576	1		LAEIK(1)AVSSPEER						1	0.00032874	86.498	1
A0A6J1SBR4	144	K	calcium-binding mitochondrial carrier protein Aralar1 isoform X6 OS=Frankliniella occidentalis OX=133901 GN=LOC113205324 PE=3 SV=1	LOC113205324	2	0.13527	3	1	LYFGK(1)DK	0.0206073	75.109	1	0.0296631	63.565	1	0.0435999	55.531	3
A0A6J1SBR4	395	K	calcium-binding mitochondrial carrier protein Aralar1 isoform X6 OS=Frankliniella occidentalis OX=133901 GN=LOC113205324 PE=3 SV=1	LOC113205324	2	0.72627	2		NSMDCFK(1)K			1	0.0453534	49.527	1	0.0105796	60.019	2
A0A6J1SBR4	201	K	calcium-binding mitochondrial carrier protein Aralar1 isoform X6 OS=Frankliniella occidentalis OX=133901 GN=LOC113205324 PE=3 SV=1	LOC113205324	2	-0.30606	1		SHLLTK(1)DVK						1	0.0257415	56.013	1
A0A6J1SBR4	37	K	calcium-binding mitochondrial carrier protein Aralar1 isoform X6 OS=Frankliniella occidentalis OX=133901 GN=LOC113205324 PE=3 SV=1	LOC113205324	2	-0.6643	2	1	YASEEVNGVK(1)YMR	2.36243e-12	156.36				1	1.79572e-16	167.71	2
A0A6J1S646	7	K	60S ribosomal protein L13a OS=Frankliniella occidentalis OX=133901 GN=LOC113203942 PE=3 SV=1	LOC113203942	2	0.19609	8	1	ADK(1)EIVIDGR	0.000392584	91.961	1	0.000232488	96.229	1	8.60025e-05	105.03	3
A0A6J1S646	116	K	60S ribosomal protein L13a OS=Frankliniella occidentalis OX=133901 GN=LOC113203942 PE=3 SV=1	LOC113203942	2	-0.17058	5	1	CYEGIPPPYDK(1)R	0.000232454	93.623	1	4.02927e-05	110.08	1	2.43672e-05	115.33	3
A0A6J1S646	189	K	60S ribosomal protein L13a OS=Frankliniella occidentalis OX=133901 GN=LOC113203942 PE=3 SV=1	LOC113203942	2	0.50527	3		GASEHISK(1)LVAK			1	0.000113074	101.39	1	0.000493442	84.365	2
A0A6J1S646	193	K	60S ribosomal protein L13a OS=Frankliniella occidentalis OX=133901 GN=LOC113203942 PE=3 SV=1	LOC113203942	2	0.64709	3	1	LVAK(1)DTAVIESYGYH	6.58699e-10	143.94	1	7.32803e-08	133.16	1	2.79721e-10	148.62	3
A0A6J1S646	136	K	60S ribosomal protein L13a OS=Frankliniella occidentalis OX=133901 GN=LOC113203942 PE=3 SV=1	LOC113203942	2	-3.507	4	1	K(1)FCHVGR	0.0109675	104.45	1	0.00627223	116.54	1	0.00199749	131.04	3
A0A6J1S646	27	K	60S ribosomal protein L13a OS=Frankliniella occidentalis OX=133901 GN=LOC113203942 PE=3 SV=1	LOC113203942	2	-0.64945	6	1	LAAVTAK(1)ALLQGR	1.43504e-09	148.62	1	1.6769e-10	151.66	1	2.61323e-07	134.56	3
A0A6J1S646	181	K	60S ribosomal protein L13a OS=Frankliniella occidentalis OX=133901 GN=LOC113203942 PE=3 SV=1	LOC113203942	3	0.94047	3	1	LTK(1)GASEHISK	0.00415827	57.175	1	0.00138064	66.267	1	0.00648623	50.786	3
A0A6J1S646	132	K	60S ribosomal protein L13a OS=Frankliniella occidentalis OX=133901 GN=LOC113203942 PE=3 SV=1	LOC113203942	2	0.014903	3		VMCLK(1)PGR						1	0.0158926	69.198	1
A0A6J1S648	156	K	uncharacterized protein LOC113205325 OS=Frankliniella occidentalis OX=133901 GN=LOC113205325 PE=4 SV=1	LOC113205325	3	0.51084	3	1	IHESAHQK(1)FESAVR	0.000321559	70.889	1	4.06666e-10	145.43	1	1.30589e-07	127.36	3
A0A6J1S648	42	K	uncharacterized protein LOC113205325 OS=Frankliniella occidentalis OX=133901 GN=LOC113205325 PE=4 SV=1	LOC113205325	2	1.3949	4	1	LLEK(1)QWSSK	0.00073333	98.048	1	0.000648478	99.815	1	0.00389246	76.228	3
A0A6J1S648	118	K	uncharacterized protein LOC113205325 OS=Frankliniella occidentalis OX=133901 GN=LOC113205325 PE=4 SV=1	LOC113205325	3	0.60666	2	1	LSAK(1)GAAATDETSIHK	4.40378e-11	142.32	1	3.40603e-14	153.03				2
A0A6J1S648	167	K	uncharacterized protein LOC113205325 OS=Frankliniella occidentalis OX=133901 GN=LOC113205325 PE=4 SV=1	LOC113205325	2	-0.085535	1		SIAEK(1)ISK			1	0.0158682	65.224				1
A0A6J1S648	108	K	uncharacterized protein LOC113205325 OS=Frankliniella occidentalis OX=133901 GN=LOC113205325 PE=4 SV=1	LOC113205325	2	-0.66844	6	1	YK(1)SFLNQR	0.00591455	89.698	1	0.0041479	99.136	1	0.00410388	99.442	3
A0A6J1S666	234	K	Beta-hexosaminidase OS=Frankliniella occidentalis OX=133901 GN=LOC113205211 PE=3 SV=1	LOC113205211	2	1.4205	2		IVDSPGYK(1)YR			1	7.03079e-05	105.98	1	0.001122	81.771	2
A0A6J1S666	607	K	Beta-hexosaminidase OS=Frankliniella occidentalis OX=133901 GN=LOC113205211 PE=3 SV=1	LOC113205211	2	-0.11688	3	1	LVK(1)LGVQADR	0.00987882	61.161	1	0.0398989	45.022	1	0.0364936	46.001	3
A0A6J1S666	250	K	Beta-hexosaminidase OS=Frankliniella occidentalis OX=133901 GN=LOC113205211 PE=3 SV=1	LOC113205211	2	1.093	1		SFVSIK(1)AIK			1	0.00989667	63.216				1
A0A6J1S671	148	K	N-alpha-acetyltransferase 10 OS=Frankliniella occidentalis OX=133901 GN=LOC113205204 PE=4 SV=1	LOC113205204	2	1.9623	1	1	YYADGEDAYAMK(1)R	0.0129012	60.157							1
A0A6J1SBT5	83	K	Pyruvate kinase OS=Frankliniella occidentalis OX=133901 GN=LOC113205339 PE=3 SV=1	LOC113205339	2	-0.36314	6	1	KAVENYSK(1)K	0.00228219	115.71	1	2.14555e-05	140.78	1	0.0148445	71.379	3
A0A6J1SBT5	209	K	Pyruvate kinase OS=Frankliniella occidentalis OX=133901 GN=LOC113205339 PE=3 SV=1	LOC113205339	2	0.21914	5	1	DK(1)ADLQFGVK	0.000473771	90.827	1	0.000206129	97.813	1	0.00067208	88.056	3
A0A6J1SBT5	246	K	Pyruvate kinase OS=Frankliniella occidentalis OX=133901 GN=LOC113205339 PE=3 SV=1	LOC113205339	2	-0.1207	7	1	GILGEAGK(1)K	0.000784638	99.442	1	0.00814821	68.371	1	0.00437835	76.679	3
A0A6J1SBT5	247	K	Pyruvate kinase OS=Frankliniella occidentalis OX=133901 GN=LOC113205339 PE=3 SV=1	LOC113205339	2	1.0038	1		K(1)IMIIAK			1	0.0197809	81.784				1
A0A6J1SBT5	76	K	Pyruvate kinase OS=Frankliniella occidentalis OX=133901 GN=LOC113205339 PE=3 SV=1	LOC113205339	2	0.60701	4	1	K(1)AVENYSK	0.0329405	56.432	1	0.0211869	63.216	1	0.0138785	72.928	3
A0A6J1SBT5	488	K	Pyruvate kinase OS=Frankliniella occidentalis OX=133901 GN=LOC113205339 PE=3 SV=1	LOC113205339	2	1.1542	1	1	K(1)GDPVVIVTGWK	0.0136184	55.98							1
A0A6J1SBT5	499	K	Pyruvate kinase OS=Frankliniella occidentalis OX=133901 GN=LOC113205339 PE=3 SV=1	LOC113205339	3	0.80531	4	1	KGDPVVIVTGWK(1)QGSGFTNTMR	2.98825e-14	124.4	0.999989	5.4742e-06	79.177	1	9.42104e-12	120.32	3
A0A6J1SBT5	129	K	Pyruvate kinase OS=Frankliniella occidentalis OX=133901 GN=LOC113205339 PE=3 SV=1	LOC113205339	2	-0.48801	3	1	LTTDK(1)SFENSGNEK	4.64352e-08	136.33	1	5.70927e-07	122.97	1	6.13719e-07	122.78	3
A0A6J1SBT5	138	K	Pyruvate kinase OS=Frankliniella occidentalis OX=133901 GN=LOC113205339 PE=3 SV=1	LOC113205339	2	0.69075	4	1	SFENSGNEK(1)QIYVDYANITK	2.37213e-49	239.09	1	6.96175e-101	303.86	1	5.03195e-113	320.88	3
A0A6J1SBT5	235	K	Pyruvate kinase OS=Frankliniella occidentalis OX=133901 GN=LOC113205339 PE=3 SV=1	LOC113205339	2	-0.32017	6	1	NAAAIK(1)EIR	0.00333957	77.662	1	0.0138766	60.064	1	0.00828878	64.82	3
A0A6J1SBT5	149	K	Pyruvate kinase OS=Frankliniella occidentalis OX=133901 GN=LOC113205339 PE=3 SV=1	LOC113205339	2	0.63962	2		QIYVDYANITK(1)VVK			1	2.52732e-09	138.55	1	7.47943e-05	94.717	2
A0A6J1SBT5	426	K	Pyruvate kinase OS=Frankliniella occidentalis OX=133901 GN=LOC113205339 PE=3 SV=1	LOC113205339	3	-0.47669	6	0.973562	SAHLISK(0.983)YK(0.017)PK	7.91961e-06	115	0.9791	6.2371e-05	99.752	0.983485	5.56819e-05	100.93	3
A0A6J1SBT5	294	K	Pyruvate kinase OS=Frankliniella occidentalis OX=133901 GN=LOC113205339 PE=3 SV=1	LOC113205339	2	1.3417	2	1	VFLAQK(1)AMISR	2.15023e-05	98.182							1
A0A6J1SBT5	482	K	Pyruvate kinase OS=Frankliniella occidentalis OX=133901 GN=LOC113205339 PE=3 SV=1	LOC113205339	2	1.168	10	1	VQFGIQFGQK(1)K	1.44156e-05	117.02	1	2.15593e-05	113.93	1	2.57055e-05	112.13	3
A0A6J1TM57	125	K	cuticle protein 18.6-like OS=Frankliniella occidentalis OX=133901 GN=LOC113218461 PE=4 SV=1	LOC113218461	2	-1.7366	1		DGDVVK(1)GEYSLLQPDGR						1	6.98815e-19	170.61	1
A0A6J1S684	181	K	cuticle protein 8-like OS=Frankliniella occidentalis OX=133901 GN=LOC113205227 PE=4 SV=1	LOC113205227	2	0.12155	3	1	TGDVK(1)DQAEER	0.00743758	69.229	1	1.03519e-05	105.65	1	0.00300245	78.884	3
A0A6J1S686	278	K	cytochrome P450 6k1-like OS=Frankliniella occidentalis OX=133901 GN=LOC113203675 PE=3 SV=1	LOC113203675	3	-0.61751	3	1	DDFVQHAAK(1)TIMVDGK	1.81925e-07	116.06	1	0.00309957	52.52	1	6.60583e-11	137.45	3
A0A6J1S686	285	K	cytochrome P450 6k1-like OS=Frankliniella occidentalis OX=133901 GN=LOC113203675 PE=3 SV=1	LOC113203675	2	-1.1837	8	1	TIMVDGK(1)IAEDK	0.00163492	71.558	1	0.000498954	79.795	1	0.000172417	92.856	3
A0A6J1S686	69	K	cytochrome P450 6k1-like OS=Frankliniella occidentalis OX=133901 GN=LOC113203675 PE=3 SV=1	LOC113203675	3	0.35983	3	0.980575	K(0.019)HPK(0.981)EPFIGIYK	0.00141929	67.385	0.965107	0.00305836	61.48				2
A0A6J1S686	378	K	cytochrome P450 6k1-like OS=Frankliniella occidentalis OX=133901 GN=LOC113203675 PE=3 SV=1	LOC113203675	2	1.3148	3	1	VCTK(1)PTTLR	0.0220426	53.597	1	0.00781257	66.056	1	0.0396075	46.001	3
A0A6J1S695	319	K	Microsomal prostaglandin E synthase 2 OS=Frankliniella occidentalis OX=133901 GN=LOC113204984 PE=3 SV=1	LOC113204984	2	-0.73186	1		HLLK(1)DDVR						1	0.00924251	77.732	1
A0A6J1S6C6	103	K	Gluconolactonase OS=Frankliniella occidentalis OX=133901 GN=LOC113205253 PE=3 SV=1	LOC113205253	2	-0.15039	6	1	DVK(1)VDLLR	0.0144523	67.897	1	0.0150908	66.692	1	0.00882718	78.516	3
A0A6J1S6C6	279	K	Gluconolactonase OS=Frankliniella occidentalis OX=133901 GN=LOC113205253 PE=3 SV=1	LOC113205253	2	-0.34164	5	1	EK(1)YPDAGALFR	0.000563314	85.813	1	0.000371734	89.9	1	0.000693031	83.045	3
A0A6J1S6C6	113	K	Gluconolactonase OS=Frankliniella occidentalis OX=133901 GN=LOC113205253 PE=3 SV=1	LOC113205253	2	-0.055991	17	1	INDGK(1)ADPNGR	4.28299e-05	107.06	1	8.89172e-05	103.08	1	2.28109e-05	111.63	3
A0A6J1S6C6	39	K	Gluconolactonase OS=Frankliniella occidentalis OX=133901 GN=LOC113205253 PE=3 SV=1	LOC113205253	2	-0.88725	3	1	LMK(1)YVPATK	0.00628165	70.028	1	0.000756527	97.565	1	0.00797794	65.627	3
A0A6J1S6C6	45	K	Gluconolactonase OS=Frankliniella occidentalis OX=133901 GN=LOC113205253 PE=3 SV=1	LOC113205253	2	0.17466	1		YVPATK(1)ER			1	0.0373808	50.04				1
A0A6J1S6C6	74	K	Gluconolactonase OS=Frankliniella occidentalis OX=133901 GN=LOC113205253 PE=3 SV=1	LOC113205253	2	0.00064749	1	1	PNVFVAGLK(1)R	0.000159462	102.06							1
A0A6J1S6C6	35	K	Gluconolactonase OS=Frankliniella occidentalis OX=133901 GN=LOC113205253 PE=3 SV=1	LOC113205253	2	-0.33414	6	1	SLYYVDIEGK(1)K	0.0002086	95.477	1	0.0002086	95.477	1	0.000523915	88.338	3
A0A6J1S6C6	175	K	Gluconolactonase OS=Frankliniella occidentalis OX=133901 GN=LOC113205253 PE=3 SV=1	LOC113205253	2	-1.324	9	1	TMYYVDSLK(1)K	0.00414633	72.2	1	0.00138462	81.017	1	0.00126662	82.417	3
A0A6J1S6C6	295	K	Gluconolactonase OS=Frankliniella occidentalis OX=133901 GN=LOC113205253 PE=3 SV=1	LOC113205253	2	0.48935	3		VTGLGVK(1)GYAGVAAK			1	6.89286e-10	143.56	1	5.95222e-08	133.98	2
A0A6J1S6D6	433	K	uncharacterized protein LOC113205261 OS=Frankliniella occidentalis OX=133901 GN=LOC113205261 PE=4 SV=1	LOC113205261	2	0.3845	3	1	EEQGDVK(1)GNVK	0.00113279	82.954	1	3.38068e-05	97.734	1	0.000481049	87.568	3
A0A6J1S6D6	406	K	uncharacterized protein LOC113205261 OS=Frankliniella occidentalis OX=133901 GN=LOC113205261 PE=4 SV=1	LOC113205261	2	-0.2142	3	1	PAVEPADVK(1)SSR	0.00019201	94.122	1	0.000567073	82.069	1	0.000331015	89.43	3
A0A6J1S6D6	301	K	uncharacterized protein LOC113205261 OS=Frankliniella occidentalis OX=133901 GN=LOC113205261 PE=4 SV=1	LOC113205261	2	0.64715	2		VDYEAGAGK(1)GFVAK			1	0.00458742	66.215	1	0.00161946	74.475	2
A0A6J1S6F0	67	K	cytochrome c oxidase subunit 6B-like isoform X2 OS=Frankliniella occidentalis OX=133901 GN=LOC113205271 PE=4 SV=1	LOC113205271	2	0.9525	3	1	YEPCNYFQK(1)AYK	0.00015277	97.734	1	0.0010338	77.062	1	0.0010338	77.062	3
A0A6J1S6G5	340	K	allergen Cr-PI-like OS=Frankliniella occidentalis OX=133901 GN=LOC113204018 PE=4 SV=1	LOC113204018	2	0.0092397	28	1	IKDAIDSGFVLGK(1)DGNK	2.98649e-18	167.53	1	6.89153e-13	151.96	1	1.69563e-09	132.74	3
A0A6J1S6G5	344	K	allergen Cr-PI-like OS=Frankliniella occidentalis OX=133901 GN=LOC113204018 PE=4 SV=1	LOC113204018	2	0.95537	9	1	DGNK(1)IPINQYVK	0.000930566	77.597	1	0.00319379	65.879	1	0.0029029	67.385	3
A0A6J1S6G5	700	K	allergen Cr-PI-like OS=Frankliniella occidentalis OX=133901 GN=LOC113204018 PE=4 SV=1	LOC113204018	3	-2.0223	6	1	DVAIFHK(1)DTATDNNNVLINK	1.60239e-18	164.02	1	9.0972e-06	83.229	1	8.55921e-15	144.17	3
A0A6J1S6G5	329	K	allergen Cr-PI-like OS=Frankliniella occidentalis OX=133901 GN=LOC113204018 PE=4 SV=1	LOC113204018	2	0.53083	26	1	IK(1)DAIDSGFVLGK	7.58985e-07	128.95	1	8.02463e-08	136.6	1	1.26094e-06	123.29	3
A0A6J1S6G5	322	K	allergen Cr-PI-like OS=Frankliniella occidentalis OX=133901 GN=LOC113204018 PE=4 SV=1	LOC113204018	3	-0.14005	10	1	SYNIEDLK(1)AIEQR	3.24426e-22	193.06	1	4.18714e-27	208.15	1	1.11598e-16	172.85	3
A0A6J1SDT6	534	K	apoptosis-inducing factor 3 isoform X4 OS=Frankliniella occidentalis OX=133901 GN=LOC113205401 PE=4 SV=1	LOC113205401	2	0.30535	4	1	FAELLGLK(1)K	0.00111221	93.649	1	0.00125419	93.649	1	0.00333407	82.645	3
A0A6J1SDT6	346	K	apoptosis-inducing factor 3 isoform X4 OS=Frankliniella occidentalis OX=133901 GN=LOC113205401 PE=4 SV=1	LOC113205401	2	-0.75313	3	1	QLFDEK(1)GVK	0.00731804	68.371	1	0.000629251	93.649	1	0.00192282	81.972	3
A0A6J1S6H3	126	K	endocuticle structural glycoprotein SgAbd-3-like OS=Frankliniella occidentalis OX=133901 GN=LOC113205284 PE=4 SV=1	LOC113205284	2	-0.28027	3	1	ALEFNEK(1)NPEPEEGAPR	5.44109e-09	124.68	1	5.13221e-24	183.31	1	5.2423e-19	173.28	3
A0A6J1S6N4	411	K	polypyrimidine tract-binding protein 1 isoform X3 OS=Frankliniella occidentalis OX=133901 GN=LOC113204092 PE=4 SV=1	LOC113204092	2	-0.40142	3	1	GFK(1)FFPK	0.0247051	69.383	1	0.0390261	58.167	1	0.0367024	66.087	3
A0A6J1S6Q0	185	K	Prohibitin OS=Frankliniella occidentalis OX=133901 GN=LOC113205089 PE=3 SV=1	LOC113205089	2	-1.6596	2		EFTQAVELK(1)QVAQQEAER						1	3.26186e-06	92.39	1
A0A6J1S6Q0	201	K	Prohibitin OS=Frankliniella occidentalis OX=133901 GN=LOC113205089 PE=3 SV=1	LOC113205089	2	3.204	3	1	FLVEK(1)AEQTR	0.00457538	80.24	1	0.006136	78.488	1	0.00685249	63.694	3
A0A6J1S6Q6	347	K	opioid-binding protein/cell adhesion molecule-like OS=Frankliniella occidentalis OX=133901 GN=LOC113205461 PE=4 SV=1	LOC113205461	3	-0.043711	3	1	LDHVK(1)YVQGR	0.000279357	85.533	1	3.25942e-05	104.22	1	8.06703e-06	112.13	3
A0A6J1S6Q6	102	K	opioid-binding protein/cell adhesion molecule-like OS=Frankliniella occidentalis OX=133901 GN=LOC113205461 PE=4 SV=1	LOC113205461	2	-0.33942	2	1	LTYK(1)DDK	0.00218277	110.81				1	0.0253411	75.738	2
A0A6J1S6Q6	291	K	opioid-binding protein/cell adhesion molecule-like OS=Frankliniella occidentalis OX=133901 GN=LOC113205461 PE=4 SV=1	LOC113205461	3	1.091	3	1	VQLVHDK(1)QHEK	0.0135287	43.897	1	0.00455472	56.087	1	0.00485554	55.261	3
A0A6J1S6R6	1370	K	uncharacterized protein LOC113204114 OS=Frankliniella occidentalis OX=133901 GN=LOC113204114 PE=4 SV=1	LOC113204114	2	0.51606	3	1	FAFLIK(1)K	0.0260079	73.039	1	0.0260079	73.039	1	0.0260079	73.039	3
A0A6J1S6R6	342	K	uncharacterized protein LOC113204114 OS=Frankliniella occidentalis OX=133901 GN=LOC113204114 PE=4 SV=1	LOC113204114	2	0.09094	3	1	VVGLLK(1)R	0.00709702	114.54	1	0.0152249	92.191	1	0.0179833	85.89	3
A0A6J1S6T2	1902	K	uncharacterized protein LOC113205112 OS=Frankliniella occidentalis OX=133901 GN=LOC113205112 PE=3 SV=1	LOC113205112	2	1.072	3	1	ALK(1)STINR	0.00499832	93.374	1	0.0164518	64.265	1	0.00461175	95.909	3
A0A6J1S6T2	612	K	uncharacterized protein LOC113205112 OS=Frankliniella occidentalis OX=133901 GN=LOC113205112 PE=3 SV=1	LOC113205112	3	-0.42685	2	1	FQTDALHNSK(1)GWK	0.000133446	83.204				1	0.000810308	64.945	2
A0A6J1S6T6	128	K	brahma-associated protein of 60 kDa isoform X2 OS=Frankliniella occidentalis OX=133901 GN=LOC113205363 PE=4 SV=1	LOC113205363	2	0.41156	2	1	ILPQK(1)VR	0.048539	52.683	1	0.040247	57.463				2
A0A6J1S6T8	195	K	metal transporter CNNM4 OS=Frankliniella occidentalis OX=133901 GN=LOC113205118 PE=3 SV=1	LOC113205118	2	-0.98126	1		IICNTGTEK(1)ER						1	4.61515e-07	129.82	1
A0A6J1S6U0	621	K	GTPase-activating protein isoform X2 OS=Frankliniella occidentalis OX=133901 GN=LOC113205486 PE=4 SV=1	LOC113205486	2	-1.9388	1	1	RAQGRK(1)R	0.0504332	50.966							1
A0A6J1S6W1	43	K	Small ubiquitin-related modifier OS=Frankliniella occidentalis OX=133901 GN=LOC113205503 PE=3 SV=1	LOC113205503	2	-1.9871	1		MTTQMGK(1)LK						1	0.00371861	76.679	1
A0A6J1S713	103	K	probable enoyl-CoA hydratase, mitochondrial OS=Frankliniella occidentalis OX=133901 GN=LOC113205409 PE=3 SV=1	LOC113205409	2	-1.3225	9	1	AFAAGADIK(1)EMK	1.98597e-09	146.16	1	2.51211e-05	113.61	1	1.11817e-05	117.79	3
A0A6J1S713	284	K	probable enoyl-CoA hydratase, mitochondrial OS=Frankliniella occidentalis OX=133901 GN=LOC113205409 PE=3 SV=1	LOC113205409	2	-1.8445	3	1	DQQEGMDAFVEK(1)R	2.34081e-06	121.18	1	3.03207e-12	155.43	1	2.933e-05	112.42	3
A0A6J1S713	243	K	probable enoyl-CoA hydratase, mitochondrial OS=Frankliniella occidentalis OX=133901 GN=LOC113205409 PE=3 SV=1	LOC113205409	3	0.65297	6	1	ISSHSPLIIALCK(1)ESVNK	4.19527e-07	100.77	1	1.23504e-15	152.94	1	8.84345e-08	106.93	3
A0A6J1S713	230	K	probable enoyl-CoA hydratase, mitochondrial OS=Frankliniella occidentalis OX=133901 GN=LOC113205409 PE=3 SV=1	LOC113205409	3	0.87972	6	1	LGEK(1)ISSHSPLIIALCK	2.39548e-19	170.11	1	6.75728e-10	132.64	1	9.36942e-12	137.61	3
A0A6J1S713	46	K	probable enoyl-CoA hydratase, mitochondrial OS=Frankliniella occidentalis OX=133901 GN=LOC113205409 PE=3 SV=1	LOC113205409	2	0.25068	8	1	YEYVEASLAGEK(1)K	7.63288e-07	130.2	1	0.000310304	89.231	1	0.000182955	94.09	3
A0A6J1S725	127	K	Tetraspanin OS=Frankliniella occidentalis OX=133901 GN=LOC113205175 PE=3 SV=1	LOC113205175	2	-1.6347	2	1	TVEK(1)DYSTNEYLTK	7.58166e-05	94.487	1	1.5858e-07	133.47				2
A0A6J1S731	64	K	uncharacterized protein LOC113204186 OS=Frankliniella occidentalis OX=133901 GN=LOC113204186 PE=4 SV=1	LOC113204186	2	0.13749	3	1	DK(1)DAGEWFR	0.00109713	92.428	1	0.00454548	74.533	1	0.0410927	45.565	3
A0A6J1S731	504	K	uncharacterized protein LOC113204186 OS=Frankliniella occidentalis OX=133901 GN=LOC113204186 PE=4 SV=1	LOC113204186	2	-3.1296	3	1	EK(1)CVVEGK	0.0489761	46.462	1	0.0356852	51.193	1	0.0322999	53.493	3
A0A6J1S775	43	K	mitochondrial dicarboxylate carrier OS=Frankliniella occidentalis OX=133901 GN=LOC113205600 PE=3 SV=1	LOC113205600	3	0.00071196	3	1	VHLQTQQGGK(1)TSLLR	0.0134016	42.314	1	0.000293871	69.331	1	0.00224708	56.774	3
A0A6J1S791	13	K	GMP reductase OS=Frankliniella occidentalis OX=133901 GN=LOC113204223 PE=3 SV=1	LOC113204223	3	-0.30756	1	1	LDFK(1)DVLLRPK	3.87865e-05	103.91							1
A0A6J1S791	292	K	GMP reductase OS=Frankliniella occidentalis OX=133901 GN=LOC113204223 PE=3 SV=1	LOC113204223	2	4.2487	1		SAEGK(1)TVQVPYR						1	0.013147	54.343	1
A0A6J1S795	63	K	Asparagine--tRNA ligase OS=Frankliniella occidentalis OX=133901 GN=LOC113203873 PE=3 SV=1	LOC113203873	2	0.045959	1		EDGVK(1)YEPAAK			1	0.00328353	69.815				1
A0A6J1S795	108	K	Asparagine--tRNA ligase OS=Frankliniella occidentalis OX=133901 GN=LOC113203873 PE=3 SV=1	LOC113203873	2	1.8779	3	1	EQNLEEAK(1)K	0.000214883	113.15	1	0.000283743	108.57	1	0.00306901	80.755	3
A0A6J1S795	201	K	Asparagine--tRNA ligase OS=Frankliniella occidentalis OX=133901 GN=LOC113203873 PE=3 SV=1	LOC113203873	3	0.18885	2		EVPEGK(1)TAPGGHELMVDYYR			1	9.43691e-05	74.776	1	2.62287e-06	90.718	2
A0A6J1S795	128	K	Asparagine--tRNA ligase OS=Frankliniella occidentalis OX=133901 GN=LOC113203873 PE=3 SV=1	LOC113203873	2	3.6117	3	1	IFK(1)TENYR	0.00591455	89.698	1	0.016763	68.371	1	0.0346822	58.23	3
A0A6J1S795	20	K	Asparagine--tRNA ligase OS=Frankliniella occidentalis OX=133901 GN=LOC113203873 PE=3 SV=1	LOC113203873	3	-0.052312	1		IGEIYTSEK(0.999)NGSDENGDGTQTK(0.001)PFK			0.998608	5.2263e-07	87.511				1
A0A6J1S795	410	K	Asparagine--tRNA ligase OS=Frankliniella occidentalis OX=133901 GN=LOC113203873 PE=3 SV=1	LOC113203873	2	-0.2925	3	1	WLK(1)ENNVTK	0.00073333	98.048	1	0.000854609	95.523	1	0.000560529	101.65	3
A0A6J1S7A4	81	K	toll-interacting protein-like OS=Frankliniella occidentalis OX=133901 GN=LOC113205468 PE=3 SV=1	LOC113205468	2	0.039394	1		LAK(1)NYGLAR			1	0.000935068	89.698				1
A0A6J1S7B8	121	K	short-chain dehydrogenase/reductase family 16C member 6-like OS=Frankliniella occidentalis OX=133901 GN=LOC113203888 PE=3 SV=1	LOC113203888	2	0.4493	6	1	ALGGAK(1)AASYK	0.000232727	92.866	1	0.00257125	72.531	1	0.000563314	85.813	3
A0A6J1S7C4	32	K	Nucleoside diphosphate kinase OS=Frankliniella occidentalis OX=133901 GN=LOC113205484 PE=3 SV=1	LOC113205484	2	-1.2164	7	1	RFESK(1)GFK	0.0242649	69.998	1	0.018724	77.741	1	0.0227335	72.138	3
A0A6J1S7C4	35	K	Nucleoside diphosphate kinase OS=Frankliniella occidentalis OX=133901 GN=LOC113205484 PE=3 SV=1	LOC113205484	2	0.16906	9	1	GFK(1)LVGLK	0.00522351	92.47	1	0.00601483	89.296	1	0.00663843	86.794	3
A0A6J1S7C4	24	K	Nucleoside diphosphate kinase OS=Frankliniella occidentalis OX=133901 GN=LOC113205484 PE=3 SV=1	LOC113205484	2	-0.0030773	8	1	GLVGK(1)IIK	0.00846433	79.469	1	0.00766602	82.671	1	0.00846433	79.469	3
A0A6J1S7C4	128	K	Nucleoside diphosphate kinase OS=Frankliniella occidentalis OX=133901 GN=LOC113205484 PE=3 SV=1	LOC113205484	3	0.16642	7	1	NIIHGSDSVEAAK(1)K	0.000625919	66.989	1	0.00782533	47.621	1	0.000702791	65.043	3
A0A6J1S7C4	98	K	Nucleoside diphosphate kinase OS=Frankliniella occidentalis OX=133901 GN=LOC113205484 PE=3 SV=1	LOC113205484	2	0.1988	6	1	QILGATDPK(1)DSAPGTIR	2.1644e-11	141.13	1	2.85987e-11	137.61	1	9.84701e-12	147.09	3
A0A6J1S7C4	13	K	Nucleoside diphosphate kinase OS=Frankliniella occidentalis OX=133901 GN=LOC113205484 PE=3 SV=1	LOC113205484	2	0.94589	10	1	TFIMIK(1)PDGVQR	9.18478e-07	127.78	1	8.568e-06	120.03	1	3.2779e-05	110.64	3
A0A6J1S7E3	199	K	chitinase-like protein Idgf4 OS=Frankliniella occidentalis OX=133901 GN=LOC113205255 PE=3 SV=1	LOC113205255	2	-1.3366	3	1	ELK(1)AALR	0.0112671	97.602	1	0.0158857	84.244	1	0.0157164	84.699	3
A0A6J1S7E3	170	K	chitinase-like protein Idgf4 OS=Frankliniella occidentalis OX=133901 GN=LOC113205255 PE=3 SV=1	LOC113205255	2	0.62131	2	1	GTLGSVWHK(1)IK	0.0153085	54.823				1	0.0081765	61.235	2
A0A6J1S7E3	265	K	chitinase-like protein Idgf4 OS=Frankliniella occidentalis OX=133901 GN=LOC113205255 PE=3 SV=1	LOC113205255	2	-0.122	3	1	K(1)SYQNVDATVR	1.62258e-05	116.24	1	2.87956e-09	145.81	1	0.000106235	102.97	3
A0A6J1S7E3	173	K	chitinase-like protein Idgf4 OS=Frankliniella occidentalis OX=133901 GN=LOC113205255 PE=3 SV=1	LOC113205255	2	-1.0177	2	1	K(1)TFSSGSK	0.0379901	53.517	1	0.0395939	52.591				2
A0A6J1S7E3	180	K	chitinase-like protein Idgf4 OS=Frankliniella occidentalis OX=133901 GN=LOC113205255 PE=3 SV=1	LOC113205255	2	1.5125	3	1	TFSSGSK(1)DEK	0.0114582	59.84	1	0.0163795	55.721	1	0.00558876	65.842	3
A0A6J1S7E3	92	K	chitinase-like protein Idgf4 OS=Frankliniella occidentalis OX=133901 GN=LOC113205255 PE=3 SV=1	LOC113205255	2	0.18401	7	1	LITSLK(1)AR	0.00498467	93.429	1	0.0113972	73.665	1	0.0113972	73.665	3
A0A6J1S7E3	82	K	chitinase-like protein Idgf4 OS=Frankliniella occidentalis OX=133901 GN=LOC113205255 PE=3 SV=1	LOC113205255	3	0.9093	7	1	LTPMDDYVDLDTNK(1)GYYR	0.000202226	74.338	1	1.76035e-15	158.45	1	8.1226e-10	127.97	3
A0A6J1S7E3	135	K	chitinase-like protein Idgf4 OS=Frankliniella occidentalis OX=133901 GN=LOC113205255 PE=3 SV=1	LOC113205255	3	0.70777	1	1	RLEFVNSAK(1)QLLK	0.00517418	57.034							1
[truncated: 5,158 more rows]

## Sheet: Table S1-Peptide_ident
ID	Sequence	Length	Modifications	Modified sequence	Protein accession	Protein description	Charge	m/z	Mass error [ppm]	PEP	Score	Experiment	Intensity
[truncated: 20,438 more rows]

[truncated: 22 more sheets: Table S1-Statistics, Table S2, Table S3-motif-x, Table S3-motif annotation, Table S4-conserved, Table S4-statistics, Table S4-result, Table S5-Classify, Table S5-Classify list, Table S6-Classify, Table S6-Classify list, Table S7-ident, Table S7-ident GO2Protein, Table S8-ident, Table S8-ident Pathway2Protein, Table S9-ident, Table S9-ident Domain2Protein, Table S10-Node Information, Table S10-Network Information, Figure S1 The picture of the We …]
